# Supplementary material for: Circadian deep sequencing reveals stress-response genes that adopt robust rhythmic expression during aging
Source: Nat Commun. 2017 Feb 21;8:14529. doi: 10.1038/ncomms14529 (PMC5321795; doi:10.1038/ncomms14529)
Supplement: Supplementary Data 1 — Rhythmicity Classification for Genes and Transcripts. Sheet one contains ARSER-reported p-values, q-values (BH-corrected p-values), and phases for all genes, as well as median expression values and max/min expression fold change (FC), computed after adding a pseudo-count (lowest nonzero expression value) to the max and min values to avoid divide by zero errors. Sheet 2 contains p-values and BH q-values for three oscillatory clock genes according to ARSER, JTK_CYCLE, and empirical JTK_CYCLE (Methods). [file ncomms14529-s2.xls]

## Sheet: ARSER results
Gene ID	Symbol	Young q-value	Old q-value	Young p-value	Old p-value	Young phase	Old phase	Young median	Old median	Young FC	Old FC
FBgn0036810	CG6885	1	0.937494	1	0.699679	NA	22.911	0	0	1	615518
FBgn0037191	CG14448	0.781674	0.90883	0.481848	0.650511	10.3672	16.1065	0.247785	0.346334	2.84084e+06	10.2531
FBgn0004635	rho	0.638131	0.429933	0.29797	0.125516	22.9619	4.93251	20.1901	39.7013	1.47167	1.36367
FBgn0260646	CG42538	0.638131	1	0.291918	0.867926	7.37747	16.6638	0	0.320902	3.20291e+06	1.21181e+07
FBgn0038220	CG12207	0.392659	0.588538	0.104708	0.241512	17.9674	16.9124	54.6471	80.5228	1.62145	1.32206
FBgn0261992	CG42810	1	1	0.981418	0.846856	21.2155	20.5964	0.346621	0.191409	6.92019e+06	3.84356e+06
FBgn0010583	dock	0.112685	0.020033	0.00785436	0.000105527	20.909	21.1357	30.0838	27.0487	1.62697	1.64391
FBgn0025583	IM2	0.36382	0.0841352	0.0895677	0.00302503	7.58656	10.2121	392.448	443.166	1.60476	2.23392
FBgn0032906	RPA2	0.824188	0.375571	0.529972	0.0945262	16.0674	13.8447	0.923646	3.11989	2.03833	2.41679
FBgn0030674	CG8184	0.221098	1	0.0322553	0.809252	16.639	15.4564	11.109	14.4948	1.29363	1.34051
FBgn0085397	Fili	0.428976	0.678577	0.124993	0.346349	12.4147	16.0486	5.17225	4.06189	1.58599	1.65353
FBgn0033233	Kdm4A	0.894643	0.117632	0.617175	0.00709645	19.6666	21.9728	6.87577	8.62081	1.49819	1.49127
FBgn0038427	ema	0.212334	0.0557881	0.0297058	0.00118934	22.4692	23.4851	17.5544	18.6169	1.19881	1.32307
FBgn0020503	CLIP-190	0.228166	0.209102	0.0342149	0.0258458	22.1004	22.8333	141.758	185.344	1.69195	1.36283
FBgn0085795	CR41535	0.638131	0.952834	0.291918	0.721594	7.37747	9.63413	0	0	528319	980570
FBgn0067864	Patj	0.00125262	0.0164729	7.81245e-07	5.13697e-05	22.5961	23.3871	6.77681	6.98171	1.90496	1.93406
FBgn0035785	ppk26	1	0.954078	0.773648	0.723617	17.7368	20.1373	0.379772	0.410505	3.46066	2.92081
FBgn0039673	CG7568	0.166919	0.405578	0.0184835	0.111041	22.3685	1.22862	0.175706	0.197652	1.37633e+06	9.86157
FBgn0030748	Traf-like	0.00503429	0.447485	9.70493e-06	0.1363	10.8179	22.231	0.388289	0.365049	4.7212	2.79556
FBgn0051717	CG31717	0.617437	0.645059	0.261405	0.314136	21.9188	2.53661	44.2933	60.3203	1.63664	1.91427
FBgn0039207	CG5789	1	0.41779	0.984722	0.117991	7.32566	7.19647	8.36728	9.43864	1.63978	1.41294
FBgn0267500	2SrRNA:CR45840	1	1	1	1	NA	NA	0	0	1	1
FBgn0250868	CG42239	0.678528	0.707451	0.33709	0.381545	19.9122	19.8123	62.1263	97.7193	1.79068	1.88365
FBgn0040005	CG17883	1	0.885872	0.904887	0.618901	5.44624	21.9184	132.448	120.64	1.5033	1.61237
FBgn0039328	CHKov2	0.0463109	0.108401	0.00114156	0.00553236	23.9443	22.6898	14.566	24.3399	1.81346	1.48172
FBgn0029524	CG3176	0.504506	0.904922	0.174683	0.644482	16.7173	16.4563	1.32922	1.13617	2.81102	4.54527
FBgn0003930	snRNA:U4:39B	0.5257	0.55925	0.189534	0.218915	12.7029	21.0501	0	5.11541	2.14525e+08	1.47748e+08
FBgn0265852	CR44641	1	1	1	1	NA	NA	0	0	1	1
FBgn0032365	CG14929	1	1	1	1	NA	NA	0	0	1	1
FBgn0030038	CG1440	0.542863	0.658965	0.202394	0.328156	20.3514	22.4935	16.0558	21.2818	1.46809	1.21805
FBgn0267795	CG32138	0.521386	0.30623	0.186123	0.0611599	6.29102	4.9531	11.4416	22.679	1.31911	1.36872
FBgn0038481	CG17475	1	1	1	1	NA	NA	0	0	1	1
FBgn0259959	Sfp26Ac	0.760029	1	0.458864	1	9.10676	NA	0	0	2.43087e+06	1
FBgn0012010	tRNA:V4:70BCb	1	1	1	1	NA	NA	0	0	1	1
FBgn0265538	CR44388	1	0.631124	1	0.291918	NA	7.37747	0	0	1	8.33142e+06
FBgn0263848	CG43709	1	1	1	1	NA	NA	0	0	1	1
FBgn0050428	CG30428	0.908231	0.885527	0.634325	0.618383	3.46529	2.93847	43.325	32.6031	1.347	1.4389
FBgn0033556	CG12343	0.172256	0.434075	0.0196698	0.128451	23.1308	21.646	12.7032	15.9398	1.82574	1.50997
FBgn0027610	Dic1	0.151062	0.574387	0.014978	0.23038	2.55562	1.27221	48.2753	51.0847	1.38286	1.30089
FBgn0265742	CR44549	0.908641	1	0.634766	1	8.47964	NA	0	0	1.82869e+06	1
FBgn0033997	Ir51a	1	1	0.965773	0.963153	3.20716	20.6785	0.513223	0.769044	6.08487	1.99111
FBgn0038834	RpS30	0.100414	0.54292	0.00626756	0.206092	0.806875	0.0536447	458.685	567.85	1.73402	2.02709
FBgn0265816	CR44605	0.703762	0.966517	0.36451	0.741999	7.24003	10.8601	0	0	4.43429e+06	5.31661e+06
FBgn0037109	MED1	0.718827	0.139816	0.392447	0.0104475	20.9673	22.2212	3.74545	4.25886	1.44945	1.62481
FBgn0019686	lok	0.247983	0.395957	0.040764	0.105179	8.94307	4.81423	4.4726	6.09649	1.33885	1.68329
FBgn0031987	CG12375	0.119511	0.343419	0.00890386	0.0778442	22.7567	2.36774	7.77915	9.79922	2.24198	1.71074
FBgn0034548	CG13443	1	1	1	1	NA	NA	0	0	1	1
FBgn0267551	CR45891	0.668286	0.481053	0.327455	0.158633	16.4107	22.6437	0.000138719	0.000289055	200639	31932.2
FBgn0038092	beat-Vb	0.833173	0.241302	0.540851	0.0353259	3.97371	0.820155	12.9695	10.0487	1.3685	1.48184
FBgn0037010	CG4825	0.429265	0.254083	0.125126	0.039718	15.9015	16.2182	52.9586	53.7024	1.71147	1.86742
FBgn0029705	CG12693	0.799526	0.309123	0.501966	0.0622116	2.35475	21.8074	0.10429	0.214504	1.29951e+06	10.6564
FBgn0013772	Cyp6a8	0.246234	0.147841	0.0402062	0.011903	3.08626	5.5497	16.2463	23.5349	2.47129	2.03826
FBgn0038389	CG5516	0.374232	0.289248	0.0947409	0.0531526	22.4947	20.924	9.24763	12.1088	1.72664	1.80311
FBgn0040784	karr	0.818036	0.752145	0.522587	0.46113	7.08827	3.28622	0	0	3.72441e+06	1.09507e+06
FBgn0038760	MED25	0.287949	0.534906	0.0550036	0.196598	22.9578	23.3308	2.16915	2.72175	1.89265	1.39742
FBgn0052450	CG32450	0.767092	0.247182	0.467621	0.0373448	1.87237	15.4228	0.115279	0.0907439	3.05711e+06	1.7373e+06
FBgn0028671	Vha100-1	0.196614	0.152296	0.0251161	0.0128171	23.3459	23.2734	37.1668	41.5269	1.29759	1.25678
FBgn0054043	CG34043	0.763798	0.183786	0.463786	0.0194011	23.553	0.279563	0.0459855	0.379258	782710	25.3468
FBgn0015614	CanB2	0.948749	0.796187	0.694469	0.510432	9.08425	0.707579	43.8246	46.7079	1.39762	1.4162
FBgn0032450	CG5776	1	1	0.786415	0.996432	22.9397	3.7405	5.80203	7.28773	1.55772	1.50035
FBgn0262272	mir-1002	1	1	1	1	NA	NA	0	0	1	1
FBgn0085472	CG34443	1	1	1	1	NA	NA	0	0	1	1
FBgn0020299	stumps	0.921888	1	0.651756	0.940006	16.4375	0.431763	14.5632	14.6695	1.25267	1.28324
FBgn0015773	NetA	0.0678493	0.333804	0.00283317	0.0736612	8.31639	6.99829	2.01589	1.58074	2.14774	1.64911
FBgn0267148	CR45588	0.315492	0.516761	0.0665616	0.183124	9.67465	21.9607	0.709039	0.524922	9.28806	11.9817
FBgn0260745	mfas	0.890396	0.709269	0.611916	0.389119	0.365253	6.19952	84.6932	127.395	1.50546	1.88771
FBgn0037472	CG10098	0.81684	0.337387	0.521465	0.0751791	20.0967	19.8108	28.8828	26.2197	1.25009	1.43405
FBgn0266171	pre-mod(mdg4)-AB	0.585824	0.704281	0.235737	0.374203	23.479	3.2862	6.69097	5.67373	1.54204	2.41089
FBgn0051054	CR31054	1	1	1	1	NA	NA	0	0	1	1
FBgn0031127	CG1835	0.577261	1	0.226972	0.821089	22.0206	14.8599	0.6842	1.31099	4.46409	4.9287
FBgn0262141	CG42867	1	0.474972	0.882518	0.153988	17.6422	20.0843	2.68614	8.17844	4.08843	1.76263
FBgn0263321	CG43402	0.833173	0.765862	0.540794	0.476096	2.15318	0.634366	40.9746	36.9066	1.5431	2.36383
FBgn0030503	Tango2	0.24975	0.730868	0.0414279	0.423097	19.619	19.0927	3.01896	3.89867	1.60165	1.87251
FBgn0267046	CG45490	1	1	1	1	NA	NA	0	0	1	1
FBgn0028491	CG2930	0.793181	1	0.494338	0.965093	22.0017	2.83117	7.52563	11.2759	1.47874	1.75423
FBgn0030447	CG2200	0.595747	0.199087	0.24355	0.0229937	18.326	20.6284	3.77948	4.81663	1.59256	2.26175
FBgn0261241	Vps16A	0.775974	0.193001	0.476443	0.0214044	3.34303	1.48989	10.8823	12.8483	1.34936	1.29169
FBgn0015268	Nap1	0.10277	0.122251	0.0064642	0.00773554	22.305	1.01107	161.459	207.851	1.82478	1.55856
FBgn0033907	mRpS16	0.217766	0.585142	0.0314771	0.238642	21.975	23.8224	14.9408	18.1091	2.171	1.54391
FBgn0032001	CG8360	0.932621	0.866459	0.672393	0.59562	23.2852	20.7419	17.6023	21.2502	1.61458	1.6771
FBgn0052758	CG32758	0.678148	0.458552	0.336627	0.143049	5.01655	3.43493	27.3456	23.892	1.11679	1.19435
FBgn0267542	CR45882	0.626095	0.355604	0.269366	0.0842586	15.146	11.9788	3.34245	9.42336	4.98152	2.12085
FBgn0003742	tra2	0.638131	0.943403	0.293202	0.708261	5.45783	2.52992	7.94032	10.1732	1.46195	1.49612
FBgn0065073	snoRNA:229	0.562527	0.6873	0.216087	0.354152	19.5486	23.2427	0	0	3.64523e+07	1.27037e+08
FBgn0038199	CCHa1	1	0.323194	0.992126	0.0684325	2.37617	3.82044	1.76727	2.50091	2.8263	2.23872
FBgn0266157	CR44863	1	1	1	1	NA	NA	0	0	1	1
FBgn0040377	Vha36-3	0.239976	0.790292	0.0382612	0.501431	22.7621	23.7545	7.16367	15.4201	2.02058	1.5479
FBgn0026427	Su(var)2-HP2	0.507389	1	0.176747	0.959109	23.3477	19.7053	6.46736	10.1972	1.24645	1.20535
FBgn0266994	CR45445	0.755894	0.733335	0.444185	0.425648	13.6481	9.04909	0	0	1.15261e+06	1.65491e+06
FBgn0011863	tRNA:G3:35Bb	1	1	1	1	NA	NA	0	0	1	1
FBgn0264492	CkIIalpha	0.109214	0.343419	0.00736736	0.0778325	21.8512	20.8384	192.381	203.459	1.20492	1.18872
FBgn0085327	CG34298	1	1	1	1	NA	NA	0	0	1	1
FBgn0037648	CG11975	1	0.956901	0.791836	0.728161	11.7816	14.0482	12.2471	13.4068	1.39276	1.4031
FBgn0262870	axo	0.569715	0.463426	0.221012	0.145568	16.7164	7.40855	17.6706	19.3533	1.24872	1.32642
FBgn0033154	CG1850	0.418114	0.644905	0.118516	0.313865	18.675	20.5641	0	0.0112875	151240	565190
FBgn0259184	CG42288	0.527546	0.745277	0.192029	0.440044	18.1353	17.2892	0.298055	0.114271	5.97515	3.55171e+06
FBgn0266097	CR44834	0.292604	0.631124	0.0571206	0.29916	14.0421	13.9352	7.06239	6.13547	3.19036	3.28246
FBgn0052761	tRNA:CR32761:Psi	1	1	1	1	NA	NA	0	0	1	1
FBgn0259989	CG42486	1	1	1	1	NA	NA	0	0	1	1
FBgn0036731	CG6333	0.51683	0.616478	0.18306	0.267691	4.61763	23.9815	0.32545	0.413289	8.76666	3.14088
FBgn0004580	Cbp53E	0.0310761	0.417284	0.000447183	0.117541	23.0164	22.775	116.189	61.4261	1.52802	1.52046
FBgn0267249	CR45689	0.328241	1	0.0726012	0.914102	5.71869	10.4336	0	0	5.70421e+06	2.49034e+07
FBgn0005617	msl-1	0.548445	0.102844	0.205951	0.00489236	3.03026	0.56661	8.33813	10.097	1.22966	1.26888
FBgn0259173	corn	0.611981	0.225532	0.256493	0.0304013	6.52584	4.7121	10.2238	10.9801	1.21821	1.40401
FBgn0030764	CG9777	0.997353	0.482297	0.761808	0.159236	22.017	6.5317	0.212982	0.404525	5.28328	8.25672
FBgn0261814	CR42756	1	0.919432	1	0.676132	NA	4	0	0	1	1.24325e+06
FBgn0261831	CG42763	0.544775	0.482377	0.2038	0.159476	18.4534	21.6738	0.102183	0.236576	3.49936e+06	5.68973e+06
FBgn0265934	CR44723	1	0.707451	1	0.387142	NA	0.135887	0	0	1	1.22437e+06
FBgn0027514	CG1024	0.591992	0.762757	0.240798	0.472782	23.5239	1.84892	2.80416	3.14969	1.62317	1.69951
FBgn0033855	link	0.901769	0.654751	0.625559	0.324303	3.25267	21.4843	0.0425311	0.0875057	1.41607e+06	1.4593e+06
FBgn0032445	CG6153	0.914352	1	0.64197	0.991265	9.83224	12.8779	5.94585	9.51208	1.56682	1.33982
FBgn0053630	CG33630	0.329069	0.904398	0.0733083	0.644024	14.3836	19.4974	0	0	647784	737964
FBgn0267074	CR45518	0.332983	0.970813	0.0753681	0.747499	21.2481	21.4322	7.04462	6.57003	6.72792	6.43908
FBgn0030586	CG12539	1	1	0.982867	0.984959	8.85136	6.34595	0.0676427	0.239986	1.02508e+06	3.65054
FBgn0267205	CR45645	0.573369	0.736008	0.223835	0.429662	8.63431	21.8799	0.143584	0.268538	1.60785e+06	9.59263
FBgn0265868	CR44657	0.811256	0.631124	0.515401	0.291918	13.626	7.37747	0	0	145112	96513.9
FBgn0037590	Or85b	0.781988	0.245576	0.482366	0.0366477	21.6007	22.7166	0.106066	0.0914659	1.377e+06	2.68667e+06
FBgn0032633	Lrch	0.969309	0.29094	0.722874	0.0538595	1.37075	22.243	12.1595	12.3333	1.43335	1.43304
FBgn0011909	tRNA:L3:49Fa	1	1	1	1	NA	NA	0	0	1	1
FBgn0047338	CG32148	0.435937	0.587223	0.128688	0.24009	2.68892	0.821317	0.679297	0.446823	4.95805	3.80295e+06
FBgn0015765	p38a	0.745386	0.343109	0.432436	0.0776211	23.5355	22.1954	6.48564	13.2072	1.5597	1.60499
FBgn0263576	mir-4919	1	1	1	1	NA	NA	0	0	1	1
FBgn0040812	CG8750	0.813826	0.631124	0.518093	0.285442	10.0712	6.06022	0	0	3.1476e+06	1.04519e+06
FBgn0039188	Golgin84	0.149197	0.723168	0.0144739	0.406863	23.3968	0.133695	5.15252	6.53536	1.68007	1.36072
FBgn0259972	Sfp77F	1	0.631124	0.989061	0.300443	12.9874	16	0	0	2.36142e+06	2.19543e+06
FBgn0028399	TMS1	0.235013	0.162754	0.0363506	0.0147732	0.687178	3.61019	77.3217	85.6235	1.33147	1.2999
FBgn0037879	scpr-C	0.087231	0.175781	0.00462359	0.017081	22.2522	11.0965	0.386454	0.673246	6.94407	5.39619
FBgn0065101	snmRNA:204	1	1	1	1	NA	NA	0	0	1	1
FBgn0250907	Cht3	0.387595	0.417236	0.101728	0.117483	17.1577	22.5653	0.464335	1.38193	1.84465	1.43389
FBgn0260767	CG42565	0.97576	0.618589	0.731021	0.269326	4.68802	16.9203	0.23756	1.09808	3.7985e+06	1.33651e+07
FBgn0035542	DOR	0.292604	0.150594	0.0570891	0.0122784	2.72573	2.70292	139.615	117.224	2.07198	2.04743
FBgn0053494	CG33494	0.860278	0.736932	0.573974	0.430542	6.74981	11.2633	158.689	223.009	1.33096	1.40332
FBgn0033434	CG1902	0.497228	0.378438	0.168506	0.0960315	2.00843	3.44837	25.8267	26.6905	1.43647	1.44532
FBgn0267348	LanB2	0.629188	0.197122	0.272445	0.0224245	3.8497	5.04612	6.08993	6.77981	1.63723	1.57956
FBgn0036124	CG7839	0.0202978	0.370108	0.000187721	0.0915333	20.3875	23.6265	3.23508	4.81395	1.6916	1.9288
FBgn0034106	CG9068	0.992551	0.591779	0.753349	0.244099	21.1085	3.80248	0	0	76854.1	301238
FBgn0263451	CR43474	0.870829	0.519047	0.586647	0.184887	20.2894	8.12423	0.0669372	0.113579	1.58321e+06	2.16766e+06
FBgn0011956	tRNA:R2:42Ab	1	1	1	1	NA	NA	0	0	1	1
FBgn0263650	CR43641	0.984592	0.185152	0.742086	0.0196784	5.2927	8.89756	0.731782	2.02903	8.85342	2.50824
FBgn0266885	CR45346	1	1	1	1	NA	NA	0	0	1	1
FBgn0037260	Mur82C	0.467576	0.644664	0.148621	0.313668	16.4629	18.0673	0.0354768	0.0355169	844960	589280
FBgn0003731	Egfr	0.45312	0.166613	0.140042	0.0154876	5.75021	4.48223	19.3468	27.6233	1.51034	1.76864
FBgn0085336	CG34307	0.317928	0.750238	0.0678865	0.458864	19.7998	10.8932	0	0	1.01053e+06	469607
FBgn0036615	CG4933	1	0.160818	0.822765	0.0143795	19.447	20.161	6.21578	7.54979	1.22444	1.67279
FBgn0265081	CR44192	0.283086	0.386758	0.0529994	0.100434	2.06499	5.72495	0.0773988	0.0289812	2.54822e+06	1.37959e+06
FBgn0250845	CG1288	0.502583	0.707451	0.173087	0.380536	4	3.57217	0	0	677248	388356
FBgn0029857	wuho	0.318526	0.750238	0.0682646	0.451694	22.408	16.3007	2.18566	3.12493	2.10231	1.88179
FBgn0263290	CR43399	1	0.758265	0.957766	0.467461	19.0327	6.66589	0.0853335	0.217657	2.42321e+06	1.79901e+06
FBgn0051648	CG31648	0.340294	0.67459	0.078347	0.34221	21.2766	20.4598	2.05424	2.37615	2.64318	3.07841
FBgn0035928	CG13310	0.606307	0.973351	0.251227	0.750557	15.9788	21.8555	0.120053	0.109623	1.44382e+06	1.30138e+06
FBgn0267485	CR45835	0.569595	0.543907	0.220804	0.20693	1.12079	0.75757	2.96731	3.45359	5.04646	3.12064
FBgn0261508	CG42656	0.742221	0.81405	0.428792	0.533899	17.9165	1.37091	0.766773	2.29874	2.04136e+07	4.00172e+07
FBgn0051131	CG31131	1	1	1	1	NA	NA	0	0	1	1
FBgn0034440	CG10073	0.235262	0.836088	0.0365656	0.55834	20.2196	14.3002	0.0882179	1.1121	9.51611	9.70958
FBgn0263343	CR43424	0.158037	1	0.0163787	0.84646	23.4172	22.1342	0.404654	0.256803	2.92688	3.52978
FBgn0261596	RpS24	0.681303	0.602866	0.339798	0.254826	21.2093	20.6453	296.26	380.723	1.94107	2.11644
FBgn0029877	CG17717	0.731105	1	0.415482	0.813715	12.8468	23.3565	0.0572899	0.0684412	974776	996961
FBgn0264875	CR44066	0.736003	0.973671	0.420436	0.751226	3.91454	3.71965	0	0.0287772	662439	1.02731e+06
FBgn0032170	CG4658	0.0748495	0.420293	0.00331023	0.119389	22.5428	1.3661	8.48859	11.4878	1.87613	1.45599
FBgn0036411	Sox21a	0.377017	0.928368	0.0961513	0.686393	20.9316	0.71458	0.283	0.298003	4.26353	4.20345
FBgn0025608	Faf2	0.329069	0.338168	0.0733489	0.0756789	1.00169	4.25616	23.7189	24.8723	1.20248	1.27995
FBgn0267067	CR45511	1	0.901672	0.767308	0.640423	10.1447	22.2115	0	0.220274	3.42789e+06	9.54761e+06
FBgn0035360	CG1246	0.868829	0.793142	0.583969	0.505079	23.6971	19.6834	0.697528	0.991474	1.81524	2.83272
FBgn0037431	CG17917	0.723539	0.32769	0.397317	0.0707885	6.07988	1.54527	0.286347	0.355401	2.6072e+06	8.50997
FBgn0053826	His2A:CG33826	1	1	1	1	NA	NA	0	0	1	1
FBgn0267509	5.8SrRNA-Psi:CR45849	1	1	1	1	NA	NA	0	0	1	1
FBgn0053272	CG33272	1	1	1	1	NA	NA	0	0	1	1
FBgn0030833	CG8915	0.802243	0.56696	0.505809	0.224658	17.8417	21.2217	4.64405	4.91413	1.20725	1.28465
FBgn0004588	Eig71Ea	0.760029	1	0.458864	1	9.10676	NA	0	0	1.27762e+06	1
FBgn0036772	CG5290	0.215077	0.309825	0.0305448	0.0625867	21.6921	0.0609598	2.90546	5.93248	1.68947	1.42327
FBgn0031782	WDR79	0.844343	1	0.554145	0.873834	20.717	5.08575	0.789311	1.49813	4.30501	5.05975
FBgn0036752	Adgf-A	0.137678	0.0117666	0.0119842	2.65814e-05	22.741	21.42	8.96345	11.9744	2.04635	1.70724
FBgn0011770	Gip	0.499791	0.184861	0.170942	0.0195583	7.17428	8.6184	28.75	26.9358	2.03137	1.83944
FBgn0267915	CR46196	1	1	1	1	NA	NA	0	0	1	1
FBgn0052392	CG32392	0.127784	0.67976	0.0102279	0.347376	21.879	2.17538	0.466379	0.425847	3.94635	2.01937
FBgn0037870	CG18577	1	0.723168	0.784402	0.414783	13.29	22.1695	0	0	879130	1.4294e+06
FBgn0032343	CG6201	0.234685	0.305837	0.0361392	0.0609777	8.86949	5.8746	1.69055	2.24463	1.49232	1.75679
FBgn0031562	CG3604	0.724353	0.0727931	0.398051	0.00222461	8.32964	10.7627	11.8885	30.6976	1.78748	1.88638
FBgn0000157	Dll	0.37177	0.274581	0.0933169	0.0468456	1.63803	0.493739	4.88358	4.9984	1.34656	1.38415
FBgn0040279	Osi14	0.71558	1	0.389498	1	14.4418	NA	0	0	591726	1
FBgn0038423	CG10317	0.356737	1	0.0858824	0.892349	23.952	17.6451	0.0713189	0.067794	1.36761e+06	1.03575e+06
FBgn0034634	CG10494	0.269794	0.432209	0.047883	0.127373	1.57225	23.7726	3.85989	3.87344	1.92683	1.69334
FBgn0004456	mew	0.31977	0.197122	0.0687177	0.0225105	0.0176814	1.0911	5.90817	6.39279	1.35038	1.35144
FBgn0015754	Lis-1	0.987964	0.66912	0.746309	0.337735	6.14266	1.20979	83.6161	79.6461	1.36923	1.39358
FBgn0026398	Or22a	1	0.937517	0.90388	0.699749	21.7255	21.2283	0.511939	0.334134	3.5222	4.20104
FBgn0263446	CR43469	0.389075	0.867867	0.102524	0.597572	15.926	7.04671	0.323896	0.605522	5.61276	3.80814
FBgn0002917	na	0.443414	0.153263	0.134178	0.0129918	23.0667	2.75009	14.0231	11.1407	1.2993	1.40909
FBgn0051675	CG31675	0.740005	0.755946	0.425383	0.464746	21.6001	2.42053	3.44541	4.31069	1.5304	1.88306
FBgn0086371	poly	0.14919	0.270136	0.0144648	0.0454897	20.8287	19.4886	12.964	14.7644	1.4861	1.41528
FBgn0036936	CG14185	0.987368	0.281837	0.745747	0.050017	23.1202	7.91548	0.0194384	0	452782	227619
FBgn0034345	CG5174	0.548509	0.941755	0.206068	0.706063	22.9133	1.46182	82.292	115.082	1.2474	1.33727
FBgn0002873	mud	0.97576	0.499167	0.731059	0.169361	14.3442	21.3773	0.151447	0.267771	4.06674	2.16048
FBgn0082941	snoRNA:Me28S-A992	1	1	1	1	NA	NA	0	0	1	1
FBgn0029657	CG12535	0.668425	0.707451	0.327827	0.384078	11.6523	15.7049	0.324587	0.628924	6.36272	4.45767
FBgn0039739	RpS28a	0.435937	0.47096	0.128665	0.150432	6.15117	14.9453	0	0	4.46432e+06	4.96081e+06
FBgn0037143	CR7448	0.852613	0.809648	0.564106	0.528472	23.6916	19.6518	0.2434	0.20079	2.6889e+06	5.36024
FBgn0264516	CG43915	0.960805	0.914078	0.710375	0.658323	18.679	19.344	0.0658557	0.0723722	781585	970107
FBgn0259712	CG42366	1	0.709972	0.94474	0.389917	7.4916	16.8164	0.122286	0.141878	6.47725	11.4924
FBgn0032974	CG3651	1	0.660994	0.91568	0.330174	3.48591	23.2558	8.20891	10.7733	1.24991	1.46344
FBgn0264077	Cnx14D	0.573369	0.458688	0.22386	0.143143	17.9735	18.3062	0.792654	0.726679	4.4747	2.51548
FBgn0030570	CG12540	1	0.919432	1	0.676132	NA	16	0	0	1	566061
FBgn0267194	CR45634	1	1	1	1	NA	NA	0	0	1	1
FBgn0001319	kn	0.550276	0.913758	0.207543	0.657694	10.3511	16.5888	5.06304	3.99639	1.54872	1.90603
FBgn0029158	Las	0.338152	0.451674	0.0774726	0.138931	1.39095	4.00381	13.4473	19.5452	1.97233	1.84634
FBgn0260237	CG42511	0.283101	0.750238	0.0530305	0.455836	1.75734	3.42354	10.3669	10.0747	1.27419	1.33316
FBgn0028377	gdl-ORF39	0.760029	0.750238	0.458968	0.458864	9.10854	10.8932	0	0	2.00702e+06	1.09176e+06
FBgn0001974	l(2)35Bd	1	0.644905	0.860157	0.313951	20.2218	20.1649	2.76634	3.3765	1.6346	2.18499
FBgn0033467	CG15863	1	0.998407	0.912345	0.786288	1.18725	19.8392	8.55456	11.2736	1.79414	2.30285
FBgn0031568	CG10019	0.542863	0.496631	0.202505	0.16774	7.50468	12.643	2.58207	2.23266	1.78111	1.33282
FBgn0026666	l(1)G0136	0.062199	0.815754	0.00233256	0.536297	21.375	22.1942	14.0431	15.8838	1.5332	1.8074
FBgn0033249	CG11191	0.146533	0.182661	0.0138	0.0190339	22.2353	20.5129	2.3495	2.0652	1.96353	2.89302
FBgn0026753	Vha13	0.567179	0.543592	0.21916	0.206476	23.0773	21.4132	99.6236	96.0593	1.43296	1.95803
FBgn0037841	CG4565	0.736003	0.519884	0.420422	0.1855	0.929136	2.29193	3.34335	3.40051	1.84448	1.92636
FBgn0033167	CG1701	0.839134	0.98052	0.547927	0.761357	3.36432	20.8872	0.0330405	0	3.22381e+06	1.40491e+06
FBgn0039283	danr	0.752352	0.445209	0.440149	0.134864	2.61082	8.16726	3.46082	2.26712	1.73494	2.08041
FBgn0037000	ZnT77C	0.121268	0.143199	0.00914979	0.0109041	22.0675	22.327	3.87549	2.00902	1.79435	2.26373
FBgn0036066	CG14160	1	0.770977	1	0.481897	NA	6.66037	0	0	1	142561
FBgn0264870	CR44061	0.638131	1	0.291918	1	12.6225	NA	0	0	2.09355e+06	1
FBgn0053733	snmRNA:430:CR33733	1	1	1	1	NA	NA	0	0	1	1
FBgn0085390	Dgk	0.76026	0.966517	0.4601	0.741919	20.9921	1.34551	12.5867	10.4174	1.33199	1.60524
FBgn0036139	CG6216	1	0.209787	0.849839	0.0261327	10.6425	4.17223	0.218318	0.163926	2.76767e+06	2.49758e+06
FBgn0040694	CG14974	0.638131	1	0.300443	1	4	NA	0	0	2.48036e+06	1
FBgn0039723	CG15522	0.581982	0.498569	0.23195	0.16896	1.87176	4.14987	5.29396	3.67978	1.43851	1.90896
FBgn0030573	nmdyn-D6	0.91606	0.905766	0.64426	0.645905	9.67712	11.3632	3.43675	3.6741	1.88125	3.34594
FBgn0262354	CG43052	1	0.616478	0.882931	0.267825	3.72203	16.3142	0.0771395	0	2.76948e+06	2.22927e+06
FBgn0035028	Start1	0.0529641	0.402205	0.0016907	0.108824	3.94891	1.76008	5.71184	7.50099	1.89408	1.82416
FBgn0085479	CG34450	0.863808	0.940198	0.578174	0.703722	3.83929	4.69404	1.62146	1.64932	2.11509	1.47002
FBgn0034666	CG9294	0.713407	0.462637	0.387142	0.144953	0.135887	4.63403	0	0	296244	595700
FBgn0036142	CG7616	0.481886	0.610861	0.157832	0.263119	1.42494	23.952	4.3834	5.20998	1.80063	1.75666
FBgn0266041	CR44806	1	0.657744	0.79873	0.32725	7.34801	20.7549	0.423822	0.316588	5.73562e+06	4.30497e+06
FBgn0025697	santa-maria	0.207851	0.0253444	0.0283643	0.000206941	8.47192	7.67472	73.7785	98.5243	1.566	1.34488
FBgn0039861	pasha	0.802313	0.996639	0.505965	0.782528	4.20899	0.505436	3.75215	3.76814	1.5659	1.56682
FBgn0264565	CR43937	1	0.328277	1	0.0711726	NA	3.31927	0	0	1	2.72839e+06
FBgn0260780	wisp	0.49923	0.855938	0.170072	0.581011	15.4028	16.9798	0.258163	0.482716	3.37479	1.94962
FBgn0260722	CR42549	0.649688	0.326759	0.311233	0.0703467	3.87582	4.52646	22.9406	20.8342	1.29178	1.46245
FBgn0260766	CG42564	0.842226	0.950403	0.551504	0.718026	10.366	2.62837	0.618572	0.748389	3.54545	2.65244
FBgn0259203	CG42307	0.701724	0.816111	0.36254	0.53668	22.6426	20.4901	6.79927	8.33675	4.49022	2.50523
FBgn0039249	CG11168	0.45312	0.181122	0.139962	0.018329	2.41614	5.39398	4.72403	8.09103	1.52722	1.51509
FBgn0037992	CG4702	0.790219	0.677429	0.49191	0.345225	17.4917	23.342	0.0906036	0	954003	741424
FBgn0051627	CG31627	1	0.894398	0.989461	0.628248	0.669956	5.06016	2.76364	1.75553	2.56598	3.955
FBgn0033931	Obp50e	0.196748	0.410616	0.0251816	0.11408	14.2784	14.6011	0	0	950634	583432
FBgn0053427	5SrRNA:CR33427	1	1	1	1	NA	NA	0	0	1	1
FBgn0035014	CG13581	0.584406	1	0.234499	0.793135	15.5248	17.6527	0.182919	0.209686	2.07015e+06	2.44616e+06
FBgn0052068	Adi1	0.19095	0.374603	0.0237508	0.0937873	22.2456	8.36085	186.662	200.667	1.44172	1.3735
FBgn0036532	CG13445	0.910076	0.128234	0.637068	0.00855763	7.4427	8.99823	0.107897	0.206966	3.09655e+06	3.98231e+06
FBgn0262595	CheA56a	1	0.750238	0.874627	0.458864	9.76977	9.10676	0	0	1.53999e+06	669506
FBgn0086695	hd	0.63552	0.560537	0.277749	0.220026	19.8903	0.0715092	0.345018	0.624297	5.99973	3.26519
FBgn0262403	mir-278	1	1	1	1	NA	NA	0	0	1	1
FBgn0034592	CG9406	0.713407	1	0.387142	0.800105	19.8641	11.2781	0	0.0943403	504140	2.28612e+06
FBgn0053348	CheB42a	0.263891	0.806923	0.0455304	0.524269	9.96488	5.56788	1.42278	1.94427	2.19704	2.41995
FBgn0036780	CG7330	0.730425	1	0.406409	1	13.1667	NA	0	0	1.34174e+06	1
FBgn0069242	eca	0.992551	0.181556	0.753375	0.0185063	1.71794	21.6487	14.6948	17.3238	3.45958	4.11338
FBgn0040074	retinin	0.181819	0.332735	0.0216591	0.0731256	2.70881	2.26198	820.481	129.821	1.75894	3.21126
FBgn0050383	CG30383	0.730425	0.628474	0.412918	0.278443	4.01035	23.7714	0.0646122	0.255866	2.48234e+06	10.7014
FBgn0033058	CCHa2-R	1	0.529939	0.787897	0.1926	6.34402	19.1371	0.563882	0.492598	2.19619	2.89678
FBgn0030120	CG17440	0.835804	0.862662	0.543839	0.591102	4.75919	10.9407	0	0.119025	1.29592e+06	1.84815e+06
FBgn0029925	CG3040	0.0792208	0.756918	0.00384505	0.465687	22.7174	21.6977	35.4873	38.819	1.48427	1.6473
FBgn0031530	pgant2	0.767539	0.121269	0.468148	0.00759814	18.5141	19.8194	13.5215	9.50196	1.92454	2.1591
FBgn0250825	CG34241	1	0.631124	1	0.285442	NA	6.06022	0	0	1	1.16082e+06
FBgn0058354	CR40354	0.741323	0.558632	0.427468	0.21836	7.32622	19.8285	0.869112	2.79367	3.00403	1.89757
FBgn0263546	mir-4985	1	0.723168	1	0.414783	NA	22.1695	0	0	1	9.54581e+07
FBgn0031468	CG2975	0.698253	1	0.358766	0.997307	1.7815	19.2744	0.0745302	0.229192	1.26934e+06	2.86841
FBgn0083979	Ir10a	0.457926	0.632246	0.142828	0.301945	0.435223	12.4884	0.0325151	0.0319318	508313	716358
FBgn0050016	CG30016	0.638131	0.750238	0.300443	0.447574	4	14.6053	0	0	1.93797e+06	2.19845e+06
FBgn0263659	CR43650	1	1	0.983838	0.989126	17.1988	14.9495	7.1346	8.34092	1.78627	1.38301
FBgn0039238	CG7016	0.360355	0.207266	0.0879504	0.0249079	6.89486	7.58086	16.7539	25.5578	1.55258	1.97747
FBgn0261709	CR42746	0.689736	0.712425	0.349189	0.391981	21.641	1.99809	0.0357712	0.0948492	2.13814e+06	2.98233e+06
FBgn0030837	CG8661	0.713407	0.707451	0.379776	0.383848	23.2531	7.11645	0	0.109669	1.12479e+06	1.71584e+06
FBgn0030944	CG6617	0.0869357	0.0546235	0.0045759	0.00113148	0.32628	21.9068	14.7567	17.9032	1.89947	1.69737
FBgn0035538	DopEcR	0.582925	0.936305	0.23321	0.698419	12.3117	6.37443	63.7779	45.0703	1.42029	1.53749
FBgn0266933	CR45384	0.962329	0.870575	0.712758	0.601486	6.49733	8.22638	0.353336	0.3546	7.95019e+06	4.4511e+06
FBgn0001125	Got2	0.349083	0.605807	0.0826343	0.257833	2.50035	8.17936	83.5029	105.922	1.86804	1.58573
FBgn0032058	CG9289	0.456709	1	0.14222	0.82797	3.75346	12.1935	0.0271001	0.0914833	1.23115e+06	838184
FBgn0031279	CG3544	1	0.983503	1	0.765714	NA	17.0128	0	0	1	578832
FBgn0050354	UQCR-11L	0.664271	0.617112	0.324174	0.26837	10.2498	11.0671	2.39705	1.85835	3.38244	3.7845
FBgn0086757	cbs	0.813826	0.540771	0.518042	0.204155	4.38215	3.95569	5.33572	5.92221	1.6313	2.72402
FBgn0259938	cwo	0.12895	0.298203	0.0104722	0.0573777	11.3891	11.2266	10.7313	15.6285	2.43061	1.89298
FBgn0020416	Idgf1	0.864322	0.707451	0.578874	0.379909	3.46822	22.1956	102.112	160.042	2.09003	1.89172
FBgn0265866	CR44655	0.657785	0.865514	0.31858	0.594646	15.1399	22.0243	0	0	2.05165e+06	630146
FBgn0024319	Nach	0.978133	0.966051	0.733669	0.741368	16.0169	2.77402	0.0183798	0.0419718	493383	604959
FBgn0264477	CG43885	0.638131	0.753073	0.291918	0.462088	12.6225	17.4188	0	0	433464	4.40738e+06
FBgn0034270	CG6401	0.512449	0.15751	0.180027	0.0137554	1.02939	0.00573707	1.80476	1.8621	2.40788	2.0086
FBgn0053369	5SrRNA:CR33369	1	1	1	1	NA	NA	0	0	1	1
FBgn0052100	CG32100	0.334225	1	0.075801	0.952184	19.9545	19.272	3.40414	3.68565	1.71239	1.48973
FBgn0264270	Sxl	0.888489	0.333672	0.609756	0.0734809	5.40069	6.58549	259.801	243.044	1.41626	1.60396
FBgn0032859	Arpc2	0.451626	0.280357	0.138532	0.0491663	5.90756	4.20485	16.056	24.2012	1.53955	1.31908
FBgn0267707	CR46040	0.713407	0.944538	0.377584	0.710173	6.53377	23.0545	0.313072	0.156805	7.61262e+06	7.22183e+06
FBgn0262478	CG43068	0.603656	0.412826	0.248965	0.115264	5.83087	4.0399	5.03615	3.92331	2.56168	1.89907
FBgn0028983	Spn55B	0.748854	0.735518	0.435505	0.427934	4.22654	22.481	13.8582	32.532	1.99652	1.78359
FBgn0032111	CG13110	1	1	1	1	NA	NA	0	0	1	1
FBgn0085415	CG34386	1	0.847406	0.787149	0.570848	21.34	17.9735	0.0891368	0.117331	927346	6.40833
FBgn0030077	CG15365	1	0.806749	0.841018	0.523887	6.2038	10.3396	0.749711	0.64346	3.84341	1.96182
FBgn0035558	CG11357	0.841439	0.152273	0.550544	0.0127779	3.6769	6.99637	17.9283	16.7208	1.25307	1.32737
FBgn0030326	CG2444	0.953452	0.911548	0.700349	0.654011	17.7245	14.8825	0.286044	0.459114	12.3646	8.9305
FBgn0053757	CG33757	0.744948	1	0.431954	0.897867	1.0388	8.29941	0.141924	0.215323	4.031e+06	3.24645e+06
FBgn0014879	Set	0.623945	0.209807	0.266982	0.026147	18.9988	19.0627	11.4285	16.7417	1.3778	1.61667
FBgn0053784	CG33784	0.087231	0.919432	0.00463807	0.670557	6.48671	21.948	3.44151	1.38511	3.23976	13.8658
FBgn0039747	AdoR	1	0.914695	0.826633	0.659252	1.14386	23.8077	2.21586	2.51843	1.64244	1.44925
FBgn0263471	scaRNA:MeU2-48	0.570606	0.49002	0.221803	0.163715	15.7572	18.5968	199.864	241.1	3.56565	15.3188
FBgn0263046	CG43341	0.0971057	0.101331	0.00578108	0.00465757	22.3829	21.8851	4.42521	3.39946	2.99732	2.87812
FBgn0038201	PK1-R	0.977651	0.236805	0.733197	0.0339559	10.3703	2.67866	1.12843	1.06611	2.37161	2.36066
FBgn0050476	ave	0.437986	0.82991	0.129963	0.552354	1.15353	19.7073	6.58338	8.6771	2.28876	2.07755
FBgn0032656	CG5674	0.662831	0.652441	0.322914	0.321985	6.22767	5.1889	18.6325	18.0194	1.17799	1.30644
FBgn0030793	CG9125	1	0.895701	0.94288	0.630399	15.0024	14.5309	6.06166	7.36752	1.55756	2.14004
FBgn0023545	CG4406	0.5073	0.346198	0.176625	0.0796143	22.6906	1.25182	12.9781	15.2507	1.67748	1.58008
FBgn0023172	RhoGEF2	0.153948	0.219615	0.0156156	0.0288898	21.7896	0.652636	22.4717	30.2898	1.23587	1.29125
FBgn0265262	Vha68-1	0.0968708	0.288154	0.00574513	0.0527235	23.1322	23.6584	96.1101	63.8773	1.51223	1.4223
FBgn0083023	snoRNA:Psi18S-640d	1	0.631124	1	0.300443	NA	4	0	0	1	3.73425e+07
FBgn0036227	CG17826	0.389779	0.856444	0.103136	0.58184	18.4609	10.8109	0	0	469496	228169
FBgn0030578	CG5347	0.760029	0.76253	0.456777	0.472469	2.6635	4.86782	0.0245917	0	1.17627e+06	1.03988e+06
FBgn0053325	CG33325	1	0.635713	0.852126	0.304874	22.5196	2.69645	0.0297676	0.075655	1.11407e+06	1.78174e+06
FBgn0032746	CG10470	0.517942	0.341701	0.18413	0.0770896	0.807939	23.6354	12.003	16.1324	1.94498	2.50736
FBgn0036208	CG10361	0.615454	0.91639	0.259297	0.661326	0.626725	3.72998	8.44958	8.11769	2.24701	1.85961
FBgn0085387	shakB	0.138012	0.225432	0.0120438	0.0303657	8.37961	5.33288	41.788	33.8344	1.37573	1.32477
FBgn0024912	agt	0.465762	0.502512	0.1476	0.17146	0.771721	1.66015	4.09345	11.8867	2.85615	1.74782
FBgn0267156	CR45596	1	0.99815	1	0.784538	NA	7.99083	0	0	1	2.22328e+06
FBgn0030814	CG4955	0.8175	0.794405	0.522056	0.507938	3.19443	5.55463	0.0309952	0.0308542	884553	961416
FBgn0264982	CR44133	0.638131	0.933749	0.281719	0.694819	18.9952	11.174	9.27609	12.3806	3.04094	3.94421
FBgn0040153	l(1)G0469	0.857598	0.737041	0.570516	0.430839	11.7384	8.25958	23.4954	32.9123	1.54446	1.63664
FBgn0032869	CG17470	0.341608	0.919432	0.0792379	0.665874	3.86499	7.807	0	0.0627287	366897	657945
FBgn0034389	Mctp	0.543621	0.403818	0.203135	0.110031	6.91476	6.71097	19.986	28.4267	1.42625	1.67231
FBgn0002593	RpLP1	0.713407	0.133087	0.381135	0.00934938	18.0678	18.6281	2243.42	2772.29	3.13549	2.54834
FBgn0011884	tRNA:I:49Fd	1	1	1	1	NA	NA	0	0	1	1
FBgn0262964	CR43275	1	0.166418	0.999968	0.0153614	1.15425	2.31085	0.509143	1.14359	5.53456	5.56046
FBgn0001222	Hsf	0.402026	0.511811	0.109505	0.179716	5.22933	7.31052	28.3431	33.1392	1.50189	1.57254
FBgn0033813	fsd	0.591554	0.718019	0.240452	0.397664	12.5267	22.7227	4.11296	5.60253	2.22497	2.1267
FBgn0033543	CG12338	0.526578	0.631124	0.190476	0.285192	17.048	18.4866	26.8601	29.6534	2.30678	1.39682
FBgn0267643	CR45981	0.145169	0.298281	0.0135165	0.0575457	14.8508	15.747	0.071509	0.136359	1.60292e+06	1.29353e+06
FBgn0262418	mir-6-3	1	1	1	1	NA	NA	0	0	1	1
FBgn0053360	5SrRNA:CR33360	1	1	1	1	NA	NA	0	0	1	1
FBgn0039443	TwdlS	1	1	1	1	NA	NA	0	0	1	1
FBgn0260944	Rbp1	0.890396	0.854469	0.61196	0.578841	5.75342	23.454	47.3163	43.1713	1.53459	1.93421
FBgn0040066	wds	0.410892	0.685146	0.114501	0.35211	2.50222	2.94715	14.7608	17.2884	1.77427	1.68123
FBgn0270926	AsnS	0.898183	0.694227	0.621655	0.362366	4.74599	8.51276	12.6387	14.5129	1.68115	1.65374
FBgn0051718	Ir31a	0.252374	0.909401	0.0422984	0.651079	7.80791	12.5265	0.0423736	0.132427	985802	4.47945
FBgn0030659	CG9215	0.768664	1	0.469078	0.915324	4.0964	0.677927	1.98194	2.64192	1.8503	1.69415
FBgn0265157	CR44226	0.713407	1	0.387142	1	19.8641	NA	0	0	735460	1
FBgn0033190	CG2137	0.951276	0.7595	0.697378	0.46909	20.9948	2.74175	0.215442	0.281355	14.8285	3.51149
FBgn0033079	Fmo-2	0.0490771	0.0336588	0.00132709	0.000381802	23.0654	23.1141	51.9406	39.2552	2.8737	1.99774
FBgn0037666	CR16735	0.638131	0.751875	0.300443	0.46041	4	8.25756	0	0	253061	517650
FBgn0035719	tow	1	0.585142	0.815372	0.238438	22.0578	0.167139	7.43692	7.82505	1.40936	1.97145
FBgn0024555	flfl	0.882167	0.869911	0.601466	0.600311	22.2647	23.659	37.3378	40.078	1.22775	1.15872
FBgn0032405	CG14946	0.185741	0.187513	0.0224318	0.0201579	3.47101	23.9125	8.20783	13.0121	1.98927	1.78616
FBgn0039640	CG14516	0.434996	0.0685268	0.128252	0.00188432	1.4173	1.49272	4.61321	8.77154	1.89107	1.69777
FBgn0031650	CG14044	0.509625	0.47107	0.177908	0.150613	22.9123	2.4289	0.411662	0.43277	6.16383	3.14981
FBgn0035407	Asciz	0.693724	0.707451	0.353136	0.382281	2.22989	5.02445	12.9793	14.4826	2.66093	2.95338
FBgn0034639	CG15673	1	0.87673	0.851024	0.608397	11.7014	6.56721	5.20854	9.99582	1.58991	1.91824
FBgn0266244	CR44939	1	0.750238	1	0.458864	NA	10.8932	0	0	1	571245
FBgn0264083	CR43752	1	0.506275	1	0.17505	NA	8.45607	0	0	1	1.48684e+06
FBgn0264999	CR44150	0.375037	0.559794	0.0951585	0.219449	9.5559	11.2138	0.0415336	0.0380013	1.32522e+06	939338
FBgn0032884	Pomp	0.485197	0.787406	0.160551	0.498507	4.59559	1.15991	49.3787	60.9883	1.65641	1.63217
FBgn0053801	His1:CG33801	1	0.631124	1	0.300443	NA	16	0	0	1	320891
FBgn0264839	CR44047	0.623181	1	0.265905	0.959224	1.31302	5.21455	2.32133	3.7979	3.09148	2.7943
FBgn0036627	Gagr	0.704393	0.357393	0.365077	0.0849663	17.6784	17.4153	4.52029	6.80368	1.75216	1.98538
FBgn0010379	Akt1	0.730425	0.312556	0.414793	0.0640135	9.18751	4.93946	23.0934	32.5364	1.19149	1.21487
FBgn0038286	CG6966	0.497488	0.603147	0.168747	0.255218	20.6826	3.33398	30.2901	29.8866	1.60042	1.83385
FBgn0052640	CG32640	1	0.723168	1	0.414783	NA	21.8305	0	0	1	1.17427e+06
FBgn0031516	CG9663	0.587913	0.950374	0.237126	0.717589	22.6377	2.07694	7.32332	8.63839	1.4913	1.50007
FBgn0262794	CG43175	0.335119	0.908793	0.076304	0.65033	5.35077	4.42286	1.08634	0.69799	38.7758	14.195
FBgn0040629	CG18673	0.158564	0.173995	0.0165244	0.0166934	17.6515	13.5505	0.233148	0.801355	7.30466e+06	1.59873e+07
FBgn0032731	Swip-1	0.284499	0.624952	0.0535903	0.275111	6.04207	22.9568	28.5751	36.1442	2.21792	2.36603
FBgn0035859	CG13678	1	0.976808	0.92843	0.754569	7.18966	13.9904	0	0	2.2466e+06	1.34886e+06
FBgn0266208	CR44903	0.845301	0.908237	0.555929	0.649298	16.0525	21.4806	0	0	1.13915e+06	652941
FBgn0025634	CG13367	0.753093	0.615009	0.440916	0.266162	21.2383	17.6959	3.85801	5.39733	2.22138	2.24545
FBgn0052945	CG32945	1	0.832987	1	0.555419	NA	21.8125	0	0	1	1.21537e+06
FBgn0031500	CG17221	0.206217	0.743012	0.0278744	0.437463	21.5701	20.4526	2.30721	4.14494	1.72196	1.87067
FBgn0033206	CG12042	0.279392	1	0.0516626	0.793222	4.73029	20.3104	4.82617	5.83819	1.66911	1.36085
FBgn0034689	CG2921	0.217977	0.605206	0.0316392	0.257462	23.0684	22.3513	13.407	14.7918	1.56953	1.50144
FBgn0036427	CG4613	0.816379	0.793198	0.520968	0.505907	17.5647	21.6507	0.0702089	0.143085	1.42e+06	8.31163
FBgn0265893	CR44682	0.992918	0.631124	0.754948	0.287359	15.7927	2.60909	0	0	943890	3.90343e+06
FBgn0264374	CR43826	0.638131	0.153263	0.288238	0.013003	13.2504	18.4422	0	0	2.02774e+06	1.24438e+06
FBgn0263314	CG43400	0.932621	0.393718	0.676132	0.104094	4	14.8971	0	0	664901	1.45338e+06
FBgn0037417	Osi10	1	1	1	1	NA	NA	0	0	1	1
FBgn0015575	alpha-Est7	1	0.426938	0.998661	0.123649	13.6473	7.14949	132.174	180.565	1.63274	1.3329
FBgn0030893	RhoGAP16F	0.716674	0.807124	0.39054	0.524542	0.140597	0.697477	1.04473	1.79994	1.59283	1.72186
FBgn0013997	Nrx-IV	0.668398	0.603147	0.327719	0.255127	14.3899	16.0447	19.9236	25.1201	1.2935	1.27557
FBgn0267775	CR46106	0.716357	1	0.390222	0.905987	17.9439	20.4683	0	0	1.15385e+06	1.39317e+06
FBgn0027066	Eb1	0.422464	0.333685	0.121001	0.0735447	4.2727	2.62864	88.4372	114.191	1.46247	1.40586
FBgn0038967	CG13847	0.713407	0.945745	0.374048	0.71197	2.71421	18.9795	0.0403517	0.136878	494423	7.20043
FBgn0266851	CR45312	1	0.568061	0.811431	0.225428	15.3107	11.9368	0.555751	0.36567	4.24614	12.7266
FBgn0263743	CG43668	0.4273	0.631124	0.124044	0.291918	20.7329	12.6225	0	0	563583	566920
FBgn0266011	CR44784	1	0.96858	0.943142	0.74457	18.4929	4.55572	0.102717	0.377205	2.69677e+06	9.56137
FBgn0085744	CR40561	1	1	1	1	NA	NA	0	0	1	1
FBgn0266725	CR45198	0.570036	0.99896	0.221233	0.786956	12.8331	1.1544	0.828857	1.52971	1.01787e+07	1.24848e+07
FBgn0040653	IM4	0.453222	0.271744	0.140127	0.0460724	10.6074	12.0889	819.692	1519.22	2.13296	3.13411
FBgn0039434	TwdlM	0.540704	1	0.200131	0.960883	1.33948	23.757	0	0	653238	375328
FBgn0031308	CG4749	0.405355	0.750238	0.111194	0.455758	23.1969	21.4951	1.72487	2.48839	1.99946	1.90241
FBgn0058470	CG40470	0.622981	0.814236	0.265706	0.534145	13.0717	15.1698	30.0975	41.8902	1.55676	1.77719
FBgn0000075	amd	0.262454	0.280651	0.0451052	0.0494564	16.2938	16.776	1.42407	1.01909	2.1387	3.31078
FBgn0031080	CG12655	0.395102	0.597117	0.106274	0.24874	22.0462	19.1404	1.77527	3.34055	4.08381	2.52839
FBgn0031003	CG7889	0.350247	0.123375	0.0831481	0.0079396	16.6174	19.2593	1.01041	1.598	1.79135	2.40159
FBgn0051921	CG31921	1	0.572697	0.962054	0.229298	0.376869	7.65542	0.123786	0.171817	3.20522	4.99934
FBgn0051007	CG31007	0.615336	0.707451	0.258931	0.387142	13.9074	19.8641	0	0	509522	551140
FBgn0038558	CG12347	0.917574	0.928954	0.646507	0.687497	16.3684	12.1311	0.0964893	0.101755	2.21227e+06	2.09969e+06
FBgn0267811	CR46136	0.683891	0.77609	0.342198	0.487195	2.06968	7.74791	6.4532	6.78822	2.05484	1.74398
FBgn0283426	acal	1	1	0.84408	0.928694	6.20641	5.32608	0.162705	0.109106	5.19678	1.76368e+06
FBgn0267141	CR45581	0.932621	1	0.676132	0.997274	4	4	0	0	2.01986e+06	2.19537e+06
FBgn0036959	CG6951	0.668398	0.539518	0.327556	0.203072	0.990507	2.4955	16.6344	18.0567	1.88633	1.61222
FBgn0267126	CR45566	0.358171	0.0910562	0.0865213	0.00361437	20.7569	23.3213	0.829187	2.1833	8.94321	6.40012
FBgn0264514	CR43913	0.336049	0.468708	0.076748	0.147971	18.1705	11.2053	0	0.0418252	1.89159e+06	1.47682e+06
FBgn0265898	CR44687	0.638131	1	0.300443	1	4	NA	0	0	502928	1
FBgn0033486	dmpd	0.10572	0.275675	0.00685137	0.0472944	22.3102	3.87638	11.7372	10.6522	1.35491	1.45251
FBgn0052189	CG32189	0.653949	1	0.315054	0.958451	9.78382	21.2261	0.0993245	0	2.15498e+06	2.71778e+06
FBgn0265190	PIG-S	0.527546	0.299929	0.192023	0.0584727	23.9221	0.419056	10.9022	11.1209	1.42208	1.61899
FBgn0032692	CG15161	0.176204	0.779796	0.0204308	0.490976	21.8052	21.1002	0.244308	0.160655	5.8139	5.70304
FBgn0086662	snoRNA:Psi28S-3186	0.139343	0.852504	0.012256	0.576553	19.5396	18.001	39.4849	25.7187	15.464	15.0139
FBgn0039469	TwdlC	1	0.750238	0.794147	0.458864	13.2171	9.10676	0	0	557380	383180
FBgn0083949	CG34113	0.888031	0.631124	0.608939	0.294495	11.5982	22.1257	6.57461	5.28585	1.34596	1.45804
FBgn0030985	Obp18a	0.740975	0.555211	0.426889	0.216172	18.9656	18.9367	33.1915	40.0249	2.36412	3.30324
FBgn0028932	CG16890	0.933367	0.768013	0.676965	0.47887	12.0113	16.6449	16.3593	18.57	1.65519	1.2586
FBgn0003071	Pfk	0.0399588	0.0419062	0.000815624	0.000646806	4.90461	5.94458	46.8628	42.6128	1.40515	1.55589
FBgn0039994	conu	0.240715	0.478568	0.0385106	0.156568	22.721	21.9965	136.384	136.158	1.30774	1.38901
FBgn0042174	CR18854	0.199653	0.166613	0.0260124	0.0154574	22.0193	21.8741	69.0011	85.5567	1.27997	1.23366
FBgn0032664	CG5755	0.661494	1	0.321202	0.818422	1.38619	23.9598	0	0	193201	402709
FBgn0036952	CG6933	1	0.723168	0.957505	0.413336	15.3448	19.6606	0	0	253433	298921
FBgn0051473	CG31473	1	0.703381	0.851309	0.373206	3.01972	20.9713	0.548652	0.562068	7.12763	6.77499
FBgn0003935	snRNA:U5:34A	0.638131	0.631124	0.291918	0.300443	12.6225	4	0	0	4.01224e+07	8.29624e+07
FBgn0034158	CG5522	0.765384	0.619141	0.465518	0.269888	2.04517	4.51877	28.7767	31.7796	1.41092	1.34264
FBgn0036819	Dysb	0.159203	1	0.0167715	0.793712	22.3896	21.4646	4.91357	6.03794	1.94637	1.51605
FBgn0025469	slv	0.751439	0.116483	0.438499	0.00665785	2.03444	23.0744	5.39817	7.37844	1.46371	1.69332
FBgn0000247	ca	0.573009	0.152296	0.22346	0.0127959	0.420726	4.31628	11.6857	11.2203	1.2451	1.30016
FBgn0266916	Cenp-C	0.760029	0.470483	0.450779	0.149652	22.0023	2.58342	0.966978	1.79414	1.64455	1.78028
FBgn0003357	Jon99Ciii	0.638131	0.919432	0.291918	0.676132	12.6225	16	0	0	253433	622156
FBgn0262437	mir-274	0.638131	1	0.291918	1	12.6225	NA	0	0	8.95461e+07	1
FBgn0031711	CG6907	0.558012	0.248046	0.212549	0.0377758	23.9539	23.3456	4.90495	7.99112	1.80553	1.74523
FBgn0264474	CR43882	0.316357	0.750238	0.0669055	0.458864	22.5729	9.10676	0	0	1.27427e+06	1.07748e+06
FBgn0052150	CG32150	1	0.747651	0.923212	0.443114	5.09226	0.922157	0.477146	0.722527	5.28183	3.02518
FBgn0052479	Usp10	0.965622	0.484118	0.718536	0.160741	13.157	16.1089	11.4459	14.8475	1.47918	1.3541
FBgn0039108	CG10232	0.730425	0.790292	0.406866	0.501533	7.01113	17.0207	0.198924	0.4876	4.02181	3.10868
FBgn0038919	CG17843	0.638131	0.391806	0.281149	0.103122	22.5512	9.27085	6.60158	7.61247	1.51358	1.52262
FBgn0264294	Cyt-b5	0.0442231	0.0971116	0.00098627	0.00409084	0.83002	0.126007	113.329	134.405	1.54945	1.69259
FBgn0039915	Gat	0.690897	0.347902	0.350091	0.0805388	16.5402	15.7803	124.859	68.8436	1.49262	1.60921
FBgn0261522	CR42657	1	1	1	1	NA	NA	0	0	1	1
FBgn0261290	CheA84a	0.714711	0.455135	0.388313	0.140929	21.008	21.2668	0.521685	0.406674	43.6785	1.59942e+07
FBgn0036795	CG18233	0.869417	0.640577	0.584733	0.309649	17.4737	19.6113	0.466773	0.648537	1.95138	3.66109
FBgn0037114	Cpr78E	0.748933	0.962376	0.435679	0.735982	22.414	23.5365	0	0.179218	5.98262e+06	5.53808e+06
FBgn0034420	CG10737	0.278716	0.283449	0.0513465	0.0506727	1.23339	2.67899	47.0515	63.2534	1.32153	1.36633
FBgn0038157	CG12538	1	1	1	1	NA	NA	0	0	1	1
FBgn0011674	insc	0.48506	0.553393	0.159899	0.214052	11.1605	10.649	5.54464	13.0343	1.80093	1.77413
FBgn0086200	CR42490	0.752352	0.739308	0.440221	0.43348	6.9418	10.6812	0	0.024341	396434	792001
FBgn0262546	CR43100	0.880539	0.908008	0.599232	0.648945	23.8526	22.3641	0	0	612594	712039
FBgn0261794	kcc	0.233827	0.219615	0.0359815	0.0288423	23.6946	0.46016	81.7298	45.5787	1.26116	1.64134
FBgn0264722	CR43990	1	0.638544	0.955676	0.307059	16	22.7942	0	0	2.68187e+06	3.22438e+06
FBgn0023095	caps	0.0523878	0.0835677	0.00164557	0.00299928	4.93118	3.25031	15.3671	14.7234	1.51226	1.51737
FBgn0264504	CR43903	1	1	1	1	NA	NA	0	0	1	1
FBgn0029664	CG10802	0.12717	0.579231	0.0101162	0.234086	21.4759	16.613	7.91924	16.5042	1.90964	1.66274
FBgn0267238	CR45678	0.638131	0.631124	0.291918	0.300443	7.37747	16	0	0	878080	938786
FBgn0036467	CG12310	0.713407	0.702276	0.387142	0.372158	0.135887	3.23048	0	0	2.36841e+06	3.96875e+06
FBgn0259952	Sfp24Bb	0.429057	0.498363	0.125041	0.168721	21.1456	19.9088	0.290442	0.614177	7.4337e+06	6.10163e+06
FBgn0033601	Cpr47Ed	1	1	1	1	NA	NA	0	0	1	1
FBgn0040319	Gclc	0.345741	0.582329	0.081404	0.23655	20.5015	7.45019	11.2644	18.9834	1.67553	1.29565
FBgn0031702	fusl	0.105424	0.158846	0.00677926	0.0139447	22.5503	2.19297	14.9934	14.1423	1.395	1.49299
FBgn0040056	CG17698	0.874841	0.9086	0.592237	0.65009	8.83454	12.3427	229.304	126.784	1.55492	1.4039
FBgn0038551	CG7357	0.617161	0.17582	0.261078	0.0171148	2.49969	2.27866	5.65785	8.12971	1.52429	1.61606
FBgn0053639	CG33639	0.967189	0.807313	0.720306	0.525145	23.6712	2.80879	9.2558	5.49344	1.28028	1.4139
FBgn0025628	CG4199	0.243331	0.60758	0.0393587	0.260036	6.88952	10.5639	17.8269	43.3511	1.49427	1.26904
FBgn0263607	l(3)72Dp	0.724353	0.158737	0.398014	0.0139054	18.3688	19.3111	14.1072	15.9116	1.31884	1.73359
FBgn0030622	CG9101	1	0.894398	1	0.628463	NA	10.4544	0	0	1	320950
FBgn0027108	Inx2	0.790196	0.631124	0.491851	0.291303	5.01259	5.85905	141.224	107.077	2.03354	2.12677
FBgn0040900	CG17777	0.0995529	0.302475	0.00618078	0.0597405	1.164	0.0745093	1.21137	1.36848	5.52469	4.54163
FBgn0259230	lectin-22C	1	1	1	1	NA	NA	0	0	1	1
FBgn0035839	CG7550	1	0.470913	0.882599	0.150056	0.606723	21.4518	0.907945	1.15003	3.11807	4.74861
FBgn0267490	Mst77Y-4	1	1	1	1	NA	NA	0	0	1	1
FBgn0061196	CG15468	0.71999	1	0.393204	0.943328	0.324499	15.3986	0.0224105	0.0511104	809521	934456
FBgn0266322	CR44987	0.502248	0.106199	0.17257	0.00528832	5.61629	6.95396	22.0991	22.2098	1.60701	1.57345
FBgn0083940	RhoU	0.919021	0.375477	0.647957	0.094453	23.2431	4.308	1.63022	2.41639	1.93304	1.83606
FBgn0265701	CR44508	1	0.631124	1	0.291918	NA	12.6225	0	0	1	3.23646e+07
FBgn0265150	CR44219	0.813525	0.503701	0.517646	0.17267	7.25744	2.75459	12.8249	7.0876	1.75591	2.48739
FBgn0034839	CG13540	1	1	1	1	NA	NA	0	0	1	1
FBgn0267004	CR45448	1	1	1	1	NA	NA	0	0	1	1
FBgn0039929	CG11076	0.0162575	0.166613	0.00011891	0.0154336	22.1089	21.9491	44.9811	43.5744	1.47326	1.47287
FBgn0022029	l(2)k01209	1	0.277591	0.989055	0.048146	21.9329	11.1971	12.2594	20.7111	1.46355	1.57556
FBgn0032601	yellow-b	0.536774	0.507193	0.19752	0.175793	0.555098	17.9241	17.1064	24.0608	1.56874	1.59606
FBgn0039900	Syt7	0.509824	0.402936	0.178143	0.109536	19.8041	19.9715	118.546	84.2511	1.54238	1.61556
FBgn0039742	CG15528	0.751162	0.641898	0.43821	0.31114	4.32193	2.45124	2.13712	1.88752	2.79556	2.87776
FBgn0037792	TAF1B	0.527546	0.653237	0.19203	0.322637	0.192062	3.95316	2.05898	3.03441	1.46133	1.72368
FBgn0267773	CR46104	0.30744	0.800379	0.063172	0.516184	21.4212	11.5126	0	0	8.53645e+06	5.86838e+06
FBgn0031908	CG5177	0.12895	0.348374	0.0105058	0.0809367	22.4642	0.0142379	17.3118	20.4142	1.4577	1.68962
FBgn0037340	CG14671	0.208516	0.49625	0.0285636	0.167392	22.1251	21.4337	6.66751	8.00629	2.1748	2.09772
FBgn0010926	l(3)07882	0.490402	0.602143	0.164079	0.254308	21.5597	19.606	2.34856	3.08637	1.5911	1.6605
FBgn0004045	Yp1	1	0.262013	0.832252	0.0422472	7.48511	6.55128	11417.4	6148.87	2.76926	2.15473
FBgn0037082	CG5664	0.644213	0.707451	0.306243	0.381871	18.9684	14.986	5.25101	10.8757	1.56423	1.68243
FBgn0030189	CG2909	1	0.395313	0.911611	0.104785	10.728	13.0703	2.4886	6.06391	1.43706	1.62587
FBgn0037634	hng2	0.638131	0.765833	0.283572	0.475914	13.2134	17.1884	3.08852	4.36491	1.91409	1.65314
FBgn0016038	mod(r)	0.158639	0.222184	0.0166185	0.0295109	0.999936	1.42972	26.5713	31.6424	1.66507	1.58829
FBgn0032922	CG9249	0.286318	0.190151	0.0544	0.0206895	22.4459	21.3412	3.68561	4.88259	1.69186	2.09386
FBgn0058172	CR40172	1	1	1	1	NA	NA	0	0	1	1
FBgn0036727	CG7589	0.15228	0.246711	0.0152881	0.0370572	23.589	2.23378	3.13747	3.1908	2.46526	2.92581
FBgn0052835	CR32835	0.919564	1	0.649227	0.974292	11.9474	11.8088	0.0538495	0.206997	2.06118e+06	10.2565
FBgn0035751	CG14829	1	1	1	1	NA	NA	0	0	1	1
FBgn0015520	nonA-l	0.713407	0.151908	0.37563	0.0126611	17.7429	21.4233	13.8675	12.5501	1.33656	1.47506
FBgn0034617	CG9754	0.262825	0.822675	0.0451975	0.544299	21.8582	2.17933	3.54223	4.06578	1.32731	1.3002
FBgn0026417	Hus1-like	0.588343	1	0.237967	0.795125	9.84391	17.5543	2.56418	3.23103	2.74558	2.21791
FBgn0266364	CG45012	0.386468	0.794405	0.101069	0.507815	5.1991	1.23754	1.01856	0.707377	1.90923e+07	1.66962e+07
FBgn0263086	CG43354	1	1	1	1	NA	NA	0	0	1	1
FBgn0033864	CG18368	0.359696	0.838087	0.0875736	0.56149	13.3763	12.2579	0.0825475	0.0786571	3.58568	4.09068
FBgn0027587	CG7028	0.813525	0.665302	0.517673	0.334056	0.79517	4.92769	10.4862	13.0245	1.48665	1.48359
FBgn0011993	tRNA:T:90Ca	1	1	1	1	NA	NA	0	0	1	1
FBgn0038915	CG17819	0.512449	0.983467	0.179993	0.765595	17.5401	16.3826	0	0	1.91277e+06	652081
FBgn0086605	CG9853	0.366998	0.55925	0.0909952	0.218916	22.8634	17.4507	29.4099	33.1345	1.44528	1.42142
FBgn0034501	CG13868	0.974348	0.534481	0.729228	0.196131	15.0125	15.9902	73.9545	87.674	1.69121	1.84538
FBgn0037315	Cerk	0.970254	1	0.724733	0.934007	4.32819	6.94965	20.0502	23.5707	1.46801	1.65583
FBgn0001301	kel	0.211736	0.69582	0.0294913	0.364242	13.0691	8.09702	10.3038	10.1616	1.23456	1.34996
FBgn0030745	CG4239	0.864626	0.585142	0.579504	0.238633	22.0233	0.261027	25.5474	17.5399	1.38378	1.41807
FBgn0030104	CG15368	0.638131	0.707451	0.281947	0.38365	23.9922	13.8206	0.303773	0.141716	3.76532e+06	1.94078e+06
FBgn0250834	CG33308	0.638131	0.723168	0.291918	0.414783	7.37747	22.1695	0	0	696944	409839
FBgn0033212	LRR	0.274986	0.108543	0.0498699	0.00559425	21.292	21.2741	12.1003	13.7555	1.39002	1.45689
FBgn0053883	His4:CG33883	1	1	1	1	NA	NA	0	0	1	1
FBgn0267871	CR46159	1	1	1	1	NA	NA	0	0	1	1
FBgn0260996	CG42597	1	1	1	1	NA	NA	0	0	1	1
FBgn0036527	CG7304	0.932621	0.723168	0.676132	0.414783	4	21.8305	0	0	323725	208678
FBgn0035122	mRpL17	0.370878	0.179583	0.0926909	0.0180122	20.7356	19.8312	17.1774	17.251	2.22928	2.14808
FBgn0261444	CG3638	0.504415	0.81109	0.174397	0.530282	9.91833	11.3396	24.7168	28.9097	1.43553	1.57543
FBgn0039260	Smg6	0.234685	0.324272	0.0361402	0.0691678	2.18639	4.44411	35.2883	49.9908	1.47246	1.72348
FBgn0265735	CR44542	1	0.917264	0.929137	0.662217	19.1027	14.8836	0.566674	0.405863	6.31594e+06	5.16681e+06
FBgn0266878	CR45339	0.096374	0.672533	0.00568834	0.340518	17.9916	17.9622	15.6889	14.3862	2.64103	3.68048
FBgn0034713	CG11291	0.951276	0.790292	0.697294	0.501407	21.4595	7.5551	0.045193	0.0442383	1.24044e+06	1.51381e+06
FBgn0038879	CG17298	0.932621	1	0.676132	1	16	NA	0	0	2.26579e+06	1
FBgn0040531	CG11741	0.662606	0.337903	0.322665	0.0753386	7.61004	0.590212	76.5957	95.7147	2.4055	2.57102
FBgn0029873	CG3918	0.713407	0.199087	0.386201	0.0229919	22.4789	1.9321	2.7896	3.29305	1.76617	1.75751
FBgn0017418	ari-1	0.687489	0.707451	0.346532	0.377397	18.273	23.449	26.4629	24.3139	1.2422	1.46047
FBgn0086690	Plp	0.896002	0.321796	0.618894	0.067855	1.87044	4.38884	31.6912	37.3207	1.54551	2.0037
FBgn0260991	Incenp	0.729247	1	0.402241	0.824894	18.6307	12.6163	0.0407567	0.083364	474174	5.53826
FBgn0264892	CR44083	0.818036	0.114141	0.522723	0.0063293	0.446656	5.32258	0.392905	0.453516	8.02645	3.54335
FBgn0261059	Sfp78E	0.541063	1	0.201062	0.882734	7.00521	23.9324	1.75971	1.29476	3.13266	2.42183
FBgn0030098	CG12057	0.713407	1	0.387142	0.894276	19.8641	6.69024	0	0	387400	1.34863e+06
FBgn0265257	CG44271	0.713407	0.750238	0.383139	0.458864	1.55591	10.8932	0	0	924210	828676
FBgn0037976	Tk	0.467212	0.666049	0.14838	0.334894	23.3608	21.3516	16.9988	14.4685	1.5461	1.63996
FBgn0267967	corolla	1	0.519024	1	0.184809	NA	9.61825	0	0.0307218	1	409172
FBgn0016031	lama	0.657189	1	0.31804	0.791827	21.5196	2.12475	30.6116	35.5153	1.2653	1.20814
FBgn0034791	CG3501	0.0421318	0.0204526	0.00090059	0.00012756	21.548	23.1885	24.9169	29.9966	1.54877	1.54277
FBgn0265049	CR44164	0.730425	1	0.406515	0.818281	7.95556	2.7116	0.121279	0.0687045	3.38679e+06	2.63647e+06
FBgn0036394	CG9040	0.868284	0.771741	0.583238	0.482858	10.1363	7.08524	0.607163	0.823461	5.79279	3.67637
FBgn0264385	CR43837	0.090134	0.154416	0.00496466	0.0132204	6.72649	6.48314	2.67275	1.31287	2.95787	3.60329
FBgn0035473	mge	0.174955	0.116905	0.0201848	0.00684052	23.1528	23.4378	34.2105	32.4539	1.68033	1.77315
FBgn0085423	CG34394	0.696322	0.671533	0.356663	0.339517	17.6833	16.681	48.0574	47.5497	1.20054	1.23901
FBgn0029647	CG17959	0.850466	0.750238	0.561335	0.457741	5.46515	7.99408	0.168818	0	4.98055e+06	3.09898e+06
FBgn0053125	CG33125	0.820806	0.78382	0.526029	0.495176	23.5499	2.79879	0	0.0127555	194117	184153
FBgn0030687	CG17209	0.228125	0.108869	0.034147	0.00563307	19.3275	22.0313	1.87513	2.7599	1.98869	1.42756
FBgn0001179	hay	0.884083	0.293416	0.603875	0.0548834	22.7111	19.6851	2.31065	3.90599	1.37972	1.58568
FBgn0028525	c(2)M	0.932621	0.377328	0.666118	0.0953964	12.1497	19.7566	0.217625	0.412096	6.26813	3.8541
FBgn0032430	CG6388	0.264415	0.371314	0.0457427	0.0923179	23.2574	22.3156	3.87615	4.57041	1.623	1.85281
FBgn0035498	Fit1	0.295515	0.956858	0.058292	0.728074	19.7738	20.7911	36.5247	60.7115	1.31846	1.49813
FBgn0029686	CG2941	1	0.998183	0.970945	0.785626	5.38277	15.8594	2.87013	2.48212	1.33246	1.41553
FBgn0262102	CG42855	1	0.329158	0.91033	0.0715723	13.72	2.67481	0.578132	0.784258	6.44017	5.79491
FBgn0267821	da	0.276628	0.625712	0.0505701	0.275625	4.27704	4.76453	12.1952	14.9936	1.39796	1.35228
FBgn0036495	CG33259	0.932621	1	0.676132	1	4	NA	0	0	1.02712e+06	1
FBgn0028412	Mst33A	0.608765	0.629148	0.253331	0.27892	7.03424	20.8197	0	0	1.27117e+06	1.09444e+06
FBgn0030234	CG15211	0.0332371	0.542654	0.00052738	0.205912	6.57366	6.45421	37.9809	71.8757	2.64666	1.68837
FBgn0051544	CG31544	1	1	1	1	NA	NA	0	0	1	1
FBgn0038475	Keap1	0.250049	0.30879	0.0415968	0.0620713	3.67474	6.88449	6.71587	8.75049	1.49849	1.27996
FBgn0030480	Tim9a	0.0432003	0.129156	0.000940574	0.00872171	22.4188	20.7151	34.2582	42.4518	1.90104	1.78712
FBgn0036111	Aps	0.571771	0.657707	0.222665	0.327089	5.77734	0.492955	79.117	80.3113	1.21201	1.30401
FBgn0263247	CG43390	1	1	1	1	NA	NA	0	0	1	1
FBgn0030719	eIF5	0.639175	0.214783	0.30146	0.0272422	2.12851	0.985746	134.978	147.07	1.27041	1.28484
FBgn0028507	CG3793	0.369235	0.704281	0.0917802	0.374195	23.6229	1.08001	9.65551	10.9643	1.49557	1.83343
FBgn0032597	CG17904	0.078401	0.752292	0.0037518	0.461305	22.2363	17.98	17.5132	30.3651	2.15745	1.54865
FBgn0039156	CG6178	0.606233	0.808723	0.251128	0.527364	0.971544	5.52973	19.2352	22.0794	1.6993	1.5056
FBgn0039765	mRpS18C	0.386468	0.602013	0.101082	0.253877	1.86959	0.906627	13.3826	13.7046	1.78288	1.75035
FBgn0052085	CG32085	0.217271	0.81149	0.0312411	0.530687	23.6331	1.87035	14.016	10.5151	1.33741	1.40717
FBgn0045477	Gr64c	0.730843	0.952834	0.415209	0.721523	2.31675	5.84211	0.911686	0.827775	2.09954	2.01763
FBgn0264678	CR43963	0.5049	0.938704	0.17514	0.702072	7.89709	5.53799	4.83442	5.21863	2.95586	2.89077
FBgn0035985	Cpr67B	0.0506634	0.0638754	0.0015282	0.0016044	0.124811	1.30512	22.8409	46.2344	4.41918	3.27413
FBgn0036676	CG13028	0.638131	0.555853	0.291918	0.216706	12.6225	13.7071	0	0	485842	973354
FBgn0036581	MED10	0.333048	1	0.0754019	0.811794	22.6297	21.6552	23.1673	34.0074	1.85415	1.60448
FBgn0038763	CG4433	0.689588	0.11693	0.348926	0.00686391	2.46089	2.28848	14.7221	16.0164	1.55305	1.5743
FBgn0265986	CR44765	1	0.847973	1	0.571766	NA	23.9542	0	0	1	2.31646e+06
FBgn0085808	CR41591	1	0.750238	1	0.458864	NA	9.10676	0	0	1	131504
FBgn0040973	CG16824	1	0.911584	0.823659	0.654963	1.35668	7.46575	0.725784	0.978043	6.39086e+06	2.76167
FBgn0051015	PH4alphaPV	0.713407	0.761003	0.387142	0.470808	19.8641	12.9945	0	0	612546	308089
FBgn0004367	mei-41	0.0780991	0.243202	0.00368903	0.0359074	19.5978	17.1168	0.886783	1.16565	1.61866	1.61513
FBgn0035025	uri	0.85167	0.28628	0.563045	0.0517691	2.3865	0.16874	1.91261	3.18934	1.99713	1.73796
FBgn0267465	CR45815	0.558913	0.858469	0.213019	0.584238	4.52076	19.183	0.206291	0.395146	1.06552e+07	4.60566e+06
FBgn0262737	mub	0.879947	0.705601	0.597657	0.375264	14.9699	18.5204	118.742	111.121	1.40438	1.6775
FBgn0262370	mir-7	0.465762	0.631343	0.147568	0.301085	14.9332	19.6484	25.185	0	6.92273e+08	6.3786e+08
FBgn0030913	CG6123	1	0.408233	0.848214	0.112969	7.14008	0.748828	9.13209	8.67398	1.32838	1.24684
FBgn0053243	Ste:CG33243	1	1	1	1	NA	NA	0	0	1	1
FBgn0004192	snRNA:U2:34ABb	1	1	1	1	NA	NA	0	0	1	1
FBgn0038890	CG7956	0.00970669	0.343651	3.35719e-05	0.0779582	23.3384	1.77193	14.1389	13.9847	1.29752	1.22931
FBgn0035268	CG8001	0.340589	0.202983	0.0786346	0.0238747	22.1672	1.56484	10.2017	11.4629	1.67256	1.69783
FBgn0037552	CG7800	0.638131	0.49002	0.289833	0.163832	4.61975	5.56645	30.694	36.858	1.3696	1.68155
FBgn0033375	CG8078	0.730425	0.166613	0.409604	0.0154811	20.1429	1.25084	3.15568	4.27404	1.59728	2.02316
FBgn0019886	Letm1	0.401828	0.7464	0.109226	0.441737	21.3446	3.39548	22.7603	28.4402	1.55763	1.45173
FBgn0034842	Prosbeta5R1	1	1	1	1	NA	NA	0	0	1	1
FBgn0027493	AdSS	0.385798	0.691001	0.100513	0.357589	23.37	19.0886	26.1429	43.3172	1.30585	1.25573
FBgn0033349	CG8243	0.776267	0.53882	0.476711	0.202373	19.0239	19.7516	6.34632	7.31348	1.45901	1.59064
FBgn0010278	Ssrp	0.469401	0.868613	0.150008	0.598731	19.6463	18.5403	4.81455	11.2875	1.87137	1.78625
FBgn0267558	CR45898	1	0.3758	0.803435	0.0946478	4.2363	10.6795	0.351236	0.67537	6.74891e+06	1.19134e+07
FBgn0035298	SCOT	0.327714	0.383876	0.0722534	0.0986408	23.4917	19.2897	6.12624	6.68085	1.79094	1.64112
FBgn0000422	Ddc	0.525521	0.858688	0.189267	0.584597	5.47687	3.70933	52.2504	43.2699	1.399	1.60126
FBgn0266219	CR44914	0.740919	0.316285	0.426762	0.0655632	1.91592	22.7015	0.511123	0.36016	2.99636	3.70277
FBgn0036188	CG7339	0.826218	0.800379	0.532121	0.516391	12.6126	21.9985	14.3395	12.6219	1.73303	1.60681
FBgn0031389	CG4259	1	0.517168	0.965502	0.183475	8.75577	7.43581	26.9854	25.6769	1.80033	1.55941
FBgn0038849	CG7079	0.0269248	0.065042	0.000343241	0.00167805	1.43632	0.0401268	8.0731	9.85778	3.16168	2.59054
FBgn0030946	CG6659	0.575145	0.519047	0.225336	0.185044	1.84204	4.84941	7.84724	11.4874	1.25474	1.39318
FBgn0038870	Oga	0.804187	0.709786	0.507891	0.389724	22.8031	23.8627	3.45547	4.30145	1.95297	1.59574
FBgn0259245	DIP-beta	1	0.954702	0.907393	0.724538	12.6241	22.4156	13.1509	9.14368	1.51048	1.40235
FBgn0013692	mt:tRNA:E	1	0.919432	1	0.676132	NA	16	0	0	1	4.13117e+08
FBgn0034288	CG5084	0.760029	0.479907	0.448866	0.158115	23.5374	0.459969	0	0	828028	1.08794e+06
FBgn0050076	CG30076	0.524801	1	0.188312	0.896646	11.9312	18.4168	0.0143021	0	646961	565742
FBgn0036306	CG10973	0.588343	0.44875	0.238013	0.136986	2.02969	11.1119	19.4679	27.3444	1.43004	1.29032
FBgn0031722	CG14011	0.638131	1	0.291918	1	7.37747	NA	0	0	193251	1
FBgn0010109	dpn	0.830889	0.919432	0.537561	0.66641	12.821	17.3937	0.283737	0.103791	3.37475	6.07853
FBgn0038143	CG9813	0.743033	0.221277	0.429866	0.0292868	1.79301	7.67897	212.887	167.409	1.46649	1.47101
FBgn0033238	azot	0.754005	0.892709	0.442084	0.626116	7.93741	9.95623	0	0.126009	1.89854e+06	1.83735e+06
FBgn0265535	CG44385	1	1	0.980458	0.899124	23.2465	17.2499	0.412213	0.302279	5.46327	13.5638
FBgn0028743	Dhit	0.853555	0.52904	0.564972	0.191738	3.6945	6.07688	33.4639	27.2213	1.52263	1.81582
FBgn0037227	TwdlV	0.964629	0.901668	0.716941	0.640324	1.50157	21.2624	0	0	625329	718582
FBgn0053889	His4:CG33889	1	1	1	1	NA	NA	0	0	1	1
FBgn0033139	Tsp42Er	0.59205	0.812449	0.240889	0.532051	8.53276	14.5065	1.29143	0.872739	5.47414	6.07662
FBgn0031571	bark	0.200051	0.344476	0.0261562	0.0782625	9.32373	8.27388	8.38282	18.297	1.76731	2.05777
FBgn0086043	snoRNA:Me18S-C1024	1	1	1	1	NA	NA	0	0	1	1
FBgn0036896	wnd	0.576656	0.707451	0.226647	0.378969	20.8891	22.253	13.8939	15.4277	1.39006	1.38983
FBgn0265668	CG44475	0.932621	1	0.676132	1	16	NA	0	0	2.32958e+06	1
FBgn0039810	CG15549	0.675886	0.640577	0.334053	0.309737	6.79211	22.91	0.0500732	0.0571472	591816	955526
FBgn0030409	CG15728	0.67933	0.572614	0.338105	0.22915	2.21102	22.5646	0.178397	0.0222289	1.58397e+06	1.10642e+06
FBgn0037027	HIPP1	0.294266	0.617925	0.0577453	0.268794	21.5361	0.160413	12.1804	16.4162	1.17462	1.56028
FBgn0262680	CR43150	0.797112	0.815194	0.498913	0.535651	13.7871	8.90331	0	0	1.21118e+06	1.61111e+06
FBgn0003139	PpV	0.148841	0.12387	0.0142874	0.00806975	23.2148	0.277975	12.2184	17.5388	1.49572	1.49343
FBgn0034709	Swim	0.173455	0.185048	0.0198858	0.0196184	6.06342	5.25636	17.3356	15.5067	1.57971	1.74096
FBgn0051802	CG31802	0.259711	0.518669	0.0443233	0.184526	21.7183	20.7157	0.122133	0.0929279	2.15189e+06	1.50073e+06
FBgn0262001	CG42819	1	1	1	1	NA	NA	0	0	1	1
FBgn0030724	Nipsnap	0.392865	0.919432	0.104944	0.668204	6.71892	4.53266	61.103	73.1637	1.32781	1.47286
FBgn0000094	Anp	1	1	1	1	NA	NA	0	0	1	1
FBgn0036873	CG18294	1	1	1	1	NA	NA	0	0	1	1
FBgn0004381	Klp68D	0.762927	0.232542	0.462938	0.0328418	21.1061	0.821872	10.971	10.3143	1.30184	1.53274
FBgn0064227	Rdh	0.217052	0.654246	0.0311867	0.323508	10.1227	19.2145	1.90688	1.34674	4.91556	17.881
FBgn0266029	CR44794	1	1	1	1	NA	NA	0	0	1	1
FBgn0035583	CG13704	0.600643	0.707451	0.246616	0.386118	3.73721	9.84222	2.83868	7.42223	2.1656	2.49073
FBgn0267738	CR46069	0.38365	0.631124	0.0995968	0.297773	23.1814	17.5943	0.0346322	0	517151	819178
FBgn0036340	SRm160	0.68796	0.707451	0.347132	0.382237	1.27621	2.01723	4.31781	4.48684	1.55368	1.37805
FBgn0263562	mir-4948	0.722524	0.947336	0.396012	0.714261	7.49814	3.35104	0	0	2.95708e+08	2.6789e+07
FBgn0033715	CG8490	0.89114	0.185678	0.612839	0.0197855	15.5812	22.7955	1.90612	2.52834	2.16667	2.35723
FBgn0031693	Cyp4ac1	0.303209	0.523112	0.0611507	0.188074	22.2203	21.8838	36.3477	20.8229	1.99795	1.58805
FBgn0267756	CR46087	1	0.750238	1	0.458864	NA	10.8932	0	0	1	505809
FBgn0052311	zormin	0.405355	0.245524	0.111209	0.036626	2.41948	2.28749	15.5376	19.9694	1.27257	1.49151
FBgn0019660	roX2	0.964142	0.22299	0.71634	0.0297623	7.33443	10.0597	1.59123	2.31511	6.38606	5.95872
FBgn0265929	CR44718	0.997353	0.815349	0.761494	0.535931	0.539001	0.403274	1.11394	1.38777	2.53008	3.47653
FBgn0031462	CG2964	0.745586	1	0.432674	0.953446	13.8195	22.2806	0.0134459	0.0257094	770458	335634
FBgn0035960	CG4942	0.542863	0.503916	0.202564	0.173115	12.0609	20.8658	1.48735	2.18947	1.78006	1.71549
FBgn0262451	ban	1	1	1	1	NA	NA	0	0	1	1
FBgn0036470	CG13463	0.818819	0.720962	0.52363	0.401657	11.9986	6.62334	0	0	965040	925993
FBgn0001092	Gapdh2	0.0491844	0.12809	0.00134694	0.00853355	7.5028	11.3211	689.159	884.902	1.85712	1.50395
FBgn0045038	Proc	0.713407	0.805706	0.380851	0.522747	9.37686	22.6142	39.5027	33.3534	1.61158	1.46343
FBgn0041605	cpx	1	1	0.938494	0.979702	9.9772	3.44718	1113.06	593.083	1.41711	1.57945
FBgn0262440	mir-280	1	1	1	1	NA	NA	0	0	1	1
FBgn0039732	CG15525	0.30896	0.732855	0.0636922	0.425037	22.1862	2.2738	10.8156	15.2602	2.31938	1.79116
FBgn0267893	CR46181	1	1	1	1	NA	NA	0	0	1	1
FBgn0267515	28SrRNA-Psi:CR45855	0.611601	1	0.255522	0.84008	5.20058	2.44563	1.70903	1.31887	2.80971	4.74466
FBgn0038608	WRNexo	0.814976	0.538481	0.519453	0.201731	17.5712	20.4469	0.075758	0.035741	2.48129e+06	748746
FBgn0263551	mir-4939	1	1	1	1	NA	NA	0	0	1	1
FBgn0039402	Vps2	0.755326	0.647617	0.443808	0.316703	6.8191	0.190862	10.5389	14.2034	1.22224	1.71051
FBgn0034925	CG5339	0.51705	0.507193	0.183197	0.175961	21.5724	18.909	5.35985	5.94746	1.5247	1.48121
FBgn0011211	blw	0.0508559	0.0986799	0.00155131	0.00430942	22.0539	21.4915	165.612	139.548	1.70056	1.53778
FBgn0266811	CR45273	0.503805	0.545564	0.173894	0.208581	4.12304	3.37882	2.06299	0.758862	7.40798	5.34685
FBgn0259108	futsch	0.10572	0.750238	0.00684916	0.448436	18.5441	20.3972	31.6717	27.7623	1.52264	1.20149
FBgn0034804	CG3831	0.268268	0.660171	0.0474112	0.329056	23.5951	2.17049	3.68573	6.04593	1.80196	1.77466
FBgn0031026	CG12231	0.760029	0.478568	0.458864	0.156592	10.8932	23.4266	0	0	1.03265e+06	1.13793e+06
FBgn0266223	CR44918	0.513672	1	0.181143	0.833801	19.3845	20.1742	0	0	996043	490732
FBgn0265272	CG30060	0.489777	0.762126	0.163453	0.472046	7.41141	0.875343	0.640258	0.953401	2.94906	3.97789
FBgn0259703	CG42357	1	0.954972	0.962872	0.725123	16.6671	16.6532	0.0421793	0.0475936	931893	534145
FBgn0011951	tRNA:R:12Ed	1	1	1	1	NA	NA	0	0	1	1
FBgn0264338	CR43794	0.637645	0.690377	0.280011	0.356951	5.80029	0.864306	0.149385	0.22123	1.91051e+06	3.50309e+06
FBgn0027784	Prp18	0.67398	0.587984	0.33227	0.240578	20.6935	19.7717	3.62625	4.35938	1.63408	1.61724
FBgn0266260	CR44955	1	1	1	1	NA	NA	0	0	1	1
FBgn0028841	jhamt	1	0.482297	0.870466	0.159298	16.2768	19.2623	0.85363	2.08147	22.5083	2.60872
FBgn0051789	CG31789	1	1	1	1	NA	NA	0	0	1	1
FBgn0039145	CG6000	0.798416	0.578502	0.50032	0.232759	17.8305	20.3331	7.67178	7.90545	2.03076	2.51129
FBgn0267679	CR46015	0.476194	0.65198	0.153985	0.321502	11.8768	18.7008	0	0.164709	3.6449e+06	2.23698e+06
FBgn0043043	Desat2	0.482496	0.711853	0.158149	0.391545	4.2876	2.5235	0.251543	0.434788	2.46404e+06	4.1802
FBgn0038705	CG11626	0.424448	0.759021	0.121989	0.468107	0.442641	1.81125	0.390424	0.376034	2.54402	4.59138
FBgn0000524	dx	0.760029	0.693985	0.454883	0.362126	2.84067	9.26681	4.39639	4.7953	1.35496	1.32816
FBgn0034626	CG10795	0.287282	0.208381	0.0547948	0.025312	23.2562	19.5512	10.3334	13.2733	1.49743	1.63782
FBgn0038938	CG7084	0.941886	0.428007	0.687507	0.124153	5.52908	5.53123	13.4148	15.6123	1.48686	1.28674
FBgn0267754	CR46085	0.595747	0.518521	0.243512	0.184424	7.07408	18.4373	0.298988	0.288311	6.40582e+06	3.84023e+06
FBgn0036704	CG6497	0.635664	0.680033	0.278196	0.347632	9.88041	23.8103	0.14028	0.197176	9.31133	3.93522
FBgn0266814	CR45276	1	1	1	1	NA	NA	0	0	1	1
FBgn0040849	Ir41a	0.108106	0.246591	0.0072173	0.0370089	10.9882	12.8411	0.367024	1.21612	5.97351	4.13468
FBgn0011280	Obp19d	0.163991	0.262013	0.0178611	0.0422463	23.36	23.3139	407.729	413.959	2.67802	1.84339
FBgn0053355	5SrRNA:CR33355	1	1	1	1	NA	NA	0	0	1	1
FBgn0033021	CG10417	1	0.245722	0.817014	0.0367032	21.5154	22.4557	59.0544	65.8013	1.28021	1.49975
FBgn0259996	CR40341	0.968617	0.932635	0.722083	0.692428	6.8012	0.808772	0	0	974973	2.09888e+06
FBgn0264788	CR44018	0.470503	0.582329	0.150656	0.236514	0.0389593	2.33111	0.944763	0.516447	1.66327	2.08502
FBgn0005778	PpD5	0.782187	1	0.482653	0.958993	20.8686	20.8115	0.241001	0	2.56107e+06	424770
FBgn0262976	lawc	0.85167	0.248567	0.563169	0.0380177	23.5229	1.3522	45.2264	48.319	1.60603	1.5157
FBgn0266743	CR45216	1	0.215771	1	0.0275755	NA	22.0104	0	0	1	827333
FBgn0038773	CG10887	0.733658	0.766812	0.417682	0.477165	20.955	8.96564	0.0227023	0	378935	542062
FBgn0037835	CG14687	0.138012	0.542037	0.0120554	0.20525	3.32437	0.780202	135.608	66.5806	2.95685	1.37249
FBgn0267611	CR45949	0.151228	0.513309	0.0150903	0.181202	21.6465	20.6615	0.171962	0.242234	7.40149	4.43769
FBgn0025821	I-t	1	1	0.776091	0.803363	11.3827	5.81052	0	0.0695835	1.15155e+06	1.14715e+06
FBgn0024921	Trn	0.246141	0.437399	0.0401653	0.130076	8.60568	8.87012	60.5229	75.044	1.49744	1.25641
FBgn0261612	CngA	0.264415	1	0.0457557	0.916752	21.7631	7.75366	0.458327	0.428144	2.44147	2.33329
FBgn0037099	CG7173	0.730425	0.799852	0.406303	0.515049	11.9193	18.6968	0	0.0425333	330707	411342
FBgn0026634	ldlCp	0.0903019	0.719324	0.00499392	0.398999	22.201	23.2718	8.52878	10.7973	1.29758	1.411
FBgn0040763	CG18336	0.643183	1	0.305473	0.968076	13.4174	19.6197	1.60176	1.05996	3.86281	11.3511
FBgn0051683	CG31683	1	1	1	0.935248	NA	4	0	0	1	199320
FBgn0027864	Ogg1	0.964142	0.712969	0.716378	0.392509	4.14286	18.948	6.42193	6.32373	2.07239	2.03104
FBgn0267322	CR45758	1	0.553738	0.829794	0.214971	11.8851	23.7784	11.6097	7.45249	1.70329	2.84177
FBgn0259226	CG42326	0.151062	0.36135	0.0149602	0.0871978	5.81979	1.49673	2.45052	2.3353	2.62752	2.91088
FBgn0031267	Ipk2	0.877924	0.35209	0.595338	0.0827272	3.42577	0.0401309	4.37052	8.56236	1.2866	1.26995
FBgn0085772	CR40743	1	1	1	1	NA	NA	0	0	1	1
FBgn0029717	CG12684	1	1	1	1	NA	NA	0	0	1	1
FBgn0028953	CG14478	0.622503	0.565044	0.265441	0.223237	2.14989	4.50213	28.2173	32.9001	1.55701	1.70291
FBgn0052512	CG32512	0.751937	1	0.439477	0.995066	10.1526	0.789831	4.54704	5.98203	1.46398	1.40962
FBgn0039612	CG14523	0.5257	0.20803	0.189436	0.0252179	18.2557	15.4578	6.83283	8.04423	1.5423	1.90315
FBgn0040283	SMC1	0.51664	0.316285	0.182876	0.0655425	23.1188	0.53075	7.26531	8.97993	1.43401	1.5031
FBgn0037406	Osi1	0.730425	0.868315	0.414783	0.598399	21.8305	20.0617	0	0	261445	302252
FBgn0032153	CG4537	0.601117	0.227733	0.247202	0.0312194	20.6839	16.5983	10.8002	12.6538	3.47338	2.32702
FBgn0265903	CR44692	1	0.35927	0.956977	0.0859895	5.7491	19.2612	0.113858	0.0955301	9.65467	1.35877e+06
FBgn0038797	Dic2	0.886498	1	0.606748	0.825568	18.893	22.0971	0	0.0480714	382967	631468
FBgn0038977	CG5376	1	0.854516	0.888978	0.579222	11.5986	2.38223	2.11119	3.11799	2.09563	1.9499
FBgn0265593	CR44420	1	1	1	1	NA	NA	0	0	1	1
FBgn0052227	gogo	0.542459	0.862033	0.201888	0.590182	20.2727	2.14224	2.6029	2.71477	1.29492	1.51558
FBgn0022343	CG3760	0.138095	0.120657	0.0120893	0.00748036	21.2073	21.1133	7.68363	8.53962	1.95723	1.75191
FBgn0267565	CR45905	1	0.85561	0.935684	0.580448	12.7355	6.45128	0.109178	0.0636508	3.42205	2.61758e+06
FBgn0038118	timeout	0.671669	0.603894	0.330858	0.256391	20.9405	23.9536	0.450485	0.54043	2.08973	2.56289
FBgn0053771	CG33771	1	0.750238	1	0.458864	NA	9.10676	0	0	1	681461
FBgn0035427	ckd	1	0.275803	0.890896	0.0474491	5.39739	21.4865	5.67763	3.24986	1.91467	2.15108
FBgn0000037	mAChR-A	0.588343	0.218581	0.237654	0.0286038	0.286901	4.01164	14.1249	12.8108	1.26916	1.27094
FBgn0040850	CG15210	0.191178	0.325444	0.0238362	0.0695723	21.3018	15.9037	13.1572	12.7395	1.97089	1.82881
FBgn0031313	CG5080	0.0675704	0.30017	0.00279886	0.0587985	23.5422	2.089	25.6487	59.2936	2.15562	1.803
FBgn0038235	CG8461	0.567399	0.750238	0.219309	0.450306	1.35379	1.66185	4.4203	5.22563	2.67622	3.5024
FBgn0082987	snoRNA:Psi28S-2444	0.800942	0.849712	0.504088	0.574033	23.2919	15.2464	0	0	1.14357e+08	7.4268e+07
FBgn0000173	ben	0.782962	0.56352	0.48393	0.221856	2.10644	2.93504	229.789	208.804	1.42151	1.36154
FBgn0265451	CR44351	1	0.620248	1	0.271432	NA	11.8086	0	0	1	661319
FBgn0050293	Cht12	0.760029	1	0.458864	1	9.10676	NA	0	0	186295	1
FBgn0085474	CG34445	0.833904	0.512793	0.541941	0.180671	4.99822	19.1062	3.65575	6.36461	3.37833	2.40691
FBgn0037687	CG8132	0.439799	0.767762	0.131538	0.478375	20.465	23.4336	5.94305	7.74527	1.76559	1.98782
FBgn0263048	CG43343	0.387533	0.323618	0.10152	0.0687896	0.0292996	0.864116	2.04782	2.7974	1.79297	1.76254
FBgn0053862	His2A:CG33862	1	1	1	1	NA	NA	0	0	1	1
FBgn0024277	trio	0.566665	1	0.218737	0.809359	17.7618	18.385	94.6684	75.4642	1.33884	1.38758
FBgn0267959	CR46239	0.165727	0.579231	0.0182819	0.233688	0.366597	23.1071	0.167931	0	1.81741e+06	1.02986e+06
FBgn0265586	CR44413	1	0.723168	1	0.414783	NA	22.1695	0	0	1	740257
FBgn0027083	Aats-met	0.573369	0.484378	0.223812	0.160855	20.9001	20.3027	3.53862	4.30683	1.79709	1.51644
FBgn0265765	CR44572	0.965622	1	0.718425	1	22.621	NA	0	0	267689	1
FBgn0023213	eIF4G	0.760029	0.631124	0.452485	0.290254	19.5064	19.5458	113	129.464	1.33579	1.37313
FBgn0002563	Lsp1beta	0.7667	0.351764	0.46687	0.0824313	16.7572	10.7015	2.49254	2.367	29.4405	3.83237
FBgn0051245	CG31245	0.866536	0.950978	0.581523	0.718693	9.02079	15.7352	0	0	705810	1.62927e+06
FBgn0082924	snoRNA:Or-aca2	0.979162	0.750238	0.735292	0.458864	4.31844	9.10676	0	0	4.70325e+07	4.46273e+07
FBgn0053929	CR33929	1	1	1	1	NA	NA	0	0	1	1
FBgn0039588	CG12413	0.994003	0.707451	0.756844	0.384673	19.8895	19.3796	1.52097	1.93171	1.8799	1.82866
FBgn0034437	CG10051	0.959793	0.297627	0.709464	0.0570583	2.66348	7.29893	0.0714765	0.0567156	5.66598	1.03543e+06
FBgn0052191	CG32191	0.387595	0.572697	0.10166	0.229232	22.4362	4.30045	24.2888	29.9204	1.70075	1.44108
FBgn0011861	tRNA:G3:28D	1	1	1	1	NA	NA	0	0	1	1
FBgn0030466	CG15744	1	0.519047	0.996354	0.185111	6.23002	2.24146	2.5548	2.79701	1.19315	1.30235
FBgn0025700	CG5885	0.405355	0.659588	0.111713	0.328653	3.53101	4.41958	35.2812	43.8578	2.015	2.06306
FBgn0004655	wapl	0.713407	0.73152	0.383552	0.423798	23.185	22.9783	7.02061	7.6819	1.19141	1.43417
FBgn0053221	CR33221	0.205035	1	0.0275408	0.890505	18.5649	8.56811	0.259947	0.372059	3.38907	5.94081
FBgn0027329	Tcp-1zeta	0.343711	0.750563	0.0803492	0.459181	1.85618	3.36742	12.1633	25.0403	1.79099	1.63729
FBgn0266619	CR45126	0.713407	0.479007	0.386084	0.156979	16.5232	17.8745	11.6441	10.8857	2.46603	3.00629
FBgn0264707	RhoGEF3	0.82799	0.78382	0.534442	0.495215	17.246	15.6858	26.3046	25.0441	1.37678	1.43866
FBgn0052718	CG32718	0.52411	0.679237	0.187788	0.346917	17.6632	1.78382	0	0	436934	1.07223e+06
FBgn0053299	CG33299	0.638131	0.296083	0.283693	0.0560222	13.667	9.50097	0	0	909359	709965
FBgn0014029	2016-09-02	0.12742	0.517168	0.0101506	0.183532	23.0459	21.3155	11.029	19.5554	1.2138	1.38337
FBgn0034849	CG3500	0.627709	0.79298	0.270986	0.504419	0.0457566	1.15818	10.2488	14.5342	1.59321	1.27701
FBgn0261111	BHD	0.393613	0.763039	0.105495	0.473173	23.4928	0.578736	2.73531	2.81517	2.38197	2.66292
FBgn0022708	Adk2	0.127784	0.498533	0.0102447	0.168886	0.526451	2.14364	45.3616	43.5988	1.45274	1.4565
FBgn0053865	His2A:CG33865	1	1	1	1	NA	NA	0	0	1	1
FBgn0016126	CaMKI	0.713407	0.880026	0.382273	0.611649	21.5377	1.18541	351.113	366.196	1.32069	1.48273
FBgn0036262	CG6910	0.211615	0.218143	0.02936	0.0284227	7.76013	5.14218	251.162	433.156	3.16357	2.5693
FBgn0030347	CG15739	0.87203	0.905459	0.588275	0.645532	14.6056	5.78885	15.3395	16.2892	1.64174	1.59124
FBgn0027793	CG14787	0.538646	0.845466	0.198807	0.568965	2.30995	21.7637	0	0.119425	809479	1.39529e+06
FBgn0267767	CR46098	1	1	1	1	NA	NA	0	0	1	1
FBgn0086047	snoRNA:Me18S-G894	1	1	1	1	NA	NA	0	0	1	1
FBgn0053269	CG33269	0.578366	0.890963	0.228205	0.624029	8.15834	22.346	0	0.0729363	926391	1.66608e+06
FBgn0010894	sinu	0.265352	0.560537	0.0461919	0.220016	10.6739	13.8283	48.3385	61.8314	1.63778	1.612
FBgn0030460	CG2453	0.185342	0.886199	0.022373	0.619289	22.0711	17.177	3.00328	5.83222	2.14428	1.99046
FBgn0022338	dnk	0.800277	1	0.503207	0.823607	4.63965	20.0767	2.67182	4.49934	1.87457	1.46328
FBgn0263411	CR43457	0.513231	0.942855	0.180863	0.707286	14.2932	19.552	2.45062	1.26433	12.757	2.32896e+07
FBgn0053736	snmRNA:430:CR33736	1	1	1	1	NA	NA	0	0	1	1
FBgn0051437	CG31437	0.445298	0.750238	0.134975	0.448964	22.8052	1.83035	0	0.0713234	1.60513e+06	1.20883e+06
FBgn0035482	CG14985	0.120827	0.234187	0.00907846	0.0332087	22.6351	21.4589	1.42161	2.1795	1.92979	1.67953
FBgn0032870	CG2608	0.983163	0.735518	0.740396	0.42849	3.84512	5.32578	21.901	15.2596	2.18454	1.85862
FBgn0260634	eIF4G2	0.246765	1	0.040365	0.833648	14.7679	15.0005	28.1689	28.5142	1.29469	1.23922
FBgn0259736	CG42390	0.402928	0.501202	0.109887	0.170525	0.41757	22.9803	14.2345	27.2301	1.31247	1.45463
FBgn0267605	CR45943	1	1	1	1	NA	NA	0	0	1	1
FBgn0035231	Cct2	0.0626072	0.0854335	0.00236414	0.00321641	4.70749	3.4122	16.7877	18.8592	2.35338	2.14709
FBgn0051869	CG31869	0.307965	1	0.0633147	0.803886	23.1819	0.132204	19.2262	27.1411	1.77962	2.11837
FBgn0266053	Patr-1	0.784142	0.665637	0.485415	0.334431	7.36707	7.64683	15.2279	17.1623	1.31456	1.2908
FBgn0015477	Rme-8	1	0.671797	0.856377	0.339726	18.7802	3.58787	15.5178	21.3614	1.14634	1.19745
FBgn0031856	CG11322	0.987173	0.542257	0.745375	0.205605	19.3542	18.5851	0.0329586	0.133146	851741	13.5266
FBgn0085380	CG34351	0.158037	0.589907	0.0163796	0.242698	9.39331	9.53557	41.2786	23.3178	1.74788	1.54013
FBgn0030786	mRpL22	0.0217716	0.559651	0.000232073	0.219266	23.1163	19.8608	11.3095	11.6601	1.66887	1.65593
FBgn0033440	CG10459	0.730425	0.919432	0.407659	0.666011	16.0105	8.44392	0.197819	0.229869	2.47149e+06	7.91142
FBgn0039938	Sox102F	0.327714	0.228316	0.0721573	0.0316379	3.1701	2.48633	22.3653	27.7919	1.22193	1.48984
FBgn0264700	CR43969	0.997762	0.631124	0.763186	0.300443	3.98046	16	0	0	536193	522338
FBgn0040236	c11.1	0.0152512	0.017726	9.85791e-05	7.26344e-05	10.691	11.3882	12.4097	25.9598	1.52861	1.68516
FBgn0028436	ECSIT	0.523809	0.315257	0.187559	0.0649925	20.2213	22.1421	2.40546	3.25531	1.93874	2.15655
FBgn0020378	Sp1	0.530128	0.604852	0.193572	0.257003	16.0207	18.9031	1.78471	2.16409	1.42197	1.71471
FBgn0040284	SF2	0.276628	0.38734	0.0506923	0.101002	21.7202	23.4244	92.9617	86.6967	1.69885	1.48343
FBgn0037163	laza	0.0899814	0.0764788	0.00493546	0.00248456	0.0719887	22.7203	32.6927	36.1355	2.82821	2.74069
FBgn0265163	CR44232	1	0.310498	0.885364	0.063184	20.5533	20.799	0	0	3.55872e+06	2.91652e+06
FBgn0053900	His2B:CG33900	1	1	1	1	NA	NA	0	0	1	1
FBgn0261567	CG42681	0.713407	0.868613	0.387142	0.599219	19.8641	23.8542	0	0	1.85991e+06	2.13213e+06
FBgn0035153	ebd1	0.409997	0.631124	0.114091	0.289607	0.614157	2.15922	3.73288	4.35374	3.25373	1.96192
FBgn0035861	CG7213	0.784142	0.87967	0.485247	0.611285	10.9672	16.6483	0.100905	0	1.29529e+06	407810
FBgn0031707	CG14020	0.450326	0.620248	0.137827	0.271237	3.62482	11.5337	0.168336	0.139043	9.32257	1.67929e+06
FBgn0015527	peng	0.389075	0.386946	0.102726	0.100639	22.7846	22.6444	3.51147	4.67096	2.18776	2.00331
FBgn0029914	CG4558	0.119021	0.667055	0.0088606	0.335962	21.0194	0.121139	11.9827	11.2183	1.2612	1.29741
FBgn0027885	Aac11	0.626405	0.604063	0.269741	0.256565	22.8502	23.3396	45.1936	39.5132	1.52433	1.66737
FBgn0267682	CR46018	0.721622	0.662854	0.395136	0.331596	5.3487	2.73261	0.000265199	0.192178	6.06958e+06	2.81364e+06
FBgn0034933	CG3735	0.163991	0.302475	0.0178617	0.059921	22.5167	21.6285	6.65469	7.53892	1.4705	1.55371
FBgn0034567	CG15651	0.706411	0.35927	0.366836	0.0859066	17.2567	18.9953	5.37351	4.14095	1.99702	1.75949
FBgn0024807	DIP1	0.440605	0.299929	0.132279	0.0585843	1.99088	4.30873	106.323	109.627	1.77211	1.69611
FBgn0263973	jv	0.227903	0.151286	0.0339679	0.0123692	6.26073	5.52267	1.28364	1.18135	2.2389	1.90304
FBgn0265578	CG44405	0.604756	0.304066	0.249903	0.0603642	3.69813	7.44146	0.108048	0.0913098	13.2081	1.58624e+06
FBgn0266797	CR45259	1	1	1	1	NA	NA	0	0	1	1
FBgn0086027	snoRNA:Or-CD1	1	1	1	1	NA	NA	0	0	1	1
FBgn0265652	CR44459	0.704061	1	0.364825	0.839028	18.4303	21.0745	0	0	8.27725e+06	2.41802e+07
FBgn0036597	CG4962	0.0357609	0.445209	0.000638872	0.134809	9.4031	3.08939	11.093	6.33889	2.67449	2.05636
FBgn0267017	CR45461	0.574088	0.978671	0.224434	0.757545	23.2958	5.1126	4.36163	5.41667	2.83318	2.35012
FBgn0265640	CR44447	0.804769	1	0.508679	0.914803	18.8767	19.987	0.0591315	0.0571975	1.9592e+06	1.14483e+06
FBgn0024841	Pcd	0.412688	0.285101	0.115685	0.051453	1.8779	4.97267	22.9035	29.2651	1.96187	1.72392
FBgn0264696	CG43965	0.729506	0.0701637	0.403141	0.00201836	22.2675	21.9553	3.44758	5.97734	6.2008e+07	6.88262e+07
FBgn0031749	CG14000	0.722524	1	0.395953	0.852179	5.97506	8.21586	0.0449654	0.11428	1.24615e+06	998823
FBgn0267300	CR45736	1	1	1	1	NA	NA	0	0	1	1
FBgn0264384	CR43836	0.35484	0.380981	0.0852406	0.0972431	18.719	18.8362	3.95681	3.32625	3.91912	2.0302
FBgn0030884	CG6847	0.105917	0.548264	0.00687155	0.210235	23.7815	22.8462	2.20126	1.64208	1.94862	1.89709
FBgn0016797	fz2	0.443058	0.0845748	0.13397	0.00307131	11.8542	10.7639	24.2277	28.5561	1.45854	1.49073
FBgn0086036	snoRNA:Me18S-A934	0.880539	1	0.599413	0.911836	23.8304	17.7574	0	10.6405	1.25324e+08	1.50346e+08
FBgn0265338	CR44292	1	0.518905	0.81699	0.184707	13.7195	21.1269	0.137718	0.0898898	1.68898e+06	10.4705
FBgn0260390	CG42516	1	0.78212	0.809337	0.493472	3.28214	5.58581	11.0962	15.4835	1.74434	1.60513
FBgn0031335	CG5565	1	0.761378	0.99051	0.471391	12.9285	21.3319	0.203305	0.24092	10.1672	3.13268e+06
FBgn0052647	CG32647	0.330088	0.857764	0.0737724	0.583612	18.9251	17.9116	161.069	134.581	1.92029	1.93138
FBgn0011703	RnrL	0.775774	1	0.476226	0.960877	17.8001	19.2666	1.26442	4.88044	1.92702	1.52362
FBgn0032419	CG17217	0.982012	0.954026	0.73867	0.7233	20.8532	12.3086	0.61302	1.00639	4.25946	9.5179e+06
FBgn0033089	CG17266	0.455778	0.150538	0.14161	0.0122562	19.4735	21.975	2.2717	3.64061	1.94866	2.23496
FBgn0052240	CG32240	1	0.723168	0.773471	0.414783	6.36925	21.8305	0	0	1.18617e+06	700812
FBgn0261885	osa	0.721316	0.597448	0.394665	0.249218	2.06426	6.57856	22.5699	23.7658	1.20983	1.29224
FBgn0265749	CR44556	0.638131	0.750238	0.291918	0.451879	12.6225	8.45871	0	0	571213	701141
FBgn0036996	mag	0.64849	0.926532	0.309924	0.684563	22.1123	21.5715	0	0.0358414	419588	480981
FBgn0042101	CG18744	0.219241	0.824985	0.0318476	0.546996	12.4862	19.5113	0.0447046	0.0747972	999863	1.62676e+06
FBgn0266884	CR45345	0.857785	1	0.570747	0.822774	22.7504	5.81238	0	0	2.81935e+06	2.73131e+06
FBgn0267695	CR46031	0.451006	0.30006	0.138189	0.0586951	12.6313	20.7252	0.0514451	0.0643723	513989	1.3898e+06
FBgn0038463	CG3534	0.652598	0.792566	0.314181	0.504021	7.35938	7.6654	18.1584	17.2465	1.6503	1.50287
FBgn0030330	Tango10	0.422464	1	0.12103	0.842615	23.6206	3.82192	18.8943	20.4428	1.46081	1.32257
FBgn0045485	Gr36c	1	1	0.920897	0.870173	3.92297	1.83525	0.197784	0.075727	2.48292e+06	1.19408e+06
FBgn0035636	Cralbp	0.725466	0.600234	0.39905	0.2523	16.6047	21.5859	1.42152	1.57738	2.9805	3.93231
FBgn0033474	CG1407	0.970533	0.189758	0.725334	0.0206218	9.29244	22.0565	9.28168	9.35598	1.41674	1.51792
FBgn0050412	CG30412	1	1	1	1	NA	NA	0	0	1	1
FBgn0031623	Taf12L	0.984204	0.139122	0.741627	0.0103255	11.3488	7.21633	0	0.270363	2.02564e+06	4.1885e+06
FBgn0004870	bab1	0.354657	0.146563	0.0849407	0.0115924	22.7247	22.927	1.42085	1.30177	1.25004	1.46756
FBgn0034527	CG9945	0.213494	0.809897	0.030041	0.528958	0.189684	22.0022	5.34512	7.49583	1.52737	1.93545
FBgn0266279	CR44964	0.56	0.993733	0.2139	0.778726	12.2191	16.0679	0.2829	0.278102	3.22672	3.76746
FBgn0050438	CG30438	0.19095	1	0.0237181	0.840854	1.37828	21.2862	12.2652	11.6331	1.37889	1.31564
FBgn0039617	DIP-gamma	0.464615	0.919432	0.146969	0.66735	21.6167	21.6451	2.75013	2.16294	1.37411	2.47832
FBgn0034136	DAT	0.332745	0.796289	0.0752765	0.510587	10.7855	12.1787	7.74149	7.74104	1.44318	1.3759
FBgn0261383	IntS6	0.964105	0.628205	0.716197	0.278141	16.9086	18.9729	5.06593	6.05032	1.4831	1.41985
FBgn0035415	CG14966	1	0.519047	0.878707	0.18506	22.3672	16.6838	0.887533	1.198	3.52156	7.59513
FBgn0028429	I-2	0.179945	0.447682	0.0213412	0.13651	0.31166	1.45433	7.04385	10.0379	1.47822	1.59496
FBgn0019938	RpI1	0.108567	0.246374	0.00727533	0.0368669	22.4507	23.666	4.11347	5.53172	1.62675	1.63322
FBgn0035851	MED24	0.10277	0.116788	0.00646069	0.00677408	20.1308	21.1998	6.55379	8.48715	1.4257	1.3593
FBgn0030921	CG6290	0.0178254	0.247438	0.000146549	0.0375152	21.7909	20.669	6.09246	6.7463	2.17979	2.34451
FBgn0266953	CR45404	0.713407	0.802126	0.387142	0.518378	0.135887	14.591	0	0	1.08756e+06	2.16313e+06
FBgn0086683	Spf45	0.136926	0.178347	0.0118705	0.0177872	1.11759	2.03482	12.5036	17.783	1.77744	1.68809
FBgn0054021	CG34021	0.785413	0.706013	0.486691	0.375585	19.2083	5.24488	0	0.0373409	1.43666e+06	1.46105e+06
FBgn0038981	CG5346	0.284057	0.179401	0.0534388	0.0179737	2.55895	2.54636	6.61433	12.4713	1.94205	2.12025
FBgn0002905	mus308	0.550071	0.401388	0.207412	0.108099	18.1208	19.935	0.526459	1.05182	1.56076	1.54217
FBgn0004619	GluRIA	0.668398	0.403539	0.327667	0.109833	0.044037	20.4829	3.72926	2.62543	1.35273	1.51915
FBgn0052214	CG32214	1	1	1	1	NA	NA	0	0	1	1
FBgn0264961	CR44130	0.660658	0.631124	0.320571	0.300443	4.31556	4	0.06318	0	3.87024e+06	739821
FBgn0052129	tRNA:CR32129	1	1	1	1	NA	NA	0	0	1	1
FBgn0038744	CG4733	0.15448	0.288154	0.015685	0.0527521	3.51521	5.08724	6.29362	8.01405	1.70903	1.83322
FBgn0085195	CG34166	0.527835	0.109632	0.192258	0.00573457	13.9292	12.3875	31.8986	20.2372	6.35309	4.82245
FBgn0032224	Sps2	0.287273	0.554525	0.0547769	0.215528	0.232113	4.40334	27.7004	33.5378	1.28214	1.29618
FBgn0266849	CR45310	1	1	1	1	NA	NA	0	0	1	1
FBgn0025391	Scgdelta	0.378843	0.0765052	0.0974119	0.00250443	6.94888	5.66459	13.1203	10.7843	1.61552	1.6921
FBgn0266102	CR44839	1	1	1	1	NA	NA	0	0	1	1
FBgn0013691	mt:tRNA:D	1	1	1	1	NA	NA	0	0	1	1
FBgn0036518	RhoGAP71E	0.310443	0.66641	0.0642467	0.335189	11.6581	14.1024	28.2557	34.1945	1.31999	1.5976
FBgn0037972	CG10005	1	0.624524	0.877553	0.274723	22.1319	11.186	0.207217	0.502067	3.44799e+06	4.56409
FBgn0034723	CG13506	0.0720916	0.245126	0.00310243	0.0364882	0.850999	23.2497	30.1803	23.3265	1.35132	1.32952
FBgn0004101	bs	0.63784	0.614691	0.280167	0.265819	18.8476	20.9689	3.14871	3.58286	2.04647	1.52984
FBgn0037853	CG14696	0.850265	0.910171	0.560971	0.65173	21.2596	21.6487	2.13222	5.13147	1.70608	2.04558
FBgn0035934	TrpA1	0.487463	0.190601	0.162245	0.0208356	21.7216	3.16142	0.500377	0.603765	2.52687	1.85986
FBgn0028864	CG18477	1	1	1	1	NA	NA	0	0	1	1
FBgn0040660	CG13551	0.440653	0.364662	0.132393	0.0889187	21.0166	20.0159	79.9868	88.6874	2.34687	1.87458
FBgn0010292	bys	0.0269248	0.0101239	0.000337987	1.80788e-05	22.4266	23.1739	6.40078	8.04533	2.37019	2.02318
FBgn0050009	CR30009	0.753026	0.861994	0.440817	0.590107	14.7767	13.8833	0.388323	0.463179	6.54393	8.35456
FBgn0052320	CG32320	0.520707	0.631124	0.185585	0.298972	0.563083	4.49148	0	0	453153	341709
FBgn0051928	CG31928	0.713407	0.538253	0.387142	0.199827	19.8641	8.55841	0	0	232759	844424
FBgn0039846	CG11337	0.432921	0.453273	0.127223	0.139937	21.27	16.8135	2.45079	3.37937	1.57695	2.55544
FBgn0034242	CG14480	0.200562	0.361212	0.0262654	0.0870414	22.329	21.6765	17.4763	22.0508	2.2394	2.18897
FBgn0011592	fra	0.690847	0.631124	0.349987	0.296092	20.0692	21.0478	5.06984	5.01814	1.23211	1.17635
FBgn0036224	Rpt4R	0.160378	0.182923	0.0170044	0.0191012	18.6166	18.4221	2.95452	3.22316	1.77163	2.01991
FBgn0042187	CG17234	0.932621	1	0.676132	1	4	NA	0	0	795211	1
FBgn0051570	tRNA:CR31570	1	1	1	1	NA	NA	0	0	1	1
FBgn0053629	CR33629	1	0.707451	1	0.387142	NA	19.8641	0	0	1	921610
FBgn0034120	CG15710	1	1	1	1	NA	NA	0	0	1	1
FBgn0026379	Pten	0.264824	0.896112	0.0459918	0.631043	7.40508	7.68886	38.476	39.7471	1.54277	1.31763
FBgn0004397	Vinc	0.0316672	0.0739017	0.00047042	0.00231296	7.73914	6.58899	18.1416	23.1369	1.82298	1.62658
FBgn0039136	CG5902	0.638131	0.801971	0.287056	0.518141	22.2423	20.2713	13.4224	14.457	1.35647	1.34159
FBgn0001189	hfw	0.292236	0.692726	0.0568686	0.359855	21.4337	0.0236238	13.2137	20.2543	1.74464	1.64645
FBgn0085283	CG34254	0.635794	0.717335	0.278506	0.396879	21.9127	4.3271	0	0.175091	4.5426e+06	1.10019e+07
FBgn0004237	Hrb87F	0.305847	0.193718	0.0624978	0.0217201	3.05332	2.69671	17.5451	25.5983	1.3423	1.47342
FBgn0266005	CR44779	0.638131	0.0969818	0.290945	0.00407459	19.2417	23.366	0.739364	1.3429	1.50136	1.72767
FBgn0264394	CR43842	0.819171	0.553495	0.524099	0.214186	9.54554	10.9562	0.0722773	0.0374538	939491	592686
FBgn0031301	CG14339	0.120827	1	0.00908775	0.913659	22.9773	9.47775	0.0147174	0.07801	176678	6.34545
FBgn0032899	CG9338	0.427775	0.631124	0.124328	0.291254	23.4935	22.4427	59.6324	88.0165	1.55066	1.38172
FBgn0052383	sphinx1	1	0.227287	0.864961	0.0310704	16.0818	21.6599	0.0703331	0.0694347	2.19508e+06	1.28941e+06
FBgn0011966	tRNA:R:85Ca	1	1	1	1	NA	NA	0	0	1	1
FBgn0053443	5SrRNA:CR33443	1	1	1	1	NA	NA	0	0	1	1
FBgn0267086	CR45530	0.282966	0.620248	0.0529127	0.27136	8.67872	22.1408	3.24333	2.39745	6.54573	6.05031
FBgn0038641	CG7708	0.788138	0.275677	0.49009	0.0473919	5.72833	6.10361	42.6407	30.8793	1.71163	1.9582
FBgn0031600	CG3652	0.478133	0.750238	0.155447	0.45355	1.1095	23.2153	12.8909	16.2625	1.37318	1.72817
FBgn0014455	Ahcy13	0.0723895	0.963729	0.00312699	0.737455	23.8392	20.5215	9.78178	14.9318	1.93856	1.69256
FBgn0262450	mir-312	1	1	1	1	NA	NA	0	0	1	1
FBgn0085506	CG40635	1	1	1	1	NA	NA	0	0	1	1
FBgn0050108	CG30108	0.419048	0.639433	0.119032	0.308135	1.76535	5.59694	11.0124	18.9922	2.25382	1.74219
FBgn0035205	CG2469	0.178669	0.620248	0.0210002	0.271409	20.7629	21.7333	8.83225	10.235	1.40789	1.26265
FBgn0038160	CG9759	0.815225	0.868085	0.519725	0.597821	0.397359	22.9401	6.9818	76.7576	2.84825	3.10276
FBgn0083991	CG34155	0.816379	0.616478	0.520938	0.267691	17.5472	19.5933	10.831	7.61313	1.50541	1.92691
FBgn0003386	Shaw	0.998372	0.707451	0.764384	0.385957	15.5359	20.2551	27.7216	21.1989	1.53484	1.46393
FBgn0026876	CG11403	0.730425	0.723168	0.407613	0.405336	21.9888	1.35655	0.47191	1.24604	3.37087	2.07157
FBgn0031596	CG15429	0.880539	0.707451	0.599232	0.387142	23.8526	0.135887	0	0	361261	391589
FBgn0265657	CR44464	1	0.631124	1	0.291918	NA	7.37747	0	0	1	2.01403e+06
FBgn0265445	CR44345	0.540704	1	0.200131	1	1.33947	NA	0	0	1.21426e+06	1
FBgn0031546	CG8851	0.76026	0.506704	0.46021	0.175432	1.3066	3.6237	0	0	129042	525008
FBgn0043471	kappaTry	0.760029	1	0.458864	1	9.10676	NA	0	0	732542	1
FBgn0039385	CG5913	0.187007	0.237488	0.022786	0.0341616	19.7623	21.0666	5.70005	8.18681	1.63187	1.53389
FBgn0034856	yellow-d2	0.210192	0.715114	0.0289242	0.395204	20.5805	23.0392	1.06656	1.21322	2.18461	2.00557
FBgn0032935	Atg18b	1	0.297119	0.796255	0.0567554	5.72904	7.69052	43.9355	45.9948	1.40959	1.61506
FBgn0032724	CG10428	0.330504	0.051575	0.0741469	0.000970852	19.3792	21.3315	6.35822	6.31377	1.79333	1.67176
FBgn0004593	Eig71Ef	1	0.631124	1	0.291918	NA	12.6225	0	0	1	2.45935e+06
FBgn0086350	tef	0.492841	1	0.165622	0.833242	16.069	7.52301	3.55051	3.93285	1.61988	1.55817
FBgn0037305	CG12173	0.118423	0.474848	0.00870192	0.153802	21.4556	21.4167	13.0394	16.009	2.09213	1.4068
FBgn0266180	CR44886	0.760029	0.874822	0.458864	0.606264	10.8932	19.5274	0	0	7.04976e+06	8.68687e+06
FBgn0051871	CG31871	0.997762	0.24464	0.763409	0.0363401	2.69639	2.80212	0.761916	0.880038	2.36772	2.87513
FBgn0040324	Ephrin	0.713934	1	0.387549	0.901856	16.7617	16.207	57.8107	50.2172	1.27707	1.36901
FBgn0037801	CG3999	0.863971	0.602482	0.578381	0.254561	9.17021	13.4388	10.4496	10.7509	1.63235	1.91777
FBgn0010309	pigeon	0.143839	0.62022	0.0132764	0.27096	23.2203	2.14519	6.45983	5.27189	1.32754	1.4286
FBgn0031374	CG7337	0.730425	0.334409	0.405803	0.0738594	23.0472	6.22651	50.1597	68.068	1.14867	1.2723
FBgn0032312	CG14071	0.908143	0.707451	0.633959	0.387142	11.73	19.8641	0	0	277063	299676
FBgn0003435	sm	0.5575	0.405215	0.21218	0.110819	9.59739	5.0485	76.4253	54.4463	1.65493	2.10637
FBgn0035089	Phk-3	0.130919	0.268101	0.0108859	0.0443446	3.15796	3.32784	15.3011	30.5536	2.4982	2.04383
FBgn0262631	CR43148	1	0.843772	0.887702	0.566629	5.41192	10.4362	14.7624	17.597	1.83268	1.67966
FBgn0000536	eas	0.293118	0.961518	0.0573872	0.735146	20.385	21.9146	127.98	120.862	1.49868	1.24795
FBgn0265381	CR44322	1	0.687832	0.871486	0.354543	20.7657	5.15268	0.256382	0.379991	7.76514	7.0971
FBgn0032067	LManIV	0.589831	0.406122	0.239042	0.111383	3.62005	5.67528	0.037003	0.0308477	701549	593519
FBgn0027546	CG4766	0.199592	0.287341	0.0259491	0.0523461	22.7342	22.7401	6.59693	4.92666	1.60028	1.46635
FBgn0053240	Ste:CG33240	1	1	1	1	NA	NA	0	0	1	1
FBgn0051320	HEATR2	0.275606	0.557107	0.0501256	0.217515	5.40496	7.65792	4.3627	5.83833	1.64447	1.4651
FBgn0264431	CR43849	1	1	1	1	NA	NA	0	0	1	1
FBgn0033363	CG13744	1	1	1	1	NA	NA	0	0	1	1
FBgn0030666	CG12708	0.919564	0.723168	0.649215	0.414783	22.0845	22.1695	0	0	178338	209476
FBgn0262538	CG43092	0.380142	0.398473	0.098026	0.106571	20.3053	20.2495	19.9781	18.5131	2.85304	2.94807
FBgn0040514	CG17169	0.442543	0.895448	0.133237	0.629854	3.2794	0.476866	0.739824	0.50044	10.8545	8.47356
FBgn0265343	CR44297	1	0.622246	0.945764	0.273112	3.61649	23.5293	9.11882	10.8137	3.69539	1.95305
FBgn0038731	CG11659	1	0.723168	1	0.414783	NA	22.1695	0	0	1	192924
FBgn0261850	Xpd	0.30327	0.897433	0.0611801	0.632991	20.0462	17.4433	3.90566	5.21624	1.62039	1.3806
FBgn0032253	LManI	0.49729	0.144848	0.168597	0.0111775	4.02179	8.76869	9.81575	15.5025	1.31899	1.56164
FBgn0259795	loopin-1	1	0.750238	1	0.458864	NA	10.8932	0	0	1	266592
FBgn0034825	CG3215	1	1	1	1	NA	NA	0	0	1	1
FBgn0033500	CG12913	0.613578	1	0.257371	0.952267	22.0816	1.79726	2.37598	1.81637	1.74041	1.64477
FBgn0086602	snoRNA:Psi28S-3436b	1	1	0.879763	1	21.8073	NA	0	0	5.32101e+07	1
FBgn0067905	IM14	0.669932	1	0.329117	0.930189	9.22636	16.6143	1692.36	3254.76	3.29784	4.68757
FBgn0015222	Fer1HCH	0.051043	1	0.00156968	0.900524	23.8026	23.9637	352.531	639.438	1.73818	1.46202
FBgn0011715	Snr1	0.0930821	0.158196	0.00535155	0.013849	21.8006	21.2082	8.86163	11.7078	1.55721	1.48401
FBgn0005640	Eip63E	0.359679	0.177655	0.0874646	0.0176275	4.634	6.6782	35.9459	34.4069	1.40727	1.3872
FBgn0035890	CG13667	0.556011	0.919432	0.211156	0.674358	1.08563	2.12327	4.7528	6.43285	1.51081	1.46437
FBgn0014868	Ost48	0.562437	0.738876	0.215988	0.432969	1.62794	22.5877	14.8414	20.8605	1.24701	1.35919
FBgn0036093	CG14154	0.716788	0.956151	0.390765	0.726759	13.5048	6.64094	0.331896	0.373493	5.97051	8.1183
FBgn0033848	CG13330	1	1	1	1	NA	NA	0	0	1	1
FBgn0039058	VhaAC39-2	1	0.520925	0.973403	0.186495	11.1003	21.0674	0.0975349	0.142202	1.45922e+06	1.68697e+06
FBgn0267560	CR45900	0.97576	0.919432	0.730844	0.674446	11.94	11.1629	0	0	2.16778e+06	2.88358e+06
FBgn0038250	CG3505	0.313995	0.632041	0.0659867	0.301651	2.1396	1.07827	11.011	17.0606	2.07113	1.55363
FBgn0010622	l(2)06496	0.147202	0.578864	0.0139799	0.233299	0.314698	1.86964	16.2359	19.7124	2.15938	1.80334
FBgn0031484	CG3165	0.857055	0.617112	0.569621	0.268328	20.1048	17.2736	9.33591	14.1312	1.50269	2.01096
FBgn0259111	Ndae1	0.0017293	0.020033	1.37269e-06	0.000105805	21.7323	22.8	34.252	31.9252	1.88801	1.35944
FBgn0032337	AstCC	0.235084	1	0.0365216	0.90155	9.71305	1.95878	0.143879	0.17899	2.21507e+06	10.3248
FBgn0264462	CR43870	0.529755	1	0.193285	0.834884	21.6919	19.5576	5.41322	6.09455	2.29431	2.11787
FBgn0039622	eIF4E-6	0.616622	0.631124	0.260675	0.29912	4.43159	2.15092	3.21296	14.7567	2.56343	1.54853
FBgn0265835	CG44624	1	1	1	1	NA	NA	0	0	1	1
FBgn0033649	pyr	0.753891	0.52244	0.441879	0.187713	2.75268	21.1918	15.7191	23.0121	1.35512	1.29401
FBgn0267927	CR46208	0.638131	0.900115	0.300443	0.638199	4	12.4049	0	0	309888	344351
FBgn0086912	mbm	0.322253	0.191089	0.0697603	0.020954	23.4548	23.6532	2.84022	3.30659	2.66591	1.62353
FBgn0026261	bonsai	0.104234	0.104978	0.00663098	0.00515457	21.0361	22.0202	12.5334	16.3324	2.0289	1.76788
FBgn0039342	CG5107	0.638131	0.833583	0.289577	0.556006	19.229	2.6455	0.356579	0.309852	7.17137	3.69188e+06
FBgn0082973	snoRNA:Psi28S-3308	1	0.840695	0.77628	0.563991	22.8141	19.1331	27.355	21.0496	8.03031	2.97947e+08
FBgn0039495	CG5909	0.929441	0.432319	0.660205	0.127536	5.84465	2.26124	3.98692	9.39759	1.47042	1.71724
FBgn0031763	CG13996	1	0.681081	0.789277	0.348361	9.69257	21.5963	0.0828073	0.0672721	1.70889e+06	1.459e+06
FBgn0052133	ptip	1	0.540256	0.896182	0.203641	15.2432	18.4061	2.41079	3.44257	1.54941	1.26035
FBgn0035414	CG14965	0.9918	0.442665	0.751987	0.132971	22.0873	19.1782	1.34336	1.75147	2.03213	1.70823
FBgn0013751	Awh	0.462599	0.195575	0.145597	0.0220226	3.44071	7.33082	3.37838	3.13643	1.99214	1.54893
FBgn0037829	CG14691	0.153627	0.750238	0.0155569	0.450339	10.2151	0.0340101	0.0335806	0.0338975	357646	633972
FBgn0011745	Arp1	0.541772	0.395327	0.201448	0.104833	1.09744	3.89381	25.6958	30.8116	2.1055	2.14755
FBgn0011207	pelo	0.713407	0.189166	0.381998	0.0204965	1.67495	1.06911	9.98317	11.9642	1.44084	1.40276
FBgn0266330	CR44995	0.713323	0.821319	0.373855	0.542483	4.6647	4.85724	4.8674	0.735606	5.54047e+07	1.85032e+08
FBgn0266148	CR44854	0.458245	0.18833	0.143005	0.0203651	16.0174	20.8348	0.27429	0.230301	4.97782e+06	4.48675e+06
FBgn0030737	CG9914	0.631701	0.726239	0.274833	0.418681	8.97932	7.94164	11.9193	9.83611	3.71518	3.08891
FBgn0052071	CG32071	0.582764	0.919432	0.23303	0.665619	23.0734	23.4005	0	0	1.06239e+06	2.46971e+06
FBgn0034988	cN-IIIB	0.273049	0.0847377	0.0491385	0.00310614	22.2752	20.7727	5.20693	7.1725	1.78592	1.70462
FBgn0027528	goe	0.0524515	0.331349	0.00165352	0.0722742	18.591	17.9402	16.4797	15.5785	1.44687	1.25984
FBgn0036789	AstC-R2	0.818766	0.773662	0.523358	0.484646	14.7129	21.6271	4.45154	3.14352	1.3898	1.48361
FBgn0263270	CG43396	0.795425	1	0.496324	0.927669	20.1872	6.42499	0.322634	0.199698	4.02707e+06	3.4571e+06
FBgn0035077	CG9083	0.56	0.73024	0.213946	0.422341	4.00566	19.1013	0	0	1.07434e+06	1.79768e+06
FBgn0040754	CG17059	0.149098	0.382501	0.0144221	0.0978752	23.8982	23.6295	47.4849	52.2891	1.58029	1.78192
FBgn0030844	ppk23	0.742676	1	0.429301	0.836978	6.18685	23.9137	0.768657	0.670879	2.12604	2.25192
FBgn0262029	d	0.657576	1	0.318367	0.908709	3.18709	10.5152	0.39602	0.149977	2.25312	3.23689
FBgn0259861	Su(Ste):CR42430	1	1	1	1	NA	NA	0	0	1	1
FBgn0003517	sta	0.463012	0.34095	0.145821	0.0767461	23.8171	0.303391	318.433	384.889	1.8803	1.51938
FBgn0085308	CG34279	0.762737	0.264524	0.462694	0.0429999	20.3462	9.95032	0.050479	0	2.16571e+06	974660
FBgn0263251	vnc	0.0673803	0.782353	0.00277119	0.4938	23.1214	2.89007	11.9854	11.4451	1.88507	2.12941
FBgn0016756	Usp47	0.801402	0.535308	0.505006	0.196799	1.04137	5.2136	29.4298	46.992	1.20848	1.3186
FBgn0085432	pan	0.636102	0.867762	0.278829	0.597303	14.4518	13.2212	191.644	140.642	1.47329	1.59561
FBgn0001612	Grip91	1	0.286657	0.857548	0.0521514	1.59188	22.3577	4.16727	4.54847	1.33561	1.38864
FBgn0001138	grn	0.765232	0.212947	0.465205	0.0269159	8.29239	10.8943	4.08749	3.292	1.49082	1.44658
FBgn0029816	CG12729	0.758004	1	0.446456	1	2.7037	NA	0	0	1.13759e+06	1
FBgn0001258	ImpL3	0.958944	0.0426041	0.707532	0.00067637	2.08417	12.2789	2.51073	26.2787	2.02683	7.29696
FBgn0051077	CG31077	0.499458	0.631124	0.170496	0.291918	5.36896	7.37747	0	0	163730	225406
FBgn0083000	snoRNA:Psi28S-1192b	0.93575	0.621514	0.68002	0.27254	12.1223	18.1783	61.95	71.2351	4.88741	3.90108
FBgn0262263	mir-969	1	1	1	1	NA	NA	0	0	1	1
FBgn0043530	Obp51a	0.82799	1	0.53454	0.85818	18.3467	12.3038	0	0	4.31953e+06	4.92829e+06
FBgn0263278	Fic	0.678835	0.385627	0.337397	0.0999491	3.84006	7.99244	8.98157	12.0663	2.06581	1.68706
FBgn0031585	CG2955	1	0.530915	0.901597	0.193725	11.9361	6.09059	0.0261655	0.0125141	458199	385439
FBgn0033826	CG4734	0.41629	0.693471	0.117722	0.361285	0.40176	19.308	0.0276153	0.0337567	668562	716454
FBgn0011289	TfIIA-L	0.102695	0.296747	0.00643989	0.0562737	23.5602	2.02877	11.3484	15.6371	1.5677	1.57405
FBgn0265695	CR44502	1	1	1	1	NA	NA	0	0	1	1
FBgn0051145	CG31145	0.0310761	0.0419062	0.000447674	0.000639708	20.0906	22.8384	68.4514	80.1923	1.79893	1.40207
FBgn0264328	CR43787	0.821359	0.808628	0.526617	0.527027	7.56388	1.16333	0.05367	0	2.28832e+06	1.89723e+06
FBgn0265976	CR44755	1	1	1	1	NA	NA	0	0	1	1
FBgn0051760	CG31760	0.859011	0.892364	0.572431	0.625392	16.7085	2.92786	16.0588	13.3309	1.26214	1.1728
FBgn0013749	Arf102F	0.755256	0.50961	0.443724	0.178336	2.53291	22.6235	197.561	214.617	1.45541	1.37479
FBgn0029755	Sas10	0.905145	0.745692	0.630528	0.44067	23.6843	19.3304	1.78277	2.14445	2.75449	2.17402
FBgn0039559	Mes-4	0.148366	0.631124	0.0141661	0.29629	21.7329	0.977705	4.11991	5.85374	1.29689	1.46132
FBgn0004597	CycC	0.34001	0.563997	0.0782117	0.222344	23.0898	22.9722	6.07714	8.42088	1.54643	1.63777
FBgn0031776	CG13993	0.548725	0.218239	0.206242	0.0285333	0.39969	22.1172	11.7059	17.2785	1.6925	1.79768
FBgn0267684	CR46020	0.438064	0.746844	0.130274	0.442127	0.192806	4.72267	0.225147	0.169417	2.36503e+06	4.41213e+06
FBgn0013305	Nmda1	0.248386	0.310463	0.0409286	0.0630994	8.63144	10.1686	206.081	320.501	1.89528	1.44372
FBgn0260860	Bet5	0.430105	0.336861	0.125761	0.0749539	1.50497	0.102886	5.17224	5.65978	2.10887	2.05117
FBgn0083012	snoRNA:Psi28S-1135a	0.713407	0.739118	0.387142	0.433233	0.135887	18.3761	0	0	7.35915e+07	7.16899e+07
FBgn0262432	mir-8	1	1	1	1	NA	NA	0	0	1	1
FBgn0035825	CG8111	0.349137	0.224797	0.0826698	0.0302202	2.40041	0.715536	6.59806	8.74963	1.39593	1.67434
FBgn0030012	CG18262	1	0.314698	0.7831	0.0647525	1.198	4.61894	0.483068	0.765244	4.39831	2.49422
FBgn0085434	NaCP60E	0.928615	0.386946	0.659355	0.100603	2.50566	2.93977	97.8663	53.5005	1.39133	1.31231
FBgn0038268	CG3631	0.499458	0.309825	0.170428	0.0625194	18.5275	22.145	4.6062	5.03852	1.27963	1.67068
FBgn0263118	tx	0.151228	0.216645	0.01509	0.0278713	7.14073	9.08182	4.47218	6.28808	1.96203	1.4008
FBgn0033633	CG7759	0.802608	0.431662	0.506312	0.126746	17.5471	16.5739	0.745506	1.07917	2.20087	1.86003
FBgn0260940	lsn	0.148982	0.0506699	0.0143739	0.000927957	21.4357	21.789	5.40937	9.09056	2.69925	2.05412
FBgn0260660	Mp	0.721316	0.816495	0.394645	0.537379	8.83925	23.1009	12.6528	15.8649	1.39896	1.55683
FBgn0265050	CR44165	0.56	0.47096	0.213924	0.150375	5.57335	6.30851	1.73381	1.77589	2.85276	3.01895
FBgn0003118	pnt	1	1	0.903203	0.979878	16.0051	6.14158	12.2167	16.8422	1.26636	1.53489
FBgn0051354	Hsp70Bbb	1	1	0.839706	0.853894	0.437186	4.1411	0	0.0251804	249471	761120
FBgn0266837	CR45299	0.309773	0.122356	0.0640179	0.00778516	14.1606	18.0838	1.2118	1.21568	9.49238e+06	1.35821e+07
FBgn0262396	mir-314	1	1	1	1	NA	NA	0	0	1	1
FBgn0028965	A16	0.539588	0.361415	0.19954	0.0872338	19.6668	0.00681608	5.12565	5.93602	1.80113	1.87606
FBgn0039349	Ssadh	0.146982	0.606712	0.0139397	0.259238	22.5086	2.52723	14.6669	15.6293	1.82471	1.75624
FBgn0259714	DIP-epsilon	0.0382595	0.0294465	0.000735169	0.000294904	4.26906	1.37314	13.9845	16.4428	2.78538	2.33111
FBgn0053445	5SrRNA:CR33445	1	1	1	1	NA	NA	0	0	1	1
FBgn0263870	CR43717	0.723799	0.807191	0.397547	0.524855	10.5529	21.3716	0	0	780996	1.59156e+06
FBgn0015025	CkIIalpha-i1	1	0.327043	0.884584	0.0704695	13.7317	21.5902	5.62335	6.3128	1.48745	1.60702
FBgn0086384	Mer	1	0.501456	0.850293	0.170763	3.29451	2.85553	2.98183	4.04186	1.45843	1.84444
FBgn0037467	CG1104	0.121915	0.415308	0.00923503	0.116301	1.54464	1.84611	12.6009	15.8622	1.41479	1.59162
FBgn0004914	Hnf4	0.131653	0.747033	0.0110271	0.442536	4.60876	3.17794	17.7204	22.1773	1.25888	1.37129
FBgn0021814	Vps28	1	0.799081	0.794623	0.514416	1.90142	20.0898	12.8401	19.0474	1.70104	1.54483
FBgn0053513	Nmdar2	0.330212	0.284879	0.0738235	0.0513809	3.11496	3.17654	13.1015	10.7026	1.41192	1.37196
FBgn0028911	tRNA:P:35Bb	1	1	1	1	NA	NA	0	0	1	1
FBgn0265187	CG44252	0.522598	0.6324	0.186911	0.302108	10.0506	13.0178	1.57304	1.37805	1.27776	1.62399
FBgn0044048	Ilp5	1	0.683794	0.928067	0.350911	22.9277	22.9535	9.11145	3.7582	2.52955	4.27424
FBgn0083987	snRNA:U11	0.484235	0.745575	0.159324	0.440446	7.05689	20.8779	0.690245	0.649809	1.48741e+07	2.39039e+07
FBgn0053416	5SrRNA-Psi:CR33416	1	1	1	1	NA	NA	0	0	1	1
FBgn0032549	CG4650	0.57417	0.655192	0.224553	0.325052	14.8428	4.37375	0.195517	0.35386	7.78249	4.99519e+06
FBgn0039809	CG15547	0.0934768	0.0270419	0.00540074	0.00024992	6.85484	8.03578	2.83738	3.9899	3.12092	3.31879
FBgn0037020	Pex14	0.334571	0.538599	0.0760045	0.202001	22.4179	20.0862	8.68001	13.5328	1.4724	1.38494
FBgn0030524	CG10993	0.746896	0.172523	0.4339	0.0164805	17.3828	17.6506	0	0.0900904	1.297e+06	1.54023e+06
FBgn0036046	Ilp2	0.0947481	0.62428	0.00554663	0.274457	22.075	20.9035	165.976	117.644	2.2562	1.75351
FBgn0264955	CR44124	0.520038	0.969921	0.185199	0.746317	4.0256	18.351	0.410836	0.783164	6.33292e+06	1.44155e+07
FBgn0063923	Kaz1-ORFB	1	0.597921	0.954726	0.249708	8.20615	15.1255	39.1377	57.6568	2.31035	2.16493
FBgn0036915	Prp3	0.729462	0.206889	0.402977	0.0247746	20.3878	17.9112	5.09882	6.54667	1.52935	1.38075
FBgn0039006	Cyp6d4	0.844128	0.549382	0.55385	0.211083	4.28724	9.15466	4.03661	7.18067	1.657	1.30041
FBgn0031257	CG4133	0.105937	0.237728	0.0069028	0.0343238	23.2111	2.04171	6.32862	6.61722	1.27031	1.53104
FBgn0039656	CG11951	0.165618	0.0594364	0.0182399	0.00137777	3.71202	3.48574	10.2223	19.9482	2.32629	2.74221
FBgn0266197	CR44892	0.586115	0.964874	0.235928	0.739878	9.25594	2.93413	1.25327	1.9246	2.33362	2.0277
FBgn0267114	CR45554	1	0.928373	1	0.68645	NA	23.3567	0	0	1	921923
FBgn0011276	HLH3B	0.13547	0.420943	0.0116905	0.119659	3.25416	5.96389	0.207585	0.231347	3.28872e+06	3.54988e+06
FBgn0002629	E(spl)m4-BFM	1	1	1	1	NA	NA	0	0	1	1
FBgn0026084	cib	0.932621	0.631124	0.671427	0.299316	5.87392	5.19168	104.419	281.892	1.55207	1.90527
FBgn0033578	BBS4	1	0.607673	0.867276	0.260166	12.9405	0.382352	0.411768	0.653004	2.74035	2.81686
FBgn0033863	CG13337	0.932621	1	0.670168	0.87344	7.88858	19.0516	0.131544	0.109804	5.05705	4.40799
FBgn0000140	asp	0.801058	0.764315	0.50445	0.474528	14.7149	16.1882	0.0425681	0.0387207	10.6153	6.31112
FBgn0015621	Clp	0.638131	0.512315	0.291361	0.180096	4.97353	18.281	1.594	1.88983	1.88915	2.21369
FBgn0034237	eIF3-S9	1	0.856444	0.842217	0.581798	0.456116	2.97682	150.798	172.686	1.55057	1.65586
FBgn0003651	svp	0.713407	1	0.378428	0.880695	10.3121	14.8599	18.5358	23.4353	1.2977	1.39313
FBgn0250817	CR40465	1	1	1	1	NA	NA	0	0	1	1
FBgn0052023	CG32023	0.932621	0.68115	0.676132	0.348434	4	9.67281	0	0	744942	1.41341e+06
FBgn0031696	Bub1	0.738593	0.813749	0.423828	0.533381	10.4155	21.3905	4.12039	5.03972	1.33336	1.29178
FBgn0260955	CG42587	1	1	1	1	NA	NA	0	0	1	1
FBgn0265589	CR44416	1	1	1	1	NA	NA	0	0	1	1
FBgn0026378	Rep	0.338595	0.553738	0.077771	0.214953	6.52286	4.93386	5.32662	6.47142	2.25147	2.14934
FBgn0266220	CR44915	0.546643	0.561453	0.204879	0.220672	22.2246	21.9983	0.193491	0.354307	1.99919e+06	5.18178e+06
FBgn0263234	Phae1	1	0.750238	1	0.458864	NA	10.8932	0	0	1	231879
FBgn0022987	qkr54B	0.990813	0.588002	0.750315	0.240675	5.26255	5.61323	39.8531	36.7639	1.27461	1.49174
FBgn0041624	Or65b	0.87203	0.520029	0.588373	0.185786	0.192523	19.1662	0	0	246065	950618
FBgn0034957	CG3121	0.97894	0.6255	0.734835	0.275394	9.73838	6.4721	0	0.0222237	126410	392071
FBgn0030566	betaNACtes4	0.900354	1	0.62377	0.958918	13.8581	20.8877	0.0586851	0.0356564	1.29874e+06	671363
FBgn0039790	CG2246	0.549266	0.154499	0.20657	0.0132371	22.9127	23.5703	28.0743	27.4455	1.33545	1.85189
FBgn0036545	GXIVsPLA2	0.37177	0.166742	0.093422	0.0155232	21.9345	22.299	14.0171	20.8892	1.41324	1.4664
FBgn0027617	CG5808	1	0.829907	0.914784	0.552236	20.7709	3.68634	1.85468	2.75718	1.677	2.29657
FBgn0266052	CR44817	0.722928	0.576371	0.396289	0.231601	21.1962	20.407	0.317319	0.223513	4.76374e+06	5.53209e+06
FBgn0265425	CR44337	1	1	1	1	NA	NA	0	0	1	1
FBgn0265141	Ir47b	0.638131	0.707451	0.291918	0.387142	7.37747	19.8641	0	0	223908	278497
FBgn0034645	ND-B12	0.0195145	0.174927	0.000173431	0.0168906	22.883	23.3693	51.4492	47.2514	3.66464	2.51479
FBgn0036868	ms(3)76Ba	0.742121	0.734567	0.428601	0.426613	11.353	22.4059	0.0527403	0.0615899	810391	876026
FBgn0029763	Usp16-45	0.192132	0.740973	0.024075	0.435368	22.1958	23.5939	9.08028	10.2166	1.49064	1.21128
FBgn0030025	CG2147	0.766613	0.442665	0.46661	0.132973	21.1029	18.5323	2.87617	3.34619	1.90199	2.16977
FBgn0263441	CR43464	0.513231	0.43196	0.180843	0.127216	4.99038	0.143605	3.68275	2.48268	1.35033	1.72092
FBgn0038247	Cad88C	0.0995529	0.0336588	0.0061783	0.000373587	7.34613	8.62284	0.183491	0.299063	3.79887	2.5749
FBgn0035865	CG7201	1	0.652453	0.908092	0.322028	1.27988	22.3621	0.0314854	0.03897	564649	794404
FBgn0263326	CG43407	1	0.707451	1	0.387142	NA	19.8641	0	0	1	2.13868e+06
FBgn0265883	CR44672	1	1	1	1	NA	NA	0	0	1	1
FBgn0051333	tRNA:CR31333	1	1	1	1	NA	NA	0	0	1	1
FBgn0039754	CG9747	0.820789	0.246954	0.525641	0.0371674	15.0215	10.1178	22.656	31.7209	1.50077	1.52963
FBgn0051088	CG31088	0.357572	0.695022	0.0861666	0.363359	22.2745	8.46154	4.35878	7.26979	2.12408	2.20028
FBgn0264000	GluRIB	0.748933	0.666427	0.43571	0.335289	18.5211	2.24029	5.90027	4.99566	1.36195	1.4225
FBgn0035164	CG13901	0.130368	0.495037	0.0107475	0.166752	0.357497	0.0931444	1.44347	1.89955	2.19533	3.56214
FBgn0259969	Sfp65A	1	0.750238	0.780749	0.456444	4.0516	16.347	0	0	2.30131e+06	869383
FBgn0266405	CR45045	0.484775	0.553991	0.159636	0.215256	6.76638	22.8572	1.33297	12.1414	4.42369e+08	3.10251e+08
FBgn0266116	CR44842	0.713407	0.538318	0.387142	0.201537	0.135887	12.8334	0	0.0387694	151942	906631
FBgn0032476	CG5439	0.588028	0.346198	0.237218	0.0796744	19.2366	0.249059	4.25059	5.05126	1.65202	1.65197
FBgn0267247	CR45687	0.998473	0.919432	0.76455	0.66625	11.0388	11.793	0.221919	0	5.9571e+06	5.78136e+06
FBgn0053849	His1:CG33849	1	1	1	1	NA	NA	0	0	1	1
FBgn0265546	CR44396	0.153908	0.173028	0.0156029	0.0165512	10.0751	14.2542	0.2461	0.15848	5.16324e+06	2.82115e+06
FBgn0034909	CG4797	0.59757	0.753022	0.24493	0.461922	2.37071	7.33627	8.34156	10.2652	1.59388	1.50235
FBgn0266351	CR45000	0.637072	0.890419	0.279615	0.62339	0.799796	21.7649	0	0.745945	4.0198e+07	3.03129e+07
FBgn0037162	CG11449	0.579809	1	0.230275	0.798699	23.5865	23.3146	0.0410433	0.0735314	764866	576758
FBgn0263289	scrib	0.148877	0.424165	0.0142994	0.121668	20.4374	0.259643	29.6296	36.6541	1.28935	1.15537
FBgn0017482	T3dh	0.230544	1	0.034862	0.989383	22.4005	23.2675	6.59694	7.28934	2.04097	1.51102
FBgn0030457	CG12096	0.179149	0.592491	0.0210827	0.244931	20.9222	21.1909	9.62044	12.3162	1.69724	1.35374
FBgn0267885	CR46173	1	1	1	1	NA	NA	0	0	1	1
FBgn0000182	BicC	0.79274	0.863079	0.493928	0.591827	13.9139	1.72125	0.00839525	0.00355069	5.67418e+06	206002
FBgn0265149	CR44218	0.570464	0.1613	0.221544	0.0144774	4.48001	18.627	1.19529	1.28689	3.07369	2.16513
FBgn0266800	CR45262	0.48513	0.216374	0.160009	0.0277642	21.0001	9.74833	0.17963	0.322259	1.80646e+06	6.87042
FBgn0039029	CG4704	0.662936	0.779796	0.323072	0.490927	5.18445	23.7989	0.0390498	0.0599152	887020	688035
FBgn0030512	CG9940	0.413974	0.887139	0.116562	0.620198	10.4584	9.92436	14.8315	15.0556	1.49392	1.41377
FBgn0039300	RpS27	0.526578	0.693161	0.190258	0.360945	0.199095	23.055	626.493	842.583	1.8153	1.773
FBgn0052202	CG32202	0.0203384	0.301078	0.000191157	0.0591468	23.2716	23.4074	3.0132	4.43382	2.15691	2.71956
FBgn0261984	Ire1	0.107672	0.0417137	0.00713654	0.000622866	5.56536	7.61091	24.9459	32.0422	1.25224	1.37955
FBgn0031820	Daxx	0.615454	0.0392376	0.259407	0.000527233	23.1367	23.7528	4.89461	6.61918	1.2477	1.37685
FBgn0065100	snmRNA:254	1	1	1	1	NA	NA	0	0	1	1
FBgn0046301	CG7148	0.0352183	0.0326634	0.000609036	0.000350659	23.2861	23.1396	10.6817	11.6181	1.38038	1.50358
FBgn0035359	CG1143	0.858009	0.60528	0.571179	0.257528	0.492798	6.45833	4.63064	4.90241	3.80775	1.88946
FBgn0034774	CG13526	0.525795	0.926009	0.189771	0.684044	17.435	12.1997	0.165041	0.101749	1.78447e+06	4.51634e+06
FBgn0033160	Dhx15	0.263094	0.0202644	0.0453003	0.000121525	19.7959	21.4567	12.0234	15.1504	1.28211	1.3629
FBgn0265302	CR44275	0.760029	0.537038	0.458864	0.198531	10.8932	3.34996	0	0	202550	17.1953
FBgn0037517	CG10086	0.450257	0.455135	0.137719	0.140946	14.0638	22.809	0.0291421	0	852998	935469
FBgn0266685	CR45175	0.638131	0.289246	0.297774	0.0531105	23.5815	3.9872	2.1744	2.72368	2.00178e+07	4.04266
FBgn0264943	CR44112	0.713407	0.707451	0.387142	0.387142	0.135887	0.135887	0	0	731852	784275
FBgn0041233	Gr59e	0.487658	0.370108	0.162414	0.0915354	0.893549	6.63989	0	0.0472754	542072	1.33035e+06
FBgn0267590	CR45928	1	0.771415	0.821594	0.482455	19.7547	21.7235	3.90251	3.79725	2.27576	1.67571
FBgn0041723	rho-5	0.713407	0.867846	0.375826	0.597459	9.07563	2.55037	18.1965	12.982	1.44952	1.33211
FBgn0031037	CG14207	1	0.250418	0.813488	0.0385346	18.3377	19.1526	76.299	120.198	1.73597	2.0301
FBgn0283430	CR46273	1	1	1	1	NA	NA	0	0	1	1
FBgn0034869	CG13558	0.638131	0.660203	0.291918	0.329297	12.6225	7.63601	0	0	309423	639803
FBgn0263514	mir-4966-1	1	1	1	1	NA	NA	0	0	1	1
FBgn0261787	bru	1	0.723168	0.783904	0.413946	5.12555	23.6622	7.17568	8.64499	1.14119	1.42515
FBgn0264435	CR43853	1	0.631124	1	0.300443	NA	4	0	0	1	346358
FBgn0035665	Jon65Aiii	0.842572	0.415759	0.552065	0.116475	16.0392	0.00545545	0	0	420947	6.88819e+06
FBgn0024188	san	0.267765	0.704312	0.0472616	0.374259	2.92623	3.79009	19.9594	24.7383	1.73818	1.63271
FBgn0085664	CR41519	1	1	1	1	NA	NA	0	0	1	1
FBgn0036298	nst	0.449758	0.678631	0.137276	0.346474	21.1519	20.2162	3.8225	4.6594	1.59007	1.58321
FBgn0033294	Mal-A4	0.88202	0.407902	0.601186	0.112824	3.95713	8.15608	0	0	449275	288894
FBgn0035949	CG13314	0.713407	1	0.387142	0.804069	19.8641	22.1416	0	0	1.97283e+06	3.43507e+06
FBgn0037174	CG14457	0.959638	0.631124	0.708914	0.298465	23.3386	0.351484	0.299564	0.20552	4.5702	2.0654e+06
FBgn0041096	rols	0.578366	0.562471	0.228045	0.221156	16.8126	12.4835	2.54625	3.23818	1.30091	1.2573
FBgn0011871	tRNA:G3:57BCa	1	1	1	1	NA	NA	0	0	1	1
FBgn0261363	PPO3	0.708805	0.631124	0.369355	0.281296	6.65671	0.981263	0.248569	0.679733	4.54625	2.49187
FBgn0053534	tRNA:CR33534	1	1	1	1	NA	NA	0	0	1	1
FBgn0030900	Him	0.628539	1	0.271914	0.827869	6.26659	21.1496	0.0693191	0.134222	2.014e+06	4.28926
FBgn0267059	CR45503	1	0.631124	1	0.300443	NA	4	0	0	1	3.22303e+06
FBgn0265374	CR44315	0.426766	0.919432	0.123554	0.676132	3.21615	16	0	0	6.87137e+06	3.11875e+06
FBgn0004556	Dbp73D	0.145169	0.0999959	0.0135646	0.00449127	22.263	20.1459	3.85561	4.39461	1.6146	1.54025
FBgn0051776	CG31776	0.408799	0.180389	0.113111	0.0182056	5.51314	5.81968	1.03721	0.355988	8.75813	3.54083
FBgn0030880	CG6788	1	1	0.834033	0.827137	1.60766	23.7657	0.0259375	0.0508067	750380	851237
FBgn0036405	CG6833	0.124476	0.73598	0.00965787	0.42952	23.4502	2.78329	2.02688	2.4213	2.90556	2.24093
FBgn0038829	CG17271	1	0.754922	0.936533	0.463688	4.50925	15.3253	122.647	143.362	1.51852	1.49447
FBgn0263769	CR43686	0.316902	1	0.0672264	0.957373	0.847591	17.9576	0	0	2.46196e+06	5.27661e+06
FBgn0053099	CG33099	0.253145	0.707274	0.0425137	0.376826	6.78465	10.3313	0.30143	1.14634	5.35213	3.63635
FBgn0263495	CR43484	1	0.631124	1	0.300443	NA	4	0	0	1	643618
FBgn0036416	CG7924	0.638131	1	0.299962	0.797302	12.757	5.7337	0.350716	0.480012	3.31863	2.52781
FBgn0266316	CR44981	0.942567	0.933687	0.688181	0.69472	18.5349	20.0201	5.92886	4.59866	2.06545	2.71118
FBgn0039647	CG14509	0.863013	0.631124	0.577054	0.294643	21.8316	9.47746	147.749	113.505	1.88654	2.2177
FBgn0265097	CR44202	0.932621	0.720085	0.676132	0.400332	4	14.6606	0	0	1.04491e+06	2.33169e+06
FBgn0053491	CR33491	1	1	1	1	NA	NA	0	0	1	1
FBgn0267182	CR45622	0.638131	0.631124	0.300443	0.300443	4	16	0	0	307081	682464
FBgn0085582	CR41257	0.591397	0.723168	0.240288	0.404184	19.309	9.80682	1.68174	6.48766	4.65529	1.81787
FBgn0263030	CG43325	1	1	1	0.832362	NA	1.48641	0	0	1	679556
FBgn0267137	CR45577	0.975714	0.723168	0.730513	0.410864	9.48807	0.780574	0.296583	0.269073	9.20034	3.4682e+06
FBgn0003701	thr	0.235013	1	0.0362446	0.968709	14.3329	5.65388	0.159429	0.232345	2.04644	2.18338
FBgn0031317	CG5118	0.298651	0.407902	0.0594355	0.112629	0.914329	5.63889	5.45974	6.78391	2.05549	1.72221
FBgn0266773	CR45238	0.638131	1	0.291918	1	7.37747	NA	0	0	583279	1
FBgn0039200	CG13616	1	0.978985	0.869793	0.758232	22.1278	1.35185	0.0413514	0.095854	1.46051e+06	2.64092e+06
FBgn0029113	Uba2	0.282259	0.337387	0.0526	0.075162	19.919	19.6204	15.9736	22.2905	1.87267	1.8561
FBgn0039114	Lsd-1	0.358391	0.616044	0.0867274	0.266969	2.76478	2.03591	16.9045	28.2647	2.53981	1.97986
FBgn0037766	Teh1	0.634105	0.999239	0.276587	0.787233	9.85933	21.0736	12.9609	11.0886	1.5427	1.49437
FBgn0032752	CG10702	0.674765	0.534239	0.332811	0.195951	2.7126	3.45882	11.3616	11.6261	1.65054	1.64528
FBgn0264739	CG43997	0.695078	0.723168	0.354652	0.414783	18.9331	21.8305	0	0	1.65444e+06	907199
FBgn0040253	Ugt86Dg	0.0529697	0.357842	0.00169897	0.0851541	23.8355	22.8623	0.149459	0.0893211	1.69983e+06	2.21883e+06
FBgn0028893	CG31819	0.760029	1	0.458864	0.901656	9.10676	14.4402	0	0.0166003	181040	297515
FBgn0085425	CG34396	0.427775	0.405215	0.124306	0.110833	22.9225	1.42904	2.32341	2.76238	1.45863	1.69455
FBgn0031021	ND-18	0.57572	0.979185	0.225914	0.758609	0.359239	8.01139	93.237	76.1141	1.53722	1.6376
FBgn0000492	Dr	0.96398	0.683677	0.715716	0.350752	2.23535	1.30092	3.29015	6.57651	1.57002	1.68467
FBgn0036153	CG7573	0.606483	1	0.251377	0.905585	23.0231	16.8205	0.103335	0.115014	1.27788e+06	1.01842e+06
FBgn0020304	drongo	0.888989	0.363074	0.610301	0.0881054	20.1146	6.453	61.956	97.4655	1.27516	1.38339
FBgn0265838	CR44627	0.730425	0.752145	0.414783	0.46113	21.8305	3.28621	0	0	836704	1.9346e+06
FBgn0263037	CG43332	0.713407	0.919432	0.387142	0.676132	19.8641	16	0	0	1.13002e+07	177196
FBgn0264896	CR44087	0.930148	1	0.661331	0.976355	19.8815	17.7442	0.108475	0.145738	1.42521e+06	4.20642e+06
FBgn0028688	Rpn7	0.0591044	0.0184743	0.00211793	9.11302e-05	22.9701	22.3606	15.3619	22.2522	1.42198	1.65312
FBgn0040801	CG13053	0.77395	0.9065	0.474323	0.646633	9.62744	6.71724	0.322086	0.916654	4.69823e+06	1.03685e+07
FBgn0050288	CG30288	0.850309	1	0.561087	0.960015	19.2393	5.39565	0.029278	0.0741667	985558	1.58888e+06
FBgn0033155	Br140	0.469401	0.811749	0.150186	0.531455	22.5576	22.1001	1.48436	1.98354	1.34617	1.52763
FBgn0035848	CG7979	0.83202	0.702276	0.539119	0.372046	15.7675	20.6091	17.4777	20.7463	1.56896	1.52168
FBgn0263598	Vha68-2	0.107672	0.112402	0.00711676	0.00608681	22.8632	22.2593	69.8876	97.8798	1.37351	1.33709
FBgn0265806	CR44595	0.788326	0.299041	0.490284	0.0579025	14.5735	21.8026	1.19757	0.83829	4.11693	17.3803
FBgn0037926	Elp1	0.235262	1	0.0365758	0.876096	21.7421	4.46298	6.93281	12.2423	1.38606	1.22267
FBgn0267561	CR45901	0.880332	0.224097	0.598318	0.0299609	19.9865	7.71237	0.129024	0.350945	2.43452e+06	3.2384e+06
FBgn0267314	CR45750	1	1	1	1	NA	NA	0	0	1	1
FBgn0038504	Sur-8	0.0503772	0.192031	0.00148424	0.021182	11.5371	9.25723	53.9222	48.1908	1.39117	1.42975
FBgn0038353	CG5399	1	0.678631	0.943591	0.346449	0.876535	12.9402	0.298453	0.58257	5.14296e+06	5.08532
FBgn0032873	CG2614	0.839591	0.278796	0.548445	0.0485604	22.2031	23.1209	4.24503	4.98381	1.60609	1.52172
FBgn0036684	CG3764	0.275602	0.249853	0.0500981	0.0384193	5.39175	3.5551	13.9776	16.628	1.81178	1.33185
FBgn0031478	CG8814	0.304834	0.530939	0.0619451	0.193898	3.0345	4.02884	10.5623	13.6523	1.61336	1.50035
FBgn0085443	spri	0.992918	0.116483	0.754905	0.00666092	3.9542	1.12957	5.93383	7.10367	1.17089	1.32049
FBgn0039015	Takl2	0.237539	0.770031	0.037482	0.480882	2.04865	7.16899	0.368723	0.636077	14.2546	7.45838
FBgn0024273	WASp	0.49589	0.707451	0.167437	0.385638	9.19314	5.10241	14.3386	15.6491	1.34388	1.33229
FBgn0032824	CG13962	0.775774	0.294384	0.476232	0.0553015	0.75082	8.95066	0	0.223321	1.11555e+06	3.93684e+06
FBgn0051633	CG31633	0.920672	0.954116	0.650597	0.723715	17.3956	20.5987	10.4001	14.4597	1.24556	1.59517
FBgn0011902	tRNA:K5:29A	1	1	1	1	NA	NA	0	0	1	1
FBgn0263533	mir-4973	1	0.762881	1	0.473032	NA	5.16891	0	0	1	4.05911e+07
FBgn0053641	CG33641	0.494074	0.69702	0.16626	0.36632	0.817359	2.34178	0.55933	0.392597	14.879	3.59098
FBgn0020641	Lcp65Ad	0.932621	0.361558	0.676132	0.0873915	4	21.5661	0	0	581575	2.24937e+06
FBgn0039336	CG4553	1	0.82608	0.918145	0.548006	12.4173	1.66731	1.16241	1.55398	2.0959	2.23303
FBgn0053701	CR33701	0.730425	1	0.414783	1	22.1695	NA	0	0	2.24363e+06	1
FBgn0026630	nes	0.799576	0.208381	0.502303	0.025355	4.15763	1.61943	31.2445	40.4363	1.50175	1.49205
FBgn0261808	cu	0.273049	0.798541	0.0491381	0.513254	21.2178	2.65853	23.2642	19.1212	2.00204	2.24955
FBgn0032246	CG5168	0.611473	0.529976	0.255344	0.192645	2.28682	1.15737	13.8666	23.8326	1.38093	1.69583
FBgn0035789	mthl6	1	0.936636	0.772537	0.69872	19.602	22.5542	0.0676914	0	1.17265e+06	455220
FBgn0267215	CR45655	0.83202	0.310931	0.539129	0.0633779	12.1199	19.2264	0.467646	0	1.09505e+07	3.00231e+06
FBgn0051183	CG31183	0.153019	0.233825	0.0154215	0.0331279	0.954062	0.287056	7.19226	9.25701	1.79119	1.58916
FBgn0265636	CR44443	1	0.409832	0.957632	0.113745	15.3682	22.5454	0	0	658332	1.55581e+06
FBgn0086655	jing	0.327714	0.442463	0.0723024	0.132798	19.4963	23.0721	7.63978	6.5693	1.26132	1.34022
FBgn0265960	CR44747	1	1	1	1	NA	NA	0	0	1	1
FBgn0266654	CR45161	0.870829	0.924799	0.586675	0.682549	21.0907	18.3947	4.4542	4.01278	1.54452	2.38985
FBgn0038795	CG4335	0.407992	0.386976	0.112703	0.100776	1.12786	7.16173	45.1707	47.0168	1.70857	1.90064
FBgn0034093	CG15706	0.642213	0.134229	0.304466	0.00955136	6.72099	23.0781	4.69712	5.29294	1.38589	1.44419
FBgn0053894	His2B:CG33894	1	1	1	1	NA	NA	0	0	1	1
FBgn0267365	l(2)SH0834	1	0.972928	0.839928	0.749856	10.5374	16.0075	25.7253	30.1842	1.50924	1.93385
FBgn0051220	CG31220	0.0806286	0.972044	0.00400469	0.748808	21.8568	1.72823	0	0.0922283	617173	1.12598e+06
FBgn0267448	CR45798	0.899669	0.89488	0.622989	0.62911	1.92583	8.18579	1.17021	0.736159	5.44549	9.00603e+06
FBgn0085287	CG34258	0.740329	0.332735	0.426139	0.0731533	16.9632	21.779	0.11438	0	2.01703e+06	765948
FBgn0259704	Nsun5	0.566665	0.39949	0.218706	0.107183	2.81693	3.21634	5.79974	8.05353	1.65836	1.70611
FBgn0259214	PMCA	0.350808	0.0743517	0.0834205	0.00234391	4.19451	3.73195	236.358	238.309	1.44993	1.24468
FBgn0266829	CR45291	0.394536	1	0.105876	0.874438	9.9671	20.9005	1.35697	0.863853	8.06451	1.29615e+07
FBgn0035138	CG13884	0.970533	1	0.725218	0.893949	0.572424	16.0169	0.657807	0.565553	5.41166	3.06891
FBgn0027343	fz3	0.571882	0.101331	0.222761	0.00465934	0.42515	17.9586	1.1339	1.15123	2.15447	1.36371
FBgn0026722	drosha	0.449618	0.0117666	0.137061	2.75682e-05	20.5306	22.4137	3.54167	4.27693	1.47072	1.39632
FBgn0029725	CG2871	1	0.759462	1	0.468986	NA	5.22448	0	0	1	257654
FBgn0013563	Pex1	0.79515	0.380599	0.495928	0.0970435	6.54988	0.799744	4.91661	4.99648	1.21142	1.42778
FBgn0261988	Gprk2	0.303393	0.231513	0.0612565	0.0324691	1.76772	1.12614	11.4987	13.0032	1.29709	1.44191
FBgn0033734	CG8520	0.832191	0.47096	0.539717	0.150276	1.87565	5.25156	25.4571	23.8102	1.62947	1.72225
FBgn0261802	CG42748	0.997829	0.538527	0.763661	0.20186	4.90732	2.46722	94.606	84.948	1.29421	1.22872
FBgn0052820	CG32820	1	1	1	1	NA	NA	0	0	1	1
FBgn0031883	Caper	0.198524	0.501598	0.0256995	0.170904	0.375655	22.9927	47.228	45.865	1.33862	1.34714
FBgn0037481	MAGE	0.23168	0.200667	0.0352232	0.0233924	20.5903	21.724	3.71857	6.13497	3.20511	1.73572
FBgn0031323	CG5139	0.8615	0.631124	0.575505	0.292622	6.21776	1.16972	0	0	789942	517725
FBgn0014343	mirr	0.239587	0.528527	0.0381448	0.191488	19.1037	21.8531	2.84245	2.79544	1.73947	1.71681
FBgn0264790	CR44020	1	1	1	0.859213	NA	11.8108	0	0	1	870062
FBgn0266432	CG45062	0.201551	0.580351	0.0264781	0.235463	0.276562	1.34702	0.099976	0.0876795	5.95599	1.20607e+06
FBgn0262315	mir-2493	1	1	1	1	NA	NA	0	0	1	1
FBgn0052357	tRNA:CR32357	1	1	1	1	NA	NA	0	0	1	1
FBgn0034479	CG8654	0.499458	0.0674199	0.170679	0.00178682	22.0589	2.98655	26.4526	29.1827	2.95956	2.53926
FBgn0267162	CR45602	1	0.752145	1	0.46113	NA	3.28621	0	0	1	4.03209e+06
FBgn0027552	CG10863	0.449758	0.129427	0.137257	0.00878527	8.72899	6.50726	115.668	163.417	1.41352	1.60011
FBgn0262982	CG43290	1	1	1	1	NA	NA	0	0	1	1
FBgn0035627	Sse	0.438055	0.714464	0.130202	0.39454	12.5503	13.4635	0.608963	0.631909	2.21033	2.59723
FBgn0259977	Tdc1	0.0567206	0.339945	0.00195211	0.0764236	23.2809	22.2392	5.16329	9.68484	1.66746	1.43598
FBgn0261860	CG42789	0.811256	0.631124	0.515388	0.291918	13.6257	7.37747	0	0	1.74235e+06	782784
FBgn0000320	eya	0.391206	0.417236	0.103984	0.117504	15.2746	16.1669	9.92562	10.6082	1.47388	1.36791
FBgn0038839	Ktl	0.769021	1	0.469776	0.912655	7.8706	11.5754	65.361	40.5986	1.37426	1.35811
FBgn0262968	CR43279	1	1	1	1	NA	NA	0	0	1	1
FBgn0029501	Crtp	1	0.870575	0.872146	0.601509	15.937	11.0039	0	0	231770	203147
FBgn0029508	Tsp42Ea	0.352083	0.808655	0.0838235	0.527091	8.48279	9.11514	23.0501	38.8644	1.66091	1.56033
FBgn0031424	VGlut	0.71413	0.910364	0.387736	0.652023	12.0479	15.1135	43.7062	30.5786	1.70689	1.91018
FBgn0038126	CG8483	0.276252	0.0710097	0.0503973	0.00209361	5.38845	5.39268	0.483285	0.457674	4.03889	3.71008
FBgn0037619	CG8159	0.956457	0.779827	0.70369	0.491056	0.538956	0.735265	3.51242	4.5385	2.2253	1.8869
FBgn0026238	gus	0.0704561	0.706013	0.0029881	0.375764	23.0494	22.1624	133.475	130.493	1.23176	1.2138
FBgn0043575	PGRP-SC2	0.401828	0.784019	0.109225	0.495385	5.83495	2.65244	0.238569	0.34231	8.60129e+06	2.11242e+07
FBgn0050103	CG30103	0.932621	0.407902	0.676132	0.112797	4	23.0393	0	0	132530	170862
FBgn0262367	mir-13b-1	0.990206	0.479243	0.749518	0.157408	19.1818	23.7339	0	0	3.5759e+08	2.42972e+08
FBgn0051613	His3:CG31613	1	1	1	1	NA	NA	0	0	1	1
FBgn0266720	Snap24	0.449298	1	0.136799	0.858092	2.37599	23.9317	26.6711	33.2755	1.3112	1.2118
FBgn0262420	mir-318	1	1	1	1	NA	NA	0	0	1	1
FBgn0262148	CR42874	0.311104	1	0.0645069	0.862248	5.31556	4.63189	1.25112	0.851292	4.14691	2.2001
FBgn0013700	mt:tRNA:M	1	0.553738	1	0.214538	NA	19.5935	0	0	1	3.74789e+08
FBgn0033067	CG11211	0.297461	0.497423	0.0589289	0.168276	23.308	17.4003	215.972	51.032	1.71734	2.68081
FBgn0002466	sti	0.521369	0.899946	0.186043	0.636856	18.4658	4.75537	0.0860487	0.134772	9.82083	2.90079
FBgn0259859	Su(Ste):CR42428	1	1	1	1	NA	NA	0	0	1	1
FBgn0050251	tRNA:CR30251	1	1	1	1	NA	NA	0	0	1	1
FBgn0034504	CG8929	0.48513	0.569809	0.160072	0.226735	22.6814	23.7024	27.7246	26.4816	1.49348	1.55728
FBgn0033584	CG7737	0.0504713	0.27185	0.00151096	0.0461329	22.4535	1.1613	7.41442	6.30093	1.3903	1.4822
FBgn0259193	Ir94d	0.760029	1	0.457066	0.822812	20.5195	4.4252	0.401417	0.514023	3.20789	3.35634
FBgn0266047	CG44812	0.932621	0.631124	0.676132	0.300443	4	4	0	0	4.82405e+06	5.44257e+06
FBgn0029881	pigs	0.036626	0.0101239	0.000679066	1.83684e-05	22.5694	22.1382	29.8844	22.1855	1.95641	1.77893
FBgn0038676	CG6026	0.638131	0.565137	0.29685	0.223338	0.0145658	23.3586	0.0364756	0.0302248	308848	398938
FBgn0035906	GstO2	0.363152	0.631124	0.0892797	0.289	2.89783	3.08595	34.9303	53.2621	1.29853	1.90543
FBgn0264358	CR43810	1	0.919432	1	0.676132	NA	16	0	0	1	1.30871e+06
FBgn0265638	CR44445	0.709709	0.627073	0.370447	0.277289	15.1089	20.3094	0.158905	0.225788	7.47107	7.76858
FBgn0037102	CG7172	0.686591	0.264967	0.345145	0.0432695	1.27365	22.7776	4.56213	5.69006	2.02864	1.73608
FBgn0052105	CG32105	0.280272	0.296747	0.0519322	0.0563754	22.544	4.80214	0.924494	0.953503	1.72464	1.90614
FBgn0050467	CG30467	0.366512	0.199244	0.0905837	0.0230344	19.2707	1.6221	2.43285	2.5011	1.67322	2.11078
FBgn0266991	CR45442	0.41629	0.750238	0.117757	0.450347	2.13613	18.4265	0	0	3.61439e+06	2.42005e+06
FBgn0032536	Ance-3	0.204439	0.251468	0.0273675	0.039123	8.36517	7.98493	14.9517	23.7274	2.30289	1.56616
FBgn0051698	CG31698	0.638131	0.930418	0.300443	0.689228	16	22.5827	0	0	978390	1.80919e+06
FBgn0020388	Gcn5	0.469401	0.47713	0.150156	0.155473	3.34849	8.43013	13.3567	25.2679	1.54331	1.43058
FBgn0031247	CG11562	0.316902	0.630573	0.0671982	0.280302	23.2313	20.1353	1.75055	2.55215	2.39752	3.57746
FBgn0000500	Dsk	0.331676	0.479243	0.0748655	0.157359	5.15875	4.41715	49.2406	64.0551	1.95585	2.15339
FBgn0266145	CR44851	0.273231	0.91144	0.0492016	0.653362	6.46622	0.457931	1.60541	1.56541	2.2545	3.03392
FBgn0033872	CG6329	0.775614	0.631124	0.476046	0.298871	2.55734	23.5122	269.846	107.501	1.5409	1.61424
FBgn0267990	CR46257	0.188601	0.723168	0.0230658	0.405354	18.0516	19.8658	0.580553	0.444252	8.54186e+06	1.1143e+07
FBgn0032553	CG4480	0.995552	0.800379	0.758701	0.51641	16.9321	9.58004	0	0	782694	780858
FBgn0053398	5SrRNA:CR33398	1	1	1	1	NA	NA	0	0	1	1
FBgn0083053	snoRNA:Psi18S-1347b	0.775907	0.750238	0.476358	0.454907	22.5616	0.331278	7.82827	5.7704	4.22963	1.94066e+08
FBgn0054056	CG34056	0.760029	0.973235	0.459364	0.75037	7.5315	16.6172	2.67601	4.04177	2.39017	2.14144
FBgn0264740	CG43998	1	0.310197	0.84905	0.0628766	17.8486	16.905	0.0826702	0.259109	2.43794e+06	313.335
FBgn0025724	beta'COP	0.714174	0.866617	0.387841	0.595827	1.22324	1.53487	20.5447	26.7528	1.50421	1.65976
FBgn0025639	Hmt4-20	0.19339	0.0609294	0.0243752	0.00150577	21.3786	0.164073	9.22003	9.05522	1.28004	1.39664
FBgn0004859	ci	0.62919	0.75992	0.272517	0.46965	13.8146	19.3807	13.9444	16.1838	1.34122	1.49284
FBgn0267440	CR45790	1	0.631124	1	0.291918	NA	7.37747	0	0	1	331103
FBgn0265854	CR44643	0.638131	1	0.300443	1	4	NA	0	0	197973	1
FBgn0053376	5SrRNA:CR33376	1	1	1	1	NA	NA	0	0	1	1
FBgn0262881	CG43236	0.525342	0.556401	0.18904	0.217077	6.04937	22.144	7.47671	14.4062	84.1988	69.2065
FBgn0033186	CG1602	0.656952	0.475515	0.317759	0.154279	21.0552	21.6797	0.915439	1.47361	2.22428	2.09156
FBgn0267901	CR46189	1	1	1	1	NA	NA	0	0	1	1
FBgn0262286	mir-1001	1	1	1	1	NA	NA	0	0	1	1
FBgn0033028	CG11665	0.814092	0.616041	0.518633	0.266927	4.60108	8.11106	55.2145	64.6702	1.23812	1.17834
FBgn0011836	Taf2	0.997762	0.916234	0.76344	0.661162	15.9805	23.5676	3.04653	4.8478	1.30534	1.412
FBgn0052986	CG32986	1	1	1	1	NA	NA	0	0	1	1
FBgn0267728	otk2	0.451802	0.481732	0.138627	0.158966	5.71405	2.25332	0.590113	0.468354	2.5766	2.11389
FBgn0261238	Alh	0.278716	0.102196	0.0514084	0.00482675	1.77002	1.1416	8.43149	9.06492	1.49894	1.35525
FBgn0031452	Cwc25	0.317928	0.408352	0.0679227	0.11308	2.90083	1.28703	1.56385	2.59895	2.05334	1.88343
FBgn0065098	RNaseMRP:RNA	0.932621	0.247166	0.671478	0.0372914	6.13672	12.0898	3.85717	5.56746	4.42382	2.42712
FBgn0050095	CG30095	1	1	0.883297	0.92868	8.54633	18.1251	0.117033	0.122913	2.25037e+06	3.50405e+06
FBgn0265075	CR44186	0.686009	0.911548	0.344346	0.654295	12.1015	4.91864	0	0	3.31981e+06	2.71357e+06
FBgn0034821	CG9876	0.713407	1	0.381543	0.888223	5.12868	13.7957	0.287106	0.252648	7.02706	9.34043
FBgn0034580	Cht8	1	0.539609	0.823985	0.203274	15.9964	0.516078	0.0391946	0.134984	633473	1.74648e+06
FBgn0267548	CR45888	0.707205	0.339568	0.367657	0.0763189	17.4802	5.49822	0	0	1.95012e+06	935613
FBgn0039626	Slu7	0.451096	0.609149	0.138242	0.261648	22.4851	2.42851	3.7513	5.19853	1.99537	1.97937
FBgn0037421	CG15594	0.913071	0.631124	0.64076	0.29601	15.8002	2.53803	0	0	531577	434528
FBgn0051453	pch2	0.0332371	0.0588524	0.000527663	0.00133475	22.547	20.8211	3.8551	5.55586	2.40422	2.03367
FBgn0000594	Est-P	0.619176	1	0.263193	0.904584	22.4934	7.53981	0.649632	1.43434	7.20799e+06	5.35868
FBgn0263802	CR43605	0.554882	1	0.210402	0.99562	5.49059	21.0104	1.70569	1.42521	2.77456	2.02619
FBgn0034939	thoc5	0.267718	0.126605	0.0472081	0.00829821	20.4878	20.8308	4.75204	7.01586	1.46161	1.57811
FBgn0051213	CG31213	0.958791	0.538253	0.707044	0.199859	9.5053	6.99668	0.041784	0.0471923	11.9957	8.10098
FBgn0039779	PH4alphaSG2	0.462427	0.486919	0.145516	0.162058	9.50696	8.3492	0.076393	0.0947013	1.45515e+06	1.47433e+06
FBgn0037677	CG12951	1	0.452279	0.99988	0.139254	18.9703	21.2924	0	0	432499	884654
FBgn0004053	zen	1	1	1	1	NA	NA	0	0	1	1
FBgn0033844	bbc	0.932621	1	0.669245	0.794052	4.68352	3.24072	42.5735	48.4655	1.34397	1.13521
FBgn0027082	Aats-pro	0.323519	0.882847	0.0703461	0.61479	19.2098	21.8645	3.01421	3.86123	1.78047	1.72148
FBgn0039215	CG6695	0.670217	0.641272	0.329351	0.310655	22.9899	22.2602	2.75901	4.0301	1.36448	1.31459
FBgn0262384	mir-1014	1	1	1	1	NA	NA	0	0	1	1
FBgn0029940	CG1958	0.629188	0.974979	0.27243	0.752773	15.9606	22.0987	0	0	1.09317e+06	394398
FBgn0000115	Arl1	0.0576985	0.479243	0.00202414	0.15752	0.234058	2.97459	11.364	16.0895	2.48893	1.77686
FBgn0026088	CG14818	0.0967381	0.425471	0.00572081	0.123104	23.0985	22.4498	29.7556	35.0844	2.15051	2.38803
FBgn0011296	l(2)efl	0.559936	0.804811	0.213599	0.521469	2.78755	6.08962	103.078	159.79	2.006	2.2777
FBgn0028484	Ack	1	0.385296	0.818126	0.0993988	23.8031	23.7933	10.7916	12.2149	1.1761	1.25163
FBgn0033274	CG14757	0.53471	0.629833	0.19638	0.279728	23.4087	0.78597	13.8689	12.9555	1.72441	1.88681
FBgn0266896	CR45356	1	1	1	1	NA	NA	0	0	1	1
FBgn0002773	Mlc2	0.786342	0.178425	0.487847	0.0178152	2.39418	2.96925	424.466	269	1.77889	1.5506
FBgn0029789	CG3160	0.924193	0.256117	0.654375	0.0405442	2.63588	0.637566	3.47587	3.83938	1.30748	1.4226
FBgn0028941	CG16853	0.993767	1	0.756439	0.789696	6.01719	2.9985	0.0834132	0.0587908	1.44292e+06	1.81987e+06
FBgn0038186	CG14362	0.992551	0.919432	0.753322	0.676132	18.9643	16	0	0	1.09938e+06	663707
FBgn0037578	CG9601	0.365552	0.582329	0.0902843	0.236601	22.2028	19.6228	6.56438	7.72891	1.49216	1.55927
FBgn0010359	gammaTry	1	1	1	1	NA	NA	0	0	1	1
FBgn0039590	CG10011	0.140363	0.306824	0.0124155	0.0614622	18.477	20.1723	14.4171	13.7497	1.36726	1.37117
FBgn0267473	CR45823	1	0.631124	0.876344	0.293852	1.56851	20.8855	0.144673	0.0761626	1.61655e+06	1.08708e+06
FBgn0266858	CR45319	0.449758	0.919432	0.137222	0.676132	2.79763	16	0	0	142561	97057.8
FBgn0040475	SH3PX1	0.525521	0.907901	0.189259	0.648666	0.899909	0.934979	5.27968	10.2475	1.49187	1.34747
FBgn0038211	CG9649	0.0837206	0.0674199	0.00427693	0.00180811	2.35757	2.93914	48.5433	57.1887	2.92942	3.21922
FBgn0031107	HERC2	0.560749	0.898435	0.214672	0.634157	20.1458	3.02169	3.49649	4.06123	1.57757	1.39695
FBgn0027532	CG7139	0.468421	0.228316	0.149208	0.031613	18.398	21.4536	15.0407	18.7764	1.25673	1.28385
FBgn0250832	Dup99B	0.584406	0.474848	0.234615	0.153921	7.03652	9.52747	2.01039	1.79536	1.9373e+07	5.23695
FBgn0032803	CG13082	0.208096	0.00700702	0.0284352	7.15123e-06	9.7809	9.21663	3.73115	2.04134	2.96734	3.41704
FBgn0264841	CR44049	0.667344	0.944047	0.326615	0.708905	1.16945	4	0	0	1.78627e+06	555491
FBgn0036975	CG5618	0.0600824	0.0845748	0.00217789	0.00306642	22.8461	1.03445	64.9415	44.3668	1.99712	2.44968
FBgn0020497	emb	0.638131	0.395884	0.280504	0.105071	3.60099	4.1386	52.7826	61.9396	1.29975	1.30538
FBgn0039042	CG13837	0.627243	0.537038	0.27051	0.19851	6.67353	21.8742	0.10811	0.234301	2.09532e+06	3.9638e+06
FBgn0034025	GalNAc-T1	0.289071	0.287715	0.0554638	0.0524693	1.32755	4.29933	7.9073	9.90034	1.53416	1.47104
FBgn0265199	CG44259	0.932621	0.723168	0.676132	0.414783	4	21.8305	0	0	1.38712e+06	894162
FBgn0039470	CG6296	0.713407	0.723168	0.387142	0.410249	0.135887	13.3384	0	0	140588	167815
FBgn0038151	yellow-e2	0.638131	0.85967	0.300443	0.586908	16	12.2617	0	0	207088	334233
FBgn0267060	CR45504	1	1	1	1	NA	NA	0	0	1	1
FBgn0052656	Muc11A	0.661585	0.702276	0.32137	0.372114	1.38055	16.6193	0	0	56192.6	65954.5
FBgn0032964	CG11630	1	1	0.789304	0.941146	19.5468	21.937	0	0.0259633	294319	432610
FBgn0020508	Ag5r2	1	0.625712	0.918471	0.275836	15.956	3.78466	0	0	437839	1.6805e+06
FBgn0037399	Or83c	1	0.332735	0.810203	0.0730351	8.59508	13.124	0	0	795518	531259
FBgn0023537	CG17896	0.151652	0.370614	0.0151763	0.0918174	21.8081	23.0104	51.7174	60.8041	1.71978	1.31422
FBgn0033602	Cpr47Ee	0.579809	1	0.230191	0.964406	23.73	13.543	5.13951	2.01956	1.50533	2.23151
FBgn0051997	CG31997	0.956104	0.855938	0.703106	0.580966	1.68496	3.86579	436.505	409.37	1.36356	1.32188
FBgn0085408	Shroom	0.106463	0.102094	0.00695799	0.00476636	22.8183	0.336276	6.22438	7.40096	2.30529	1.62183
FBgn0265064	CR44175	0.638131	0.707451	0.300443	0.387142	4	19.8641	0	0	620765	802411
FBgn0052195	CG32195	0.0681311	0.591982	0.00285087	0.244352	21.4406	18.7673	9.41027	18.0799	1.77848	1.28442
FBgn0026386	Or47a	0.452561	0.631124	0.139558	0.300267	2.03161	1.03174	0	0	233795	453039
FBgn0259143	CG42258	0.326028	0.884598	0.0714766	0.617317	22.0231	3.1651	160.512	148.498	1.91608	1.97039
FBgn0037040	CG12983	0.865891	0.245082	0.580796	0.0364356	16.9139	3.4947	0	0.0273112	420196	429355
FBgn0260441	RpS12	1	0.984119	0.890911	0.766664	6.35027	20.2162	2733.45	2584.53	2.42037	2.73545
FBgn0052119	CG32119	0.671054	1	0.330181	0.96519	4.84494	7.48284	0	0.032953	599409	662391
FBgn0264704	CR43973	0.364587	0.512518	0.0899025	0.180458	6.80876	5.66447	0.950608	2.25488	7.014	3.15801
FBgn0051797	CG31797	1	0.803397	0.774749	0.519473	19.6472	5.40498	0	0	185073	301730
FBgn0263871	CR43718	1	1	1	1	NA	NA	0	0	1	1
FBgn0046687	Tre1	0.161488	0.314687	0.0172687	0.0647058	5.23972	5.2953	2.14052	4.60891	2.84513	1.68153
FBgn0085804	CR41571	0.760029	1	0.456604	0.936884	20.1475	19.9232	0.360947	0	1.19504e+07	7.26752e+06
FBgn0001087	g	0.939082	0.69702	0.684252	0.366401	2.16235	1.54367	27.014	27.2112	1.24698	1.36312
FBgn0263589	CR43614	0.638131	1	0.300443	0.87657	16	20.3544	0	0	657244	1.11243e+06
FBgn0034936	CG2970	0.799526	0.822872	0.50212	0.544606	23.3562	19.1571	4.55401	8.03831	1.55744	1.83496
FBgn0027093	Aats-arg	0.577261	0.431662	0.226983	0.126758	22.1409	21.6353	6.90613	9.32798	1.38266	1.80185
FBgn0083007	snoRNA:Psi28S-1135f	0.638131	0.262468	0.291918	0.0424574	12.6225	15.0714	0	0	4.45615e+07	8.20647e+07
FBgn0261843	pre-mod(mdg4)-W	0.638131	0.579231	0.283793	0.233934	13.9321	12.4084	1.79255	2.27462	9.49858	2.02041e+07
FBgn0037218	aux	0.322253	0.422265	0.0697467	0.120513	7.94726	5.90033	19.7145	18.7413	1.24043	1.29829
FBgn0037778	mtTFB2	0.419048	0.743012	0.119042	0.437474	23.7273	20.6643	3.09425	3.43561	1.55059	1.70117
FBgn0033339	Sec31	0.611601	0.321276	0.255597	0.0675841	2.61861	3.40566	15.3879	19.4627	1.42173	1.66126
FBgn0031240	CG3345	0.508237	0.297428	0.177164	0.0569493	19.7297	23.8603	1.61399	1.46372	2.01746	1.77029
FBgn0005695	gcl	0.932621	0.351089	0.672744	0.0820144	21.2002	18.5959	14.7304	14.4444	1.2825	1.33873
FBgn0086357	Sec61alpha	0.265258	0.544046	0.0461122	0.207219	5.88022	16.5953	87.1958	102.391	1.48777	1.34546
FBgn0267230	CR45670	1	0.809351	0.948813	0.528187	12.1578	13.901	4.32901	4.63162	5.05089	3.36406
FBgn0259237	CG42335	0.970083	0.804811	0.724415	0.521425	8.0056	20.2667	0	0	109751	224490
FBgn0036761	MED19	0.895481	1	0.618211	0.922701	3.53229	9.54488	3.43063	4.74726	1.57987	1.57776
FBgn0002573	sens	0.317456	1	0.06757	0.855949	23.5303	19.4626	0.240108	0.284708	4.52445	4.07317
FBgn0013683	mt:ND4L	0.64003	0.809861	0.302469	0.528795	14.2085	17.46	237.266	392.479	4.60586	8.68411
FBgn0053855	His1:CG33855	1	1	1	1	NA	NA	0	0	1	1
FBgn0266252	CR44947	0.617437	0.527746	0.261349	0.190847	7.52542	7.34074	0.0270195	0	1.05967e+06	1.19533e+06
FBgn0038473	Ns1	0.241989	0.566635	0.0387751	0.224434	22.9187	1.29674	12.9934	15.016	2.25367	1.90797
FBgn0266965	CR45416	1	0.294941	0.840359	0.0555701	18.5346	0.867811	0.529486	0	9.09586e+06	1.01039e+07
FBgn0051849	CG31849	0.228739	0.202983	0.034383	0.0239304	5.56465	6.10991	2.6153	2.95731	2.06345	1.98693
FBgn0040794	CG13056	0.760029	0.1797	0.45548	0.0180342	9.1981	3.60769	0.233711	0.107322	5.36383e+06	5.41679e+06
FBgn0263612	CR43621	1	1	1	1	NA	NA	0	0	1	1
FBgn0266442	CG45072	0.760029	0.68488	0.458864	0.351799	10.8932	16.3268	0	0	285905	572789
FBgn0085343	Sws1	0.575978	0.200706	0.226188	0.0234197	0.872966	22.7296	1.02522	1.09857	1.76553	2.68902
FBgn0000057	adp	0.207851	0.193025	0.0283538	0.0214741	21.8777	23.8832	9.42745	11.054	1.62767	1.57219
FBgn0033981	Cyp6a21	0.00826257	0.017726	2.2487e-05	6.69733e-05	22.7582	23.2704	4.65362	5.44892	4.67637	3.25718
FBgn0029807	CG3108	0.654659	0.996029	0.315915	0.781525	15.6547	10.6201	0.0721085	0.0989411	14.1191	11.7948
FBgn0034032	CG8195	0.700163	0.908008	0.36086	0.648933	7.70565	18.0741	11.4703	11.4397	1.43087	1.7149
FBgn0264905	CR44096	0.713407	0.655192	0.387142	0.325034	0.135887	18.7397	0	0	817904	939873
FBgn0035551	CG7465	1	1	1	1	NA	NA	0	0	1	1
FBgn0035332	CG13801	0.730425	0.631124	0.410339	0.291918	19.0038	7.37747	0	0	172644	344477
FBgn0052461	CG32461	1	0.96858	0.771376	0.744572	20.0784	21.7758	0.167105	0.271649	2.30146e+06	8.42602
FBgn0030228	BTBD9	0.713407	0.723168	0.377586	0.410598	1.78468	1.90398	9.51049	10.4861	1.78004	1.81664
FBgn0030483	CG12725	0.860436	0.332735	0.574161	0.0730747	8.65761	23.5915	0	0.0577625	654305	1.7607e+06
FBgn0263095	CR43363	0.343212	0.723168	0.0798239	0.407189	3.09969	10.9021	0.152779	0.0696025	3.82893e+06	3.13291e+06
FBgn0031364	CG17648	1	0.750238	1	0.458864	NA	10.8932	0	0	1	1.42822e+06
FBgn0031520	CG8837	0.138012	1	0.0120449	0.940216	22.3393	0.320196	9.28121	10.8483	1.91218	1.31193
FBgn0037963	Cad87A	0.0501606	0.114045	0.0014334	0.00631337	1.30452	3.78326	11.1635	11.6617	1.27326	1.40078
FBgn0003654	sw	0.672321	0.227733	0.331262	0.0312239	0.203354	2.06754	3.41262	4.3049	1.88472	1.97006
FBgn0036986	CG5282	0.0114782	0.246954	4.36037e-05	0.0371754	22.2398	22.0278	13.2577	7.87528	1.48496	1.59781
FBgn0033767	CG13148	1	0.588378	0.849024	0.241216	0.506686	4.54341	0.933257	1.12329	5.77999	2.54989
FBgn0003353	sei	0.0357609	0.1197	0.0006384	0.00732828	22.9911	22.7165	18.7456	16.8509	1.40635	1.5257
FBgn0267037	CR45481	0.837848	1	0.546166	0.883089	23.6141	9.34399	7.62582e-07	0.0525514	271157	668122
FBgn0086785	Vps36	0.858554	0.820548	0.571654	0.541635	1.21181	5.19892	5.17982	6.34661	1.91548	2.0892
FBgn0036024	CG18180	0.963358	0.693685	0.714667	0.361527	4	6.95429	0	0.0418867	678293	2.53151e+06
FBgn0262444	mir-1013	1	1	1	1	NA	NA	0	0	1	1
FBgn0029836	CG5928	0.970533	0.856928	0.725334	0.582694	18.873	21.9666	0.0885843	0.0849363	1.8758e+06	1.43885e+06
FBgn0262223	mir-994	1	1	1	1	NA	NA	0	0	1	1
FBgn0032123	Oatp30B	0.638131	0.353666	0.289335	0.0832963	0.000530818	5.0637	26.7939	31.5484	1.55866	1.49679
FBgn0029989	CG15333	1	0.945249	0.876568	0.710987	12.4244	22.4522	0.0733843	0.116058	821284	7.85974
FBgn0266167	CR44873	1	1	0.977305	0.789474	13.7144	23.9879	0.50061	0.650678	4.99176	3.17759
FBgn0036844	Mkp3	0.118338	0.017726	0.00868096	7.43736e-05	6.68541	7.18267	32.2807	31.999	1.79832	1.71177
FBgn0262123	l(2)41Ab	0.909481	0.600832	0.636332	0.252706	2.76426	1.63295	5.47686	2.96893	1.54684	2.03956
FBgn0015838	Vang	0.724453	1	0.398188	0.99947	12.4568	21.8285	7.24721	8.40549	1.52623	1.67447
FBgn0036826	arx	0.557664	0.651768	0.212349	0.321061	21.3187	20.2261	0.76066	1.20437	3.2055	5.1588
FBgn0030196	Psf3	0.278395	0.254627	0.0512057	0.0399315	10.3908	9.45759	286.019	310.59	1.64703	1.44982
FBgn0039421	CG6036	0.45219	0.542199	0.138916	0.20545	17.6419	13.3979	0.0578821	0.0995268	1.08927e+06	2.14664e+06
FBgn0053434	5SrRNA:CR33434	1	1	1	1	NA	NA	0	0	1	1
FBgn0034068	casp	0.269583	0.807313	0.0477875	0.525163	0.788994	20.9367	13.1765	15.6657	1.21491	1.37904
FBgn0267285	CR45721	1	1	1	1	NA	NA	0	0	1	1
FBgn0033129	Tsp42Eh	0.0538458	0.457862	0.00177491	0.142697	21.3232	21.6849	7.98984	15.6138	1.7107	1.46507
FBgn0038360	CG9590	0.523144	0.0898268	0.187251	0.00349371	2.40688	0.718292	4.66208	6.07641	1.62713	1.91567
FBgn0034528	CG11180	0.538646	0.444905	0.198865	0.134546	23.4641	1.89779	6.60547	8.89401	2.38658	1.81684
FBgn0029702	CG15572	1	0.631124	1	0.300443	NA	4	0	0	1	124761
FBgn0010333	Rac1	0.56039	0.181122	0.214503	0.0183194	19.0368	19.6575	60.5275	69.6047	1.85986	1.64306
FBgn0262516	Trpml	1	1	1	1	NA	NA	0	0	1	1
FBgn0260006	drd	0.0576985	0.0733604	0.00201726	0.00225859	8.23065	8.06483	8.9865	5.1974	2.29922	1.92444
FBgn0085461	CG34432	0.638131	1	0.300443	0.871829	16	20.9098	0	0	543531	1.19217e+06
FBgn0264710	CR43979	1	1	1	1	NA	NA	0	0	1	1
FBgn0263478	snoRNA:Edc3-a	1	1	1	1	NA	NA	0	0	1	1
FBgn0027598	cindr	0.273049	0.879169	0.0490614	0.610787	23.6096	4.3911	76.0658	93.7397	1.34217	1.52191
FBgn0036080	Or67d	1	0.670947	0.795231	0.339112	22.023	23.6764	0.8546	0.427362	2.71333	6.08395
FBgn0010412	RpS19a	0.360701	0.638363	0.0882068	0.306788	23.2327	22.4768	798.543	950.524	2.33781	1.59672
FBgn0030623	PPYR1	0.638131	0.723168	0.291918	0.414783	7.37747	21.8305	0	0	866677	364339
FBgn0038300	CG4203	0.954924	0.625712	0.701858	0.27562	20.9771	23.6933	2.79728	3.57952	1.87138	1.89077
FBgn0023097	bon	1	0.654267	0.979993	0.323868	18.5989	22.3077	14.2311	14.9051	1.19254	1.20936
FBgn0033794	CG13326	0.87203	0.878441	0.588373	0.609933	0.192516	21.5282	0	0.0185223	97393.1	250836
FBgn0040529	COX7A	0.833327	0.737041	0.541188	0.430881	16.4129	17.467	275.831	230.418	2.41621	3.60608
FBgn0262427	mir-1016	1	1	1	1	NA	NA	0	0	1	1
FBgn0031282	Pex12	1	1	0.848976	0.872538	19.7627	20.1371	3.169	4.86163	1.46825	1.68052
FBgn0085220	CG34191	1	0.580112	0.95401	0.234925	21.676	19.443	33.949	36.9753	2.66035	2.58358
FBgn0038324	CG5038	0.449545	0.707451	0.136968	0.384996	17.9563	21.0386	2.07398	2.17626	1.48018	1.59642
FBgn0266526	CG45093	0.905066	0.63137	0.630379	0.301133	0.942264	2.5827	3.02432	4.56957	2.25673	2.15199
FBgn0038449	CG17562	0.932621	0.872315	0.676132	0.603108	4	18.6514	0	0.0310441	327681	833302
FBgn0030997	CG7990	0.0955948	0.017953	0.00560705	8.097e-05	23.0547	23.9398	43.2495	29.2956	1.46725	1.59086
FBgn0003285	rst	0.710991	0.816495	0.372003	0.537325	12.3745	10.9626	2.93843	2.57653	1.6242	1.5356
FBgn0034942	CG13566	0.112685	0.471659	0.0078836	0.151069	22.122	21.2507	0.386269	0.88642	8.82022	4.87404
FBgn0032702	CG10376	0.679697	1	0.338442	0.864428	10.8123	20.8368	8.43814	12.4914	1.45821	1.51532
FBgn0030710	CG8924	0.730425	0.894856	0.414352	0.628992	19.9055	22.0709	3.51157	3.1847	1.44875	1.66867
FBgn0005596	yem	0.326865	0.282853	0.071761	0.0504379	20.8008	20.9435	1.40278	1.75551	2.01848	1.8489
FBgn0267264	CR45700	0.297747	0.723168	0.05907	0.414783	8.06939	21.8305	0	0	415610	209660
FBgn0037734	trbd	0.0383537	0.379841	0.000743719	0.0966295	20.9437	0.583092	12.839	13.0986	1.20177	1.14624
FBgn0052039	CG32039	0.276628	0.392703	0.0506562	0.103629	20.9241	21.9569	8.85087	10.1946	1.97398	2.18719
FBgn0038540	CG14321	1	0.220237	0.883228	0.0290453	0.950673	16.1057	5.39356	2.82822	1.88528	2.3745
FBgn0032900	CG14401	0.683141	0.629512	0.341474	0.279298	11.7068	15.3845	8.063	24.7295	1.88153	2.62151
FBgn0028567	robl62A	0.740005	0.493971	0.425441	0.166141	0.379713	5.99704	0	0.174611	1.47696e+06	1.76126e+06
FBgn0013675	mt:CoII	0.833842	0.852523	0.541853	0.576686	16.4253	12.712	29030.2	24335.2	1.54915	3.29846
FBgn0035686	Cpr65Az	0.638131	0.631124	0.300443	0.291918	4	7.37747	0	0	457380	853609
FBgn0267475	CR45825	0.782829	0.507193	0.483537	0.176109	16.0322	23.3782	0.200745	0.291748	1.82523e+06	2.96717e+06
FBgn0010113	hdc	0.248977	0.578999	0.0411622	0.233412	10.6487	11.4882	18.1847	24.414	1.52016	1.69055
FBgn0001987	Gli	0.0590098	0.226754	0.0021045	0.0309188	9.83373	10.429	7.13657	14.8812	1.73297	1.56125
FBgn0053542	upd3	0.730425	0.145794	0.411926	0.0113414	4.62088	7.86	0.168979	0.519706	16.0776	3.25528
FBgn0053432	5SrRNA:CR33432	1	1	1	1	NA	NA	0	0	1	1
FBgn0039065	CG4449	0.14182	0.266561	0.0127911	0.0438535	20.3322	21.6491	7.51328	8.28032	1.53711	1.58495
FBgn0030595	CG14406	0.485197	1	0.160618	0.905283	6.92799	12.3027	1.39212	0.876155	5.72992	3.36545
FBgn0051515	CG31515	1	0.719324	0.991537	0.3989	1.92237	13.4368	0	0	998956	984327
FBgn0038097	CG14384	0.615454	0.755004	0.259434	0.463912	22.2346	20.2387	0	0	793550	1.72042e+06
FBgn0038818	Nep4	0.06361	0.0845748	0.00244684	0.00307316	3.00552	2.42237	19.2068	21.5772	1.82271	1.63614
FBgn0031201	CG12446	0.452561	0.763351	0.139159	0.473521	20.7659	1.3929	0.03765	0.0186614	438283	475077
FBgn0263006	Ca-P60A	0.589681	0.297801	0.238788	0.0571742	0.624091	1.24532	434.387	158.809	1.38506	1.39945
FBgn0035021	CG4622	0.0524905	0.309993	0.00166081	0.0628176	23.4826	23.5621	4.92016	5.44435	1.66361	1.68898
FBgn0262893	CG43248	0.338474	0.344476	0.0777049	0.0782543	0.659758	0.3208	0.563895	0.17566	8.87789e+06	4.75689e+06
FBgn0037502	wa-cup	1	0.632808	0.848568	0.303089	4.03503	9.57705	0	0	160744	264162
FBgn0038973	Pebp1	0.760029	0.932588	0.451508	0.69165	0.111815	1.95874	0	0.114675	1.20316e+06	1.45271e+06
FBgn0020910	RpL3	0.215535	0.230894	0.030708	0.0321794	22.044	23.8546	307.334	360.855	1.66404	1.63162
FBgn0086033	snoRNA:Me28S-A2486	1	1	1	1	NA	NA	0	0	1	1
FBgn0005649	Rox8	0.189485	0.116483	0.0232862	0.0067192	4.76904	4.2397	35.3115	39.0524	1.49314	1.51324
FBgn0040383	CG5254	0.167781	0.631295	0.0186265	0.301007	5.18672	23.4802	7.66162	9.5729	1.42949	2.05311
FBgn0035060	Eps-15	0.0324916	0.149604	0.000486352	0.0121214	22.2059	1.04186	27.2399	25.1931	1.23538	1.34635
FBgn0039151	CG13607	0.642213	0.237728	0.304655	0.0343961	3.3591	5.07266	41.2401	50.1117	2.17072	3.39849
FBgn0033624	CG12384	0.908984	0.374647	0.635684	0.0939322	2.69415	3.06574	107.351	130.579	1.66074	1.39455
FBgn0261954	east	1	0.145823	0.834384	0.011385	12.43	4.05143	14.175	16.0931	1.16319	1.23641
FBgn0020908	Scp1	0.713407	0.610166	0.381227	0.262374	21.1341	23.9668	36.9383	6.50985	6.13388	22.2322
FBgn0031008	CG8010	0.343076	0.320649	0.0797729	0.0674132	22.3747	1.61084	1.87841	2.83019	1.65436	2.34287
FBgn0036493	CG7255	0.226111	0.133445	0.0335331	0.00939718	6.32649	3.69718	2.9377	5.49941	2.0357	2.65672
FBgn0267951	CR46231	1	0.750238	0.995568	0.458864	17.1317	9.10676	0	0	829371	393400
FBgn0030410	Aven	0.0576985	0.538318	0.00202502	0.201325	20.6847	17.2843	2.50326	2.64102	1.88931	1.73401
FBgn0261999	CG42817	0.202352	0.50531	0.0267425	0.174384	9.21783	6.95742	16.8432	16.8583	1.87761	1.46434
FBgn0035064	Aats-tyr-m	0.322431	0.578725	0.0698597	0.23315	23.5324	23.9003	4.83195	6.67739	3.01601	2.18758
FBgn0266459	CG45084	0.713407	0.944538	0.379367	0.709934	12.9935	7.09247	1.06776e-07	1.97516e-07	886251	451559
FBgn0035146	CG13893	0.751162	0.440682	0.43819	0.131824	2.64649	1.10645	8.68979	8.59492	1.54253	1.77477
FBgn0267585	CR45923	0.41629	0.514533	0.117707	0.181926	22.1853	22.2223	0.293796	1.65684	3.77023	3.2668
FBgn0266985	CR45436	0.39302	0.875532	0.105098	0.60697	15.0135	18.4948	0.881548	0.835858	13.8409	15.9546
FBgn0039094	CG10184	0.683901	0.237492	0.342241	0.0341756	0.705457	22.985	4.45125	4.36809	2.05041	1.6079
FBgn0034110	Atg9	0.932621	0.181556	0.664786	0.0185448	22.5681	19.5969	10.2703	12.1707	1.58097	1.35527
FBgn0032394	CG6746	0.0995414	0.366595	0.00615139	0.0899132	0.302275	3.90827	30.1778	32.1582	1.85672	1.65532
FBgn0010280	Taf4	0.386468	0.631124	0.100933	0.299456	5.87133	5.63543	22.2951	27.283	1.26449	1.26005
FBgn0082938	snoRNA:Me28S-C2645a	0.713407	0.750238	0.387142	0.458864	19.8641	10.8932	0	0	1.25703e+08	7.00259e+07
FBgn0025381	rush	0.399111	0.421394	0.1081	0.120041	5.8661	13.1109	18.3543	34.9483	1.24888	1.28817
FBgn0031066	COX6B	0.0357609	0.104672	0.000631846	0.00511358	22.7999	22.1783	371.616	277.389	1.5025	1.28933
FBgn0030263	CG2076	0.36545	0.139454	0.0902383	0.0103976	20.6634	19.6979	31.6648	130.921	1.97511	1.60114
FBgn0035256	CG13930	0.62816	0.672949	0.271514	0.341072	6.39134	23.083	0	0	138666	298513
FBgn0262541	CG43095	0.139486	0.228038	0.0122822	0.0313326	1.55402	0.92759	1.69307	1.75388	6.69327	3.69757
FBgn0013348	TpnC41C	0.213517	0.315687	0.0301089	0.0652232	21.8316	0.496087	48.3045	50.4558	2.28592	1.50284
FBgn0039663	CG2321	0.592843	0.727295	0.241346	0.419709	7.29977	5.44202	1.10402	1.44518	2.15048	1.52318
FBgn0004839	otk	1	0.656679	0.77127	0.326087	9.73696	23.301	0.493167	0.435146	1.58952	1.78769
FBgn0058441	CR40441	1	1	1	1	NA	NA	0	0	1	1
FBgn0263466	snoRNA:lola-a	1	0.534906	0.77861	0.19655	8.23562	21.3922	0	0	2.96051e+07	3.55922e+07
FBgn0263050	CG43345	0.676692	0.914078	0.334912	0.658428	7.87646	17.6769	0.208552	0.183291	5.12312e+06	1.39641e+06
FBgn0050360	Mal-A6	1	0.940535	0.956084	0.704188	2.54795	17.6039	0.713294	0.702356	2.63252	2.66643
FBgn0262461	mir-315	1	1	1	1	NA	NA	0	0	1	1
FBgn0003867	tsl	0.760029	0.319028	0.451279	0.0665839	0.161685	8.14614	60.0271	77.5519	1.65365	2.03059
FBgn0013809	Dhc16F	0.781988	0.950403	0.482456	0.717851	10.3315	21.4991	0.00949524	0.0146608	9.08484	275747
FBgn0053377	5SrRNA:CR33377	1	1	1	1	NA	NA	0	0	1	1
FBgn0261278	grp	0.40585	0.386946	0.111927	0.100694	21.3881	20.623	11.8104	12.863	2.12925	1.59254
FBgn0036570	IntS9	1	0.366595	0.826973	0.0899007	21.7783	20.8851	2.57348	2.97817	1.69434	2.05196
FBgn0026869	Thd1	0.880962	0.606049	0.600045	0.258126	10.8614	0.642029	38.0359	37.7563	1.36607	1.50891
FBgn0053993	CG33993	0.143839	0.316285	0.0132217	0.0655391	1.64081	4.03546	4.28076	12.67	3.17674	2.24655
FBgn0267936	CR46216	1	0.919432	0.852981	0.673243	11.5305	1.13082	0	0	830745	2.23549e+06
FBgn0038549	CG17802	0.964649	0.627068	0.717047	0.277181	12.8605	1.66866	2.45973	3.19623	1.71357	1.84626
FBgn0037445	CG9727	0.396259	0.770903	0.106835	0.48166	19.755	1.69495	21.2302	24.0035	1.24234	1.45907
FBgn0265174	PIG-V	0.932621	0.707451	0.667486	0.382596	5.07108	6.85524	4.1764	7.21033	1.50249	1.2312
FBgn0086069	snoRNA:Me28S-C3351	0.713407	0.538253	0.387142	0.200947	0.135887	21.2892	0	0	2.18607e+08	7.53611e+08
FBgn0032147	IP3K1	0.313979	0.0781809	0.0655836	0.00262559	1.22572	2.10916	2.81426	3.59945	2.28839	2.35975
FBgn0053333	CG33333	1	1	1	1	NA	NA	0	0	1	1
FBgn0053390	5SrRNA:CR33390	1	1	1	1	NA	NA	0	0	1	1
FBgn0037883	CG14701	0.143112	1	0.01304	0.886269	22.4461	20.3592	17.6353	21.6374	2.75329	2.37867
FBgn0030377	CG1924	0.303403	1	0.0613364	0.821751	11.6165	23.3639	0.093215	0.0652631	1.19325e+06	5.54372
FBgn0029992	Upf2	0.190947	0.410616	0.0236776	0.114103	19.1326	21.0867	6.09761	7.33981	1.47052	1.4698
FBgn0267621	CR45959	1	1	0.94584	0.910172	10.4702	3.8884	0.265595	0.25229	2.52274e+06	2.37361e+06
FBgn0065092	snmRNA:438	1	1	1	1	NA	NA	0	0	1	1
FBgn0042710	Hex-t2	0.713407	1	0.387142	0.869653	19.8641	6.47644	0	0	195677	323831
FBgn0031866	Nlg2	0.626405	0.475664	0.269738	0.154401	1.08861	4.94442	16.5728	11.8667	1.3504	1.35603
FBgn0266758	Esyt2	0.0843765	0.388189	0.00435828	0.101422	3.56176	3.58752	34.6627	57.63	1.58522	1.6384
FBgn0265591	CR44418	1	1	1	1	NA	NA	0	0	1	1
FBgn0052702	Cubn	0.00477847	0.0175977	7.05679e-06	6.27346e-05	8.72158	8.58745	2.02502	2.56007	1.98682	2.12868
FBgn0051249	CG31249	0.360563	0.91761	0.0880708	0.662831	23.727	16.0823	4.32539	5.76366	2.20973	1.38347
FBgn0033900	CG8257	1	0.0870075	0.946536	0.00328554	14.5745	20.1265	3.84086	4.96489	1.51132	1.78083
FBgn0264745	CR44003	0.581982	0.741774	0.232553	0.436164	20.3495	0.665573	1.93382	1.6361	1.65308	1.75377
FBgn0263662	CR43653	0.503609	0.339568	0.173752	0.0761308	5.04942	2.51327	0.850568	1.46581	2.82189	2.44014
FBgn0010768	sqz	0.932621	0.197122	0.674052	0.0225127	17.7605	12.259	1.54279	0.944789	2.13859	1.59813
FBgn0024996	eIF2B-beta	0.0668119	0.479243	0.00273425	0.157413	22.7447	2.16465	12.3718	16.4993	1.77146	1.68968
FBgn0001341	l(1)1Bi	0.0543382	0.271276	0.00180542	0.0458754	22.015	20.1259	2.0945	2.85147	1.94794	1.61982
FBgn0052163	CG32163	0.716788	0.473234	0.390806	0.152372	21.5983	21.9815	9.57271	11.5897	1.67273	1.44725
FBgn0035955	CG5194	0.883288	0.950414	0.602719	0.718194	1.64555	21.2025	0	0.373314	584218	3.17309
FBgn0029175	Ext2	0.62027	0.326759	0.264011	0.0702508	19.9158	20.3495	13.2113	10.1526	1.52895	1.63401
FBgn0033802	CG17724	0.0710491	0.30006	0.00302131	0.0586734	19.8795	22.1526	28.0656	26.9446	1.51431	1.44512
FBgn0036255	Atg12	0.065404	0.410171	0.00261591	0.113933	23.3314	22.8382	23.8917	27.6505	1.71974	1.69163
FBgn0000014	abd-A	0.729995	0.447346	0.403593	0.1361	19.1205	4.9545	0.0120546	0.0104937	3.55161e+06	218710
FBgn0038523	CG7587	0.887706	1	0.60853	1	10.6094	NA	0	0	754551	1
FBgn0050441	CG30441	0.508576	0.608332	0.177426	0.260792	5.16759	13.6478	2.52386	1.93988	4.0656	15.5571
FBgn0266807	CR45269	0.504506	0.900115	0.174694	0.637687	2.92724	20.2477	3.22469	7.02069	7.57029	3.2236
FBgn0260002	snoRNA:Me28S-U2134b	0.647915	0.284468	0.309546	0.0510968	19.4238	18.2608	705.481	1137.14	274.84	4.68248e+10
FBgn0037773	CG5359	1	0.631124	0.879864	0.282305	5.52619	1.18053	1.65419	1.25683	1.42672	2.8133
FBgn0260469	CR14578	1	1	1	1	NA	NA	0	0	1	1
FBgn0264269	CR43769	1	1	1	1	NA	NA	0	0	1	1
FBgn0046297	CR9284	0.932621	0.687731	0.676132	0.354452	4	7.79938	0	0	353980	672074
FBgn0036336	ste14	0.607332	0.139454	0.252375	0.0103907	4.56728	13.9304	2.72511	3.96075	1.48299	1.25956
FBgn0032034	Rcd4	0.438055	0.0898268	0.130171	0.00350826	17.082	19.1328	4.96317	7.48449	1.52999	1.88546
FBgn0028400	Syt4	0.693531	0.745903	0.352683	0.441026	6.72847	0.600739	87.3782	65.5913	1.56759	1.66191
FBgn0036008	CG3408	0.855102	0.648997	0.567498	0.318299	13.2559	9.60031	4.45791	6.34441	1.49339	1.35085
FBgn0085466	CG34437	0.932621	0.952789	0.674218	0.721358	5.65804	3.28189	7.81816	5.27517	2.36587	2.88515
FBgn0031471	CG3117	0.730425	0.23689	0.414783	0.0339893	21.8305	22.0497	0	0	247034	571181
FBgn0029131	Debcl	0.134034	0.274507	0.0114814	0.0468173	22.0453	23.2791	6.92657	8.56297	2.60816	1.54836
FBgn0283439	CG46281	1	0.631124	0.950743	0.285083	22.7886	13.7515	0.500085	0.573617	10.6997	3.02824
FBgn0030703	MSBP	0.405355	0.468509	0.111255	0.147855	1.5654	3.94133	145.315	167.687	1.49699	1.73331
FBgn0015380	drl	0.330504	0.269115	0.0742565	0.0449188	21.9674	0.148568	10.7427	8.20614	1.26814	1.46828
FBgn0052857	CG32857	1	1	1	1	NA	NA	0	0	1	1
FBgn0053404	5SrRNA:CR33404	1	1	1	1	NA	NA	0	0	1	1
FBgn0267667	CR46005	0.795557	0.521154	0.496545	0.186719	6.77107	21.332	0.228694	0.386076	1.96688	3.58394
FBgn0026190	PH4alphaMP	0.692321	0.651614	0.35144	0.320838	9.2794	8.08277	0.683362	1.19742	3.84503	2.68308
FBgn0035879	GAPcenA	0.0560577	0.369458	0.00191341	0.0912908	23.349	2.89484	14.3395	15.7874	1.38574	1.4491
FBgn0032850	Kua	0.330324	0.858688	0.0739234	0.584825	10.6559	15.133	2.90726	3.09762	1.90549	1.75089
FBgn0052200	tRNA:CR32200	1	1	1	1	NA	NA	0	0	1	1
FBgn0052099	CG32099	0.921495	0.163908	0.651373	0.0149438	21.8766	21.2269	4.09495	4.82796	1.47221	1.98875
FBgn0031959	spz3	0.643183	0.657516	0.305491	0.32695	4.55896	6.9407	1.92458	1.74752	1.57917	2.05864
FBgn0267030	CR45474	0.554105	0.310423	0.209954	0.0630161	21.3781	14.5629	0.505752	1.55025	1.21365e+07	10.4739
FBgn0004779	Ccp84Ae	1	1	1	1	NA	NA	0	0	1	1
FBgn0085482	CG34453	1	0.375195	0.951299	0.0942587	22.1204	20.8399	0.879004	0.828581	2.01346	17.9276
FBgn0031148	Cbs	0.522887	0.467558	0.187074	0.147475	19.9384	0.0997297	3.87272	3.71681	2.19612	2.04945
FBgn0053680	CG33680	1	1	1	1	NA	NA	0	0	1	1
FBgn0039016	Dcr-1	1	0.839057	0.908865	0.562463	16.1898	1.46244	2.41505	3.49702	1.38866	1.27653
FBgn0004898	fd96Cb	1	0.815876	0.924358	0.53647	7.23409	19.6092	0.219905	0.131313	7.6374	6.07834
FBgn0038106	CG7488	0.310532	1	0.0643178	0.890397	21.8651	20.3405	4.69485	6.70783	1.728	1.79038
FBgn0022959	yps	1	0.873052	0.889699	0.603895	3.08046	21.4046	82.8546	109.979	1.53676	1.6459
FBgn0000061	al	0.504242	1	0.174202	0.799653	22.4947	23.0182	0.0513468	0.0449854	1.16747e+06	427940
FBgn0031265	CG2794	0.759025	0.762407	0.447636	0.472346	23.2757	18.4301	3.60719	3.81856	1.8587	2.07723
FBgn0010385	Def	0.6678	0.226084	0.326964	0.0307662	20.5829	22.3318	8.20721	9.11971	4.08654	4.09998
FBgn0051989	Cap-D3	1	0.134229	0.961121	0.00959951	5.05538	23.0605	1.56899	1.95675	1.18648	1.52931
FBgn0039599	intr	1	1	1	1	NA	NA	0	0	1	1
FBgn0264989	CG44140	1	1	1	1	NA	NA	0	0	1	1
FBgn0050198	tRNA:CR30198	1	1	1	1	NA	NA	0	0	1	1
FBgn0036232	CG14125	1	0.750238	1	0.458864	NA	10.8932	0	0	1	760955
FBgn0004462	S6KL	0.542459	0.386585	0.201862	0.100365	8.5313	5.46687	29.811	29.5648	1.47514	1.28882
FBgn0083046	snoRNA:Psi18S-1389a	0.389075	0.998286	0.102613	0.78603	5.11711	7.87453	0	0	3.37018e+07	2.29446e+07
FBgn0038034	Cyp9f3Psi	0.820507	0.659218	0.525279	0.328394	21.7524	19.0964	9.81767	12.6125	1.52975	1.76546
FBgn0038339	CG6118	0.108064	0.402936	0.0071888	0.10934	21.9793	21.6528	0.0469331	0.0130901	748815	324345
FBgn0053306	CG33306	0.465762	0.228316	0.147594	0.0315968	22.9204	5.034	0	0	904084	908987
FBgn0262030	CG42841	1	0.631124	1	0.290495	NA	18.7592	0	0	1	773493
FBgn0033697	Cyp6t3	1	0.397038	0.870641	0.105846	23.6349	23.8004	2.55694	3.74654	2.03115	1.71382
FBgn0020510	Abi	0.484657	0.221315	0.159519	0.0293255	1.22216	2.28713	10.9391	15.1364	1.22895	1.5873
FBgn0053807	His1:CG33807	1	1	1	1	NA	NA	0	0	1	1
FBgn0030221	Rab9Db	0.713407	0.911548	0.387142	0.654556	19.8641	8.11383	0	0	399543	391517
FBgn0032329	Art8	0.754443	1	0.442833	0.834241	0.0746113	1.57281	1.30175	1.23707	1.87666e+07	1.25032e+07
FBgn0052364	tut	0.995489	0.298203	0.758494	0.0574225	0.833186	23.7293	5.08365	10.1852	1.69878	1.40688
FBgn0011581	Ms	0.343603	0.36938	0.0801283	0.0911669	2.08399	3.61555	162.623	284.877	1.4037	1.43007
FBgn0011891	tRNA:K2:42Ae	1	1	1	1	NA	NA	0	0	1	1
FBgn0036847	CG11577	0.554105	0.582576	0.209984	0.236778	20.2178	19.4017	36.0198	47.0449	1.82839	1.43015
FBgn0036369	CG10089	0.0380459	0.632041	0.000721353	0.301691	20.6044	0.941553	15.9407	12.603	1.55883	1.35122
FBgn0030066	CG1885	0.617437	0.309825	0.261367	0.0626445	16.7317	19.0962	5.20561	6.86313	1.88665	2.67818
FBgn0266846	CR45308	0.37511	0.788193	0.0953461	0.49914	16.3995	18.8032	3.26367	2.93833	3.6849	3.67605
FBgn0266311	CR44976	0.923903	0.68488	0.653966	0.351782	4.11587	0.899456	0	0	2.07546e+06	2.3735e+06
FBgn0086055	snoRNA:Me18S-C1096	0.68796	0.523892	0.347198	0.188715	19.0579	18.9416	532.828	358.47	12.9388	28.9375
FBgn0034329	IM1	0.444381	0.202304	0.134622	0.0236865	13.3943	11.7727	163.631	252.23	1.83716	2.64382
FBgn0026077	Gasp	0.116991	0.0209551	0.00852378	0.000133976	2.99682	0.709988	34.3902	29.7915	1.98497	2.40778
FBgn0030367	Cyp311a1	0.199047	0.47096	0.0258219	0.15039	19.3898	20.5331	7.85691	10.4917	1.54543	1.41989
FBgn0266679	CR45169	0.857375	0.759024	0.569882	0.468216	9.51596	1.14966	0.148141	0.146249	4.2016e+06	3.42401e+06
FBgn0036741	CG7510	0.517521	0.234622	0.183628	0.0333236	22.4959	21.8002	34.2449	28.649	1.89066	2.03258
FBgn0263599	l(3)72Ab	0.638131	0.559417	0.293065	0.219068	5.13263	6.51288	10.0458	18.1798	1.29448	1.2429
FBgn0030817	CG4991	0.303209	0.707451	0.0611383	0.384024	20.1536	18.2624	10.056	12.5208	1.78	1.55722
FBgn0041240	Gr57a	0.442816	0.389521	0.133821	0.102035	17.7682	13.1514	0	0	270203	693649
FBgn0028903	CG13243	1	0.424607	1	0.122337	NA	20.7718	0	0	1	254967
FBgn0030336	CG1578	0.635794	0.362178	0.278517	0.0876028	18.5611	10.5969	25.624	27.1778	1.35761	1.19914
FBgn0038205	Kif19A	0.562864	0.45047	0.216312	0.138152	1.14872	22.8504	0.270487	0.326701	2.9135	5.75558
FBgn0033720	CG13160	1	1	1	1	NA	NA	0	0	1	1
FBgn0051680	CG31680	1	0.597921	1	0.249888	NA	22.062	0	0	1	1.98306e+06
FBgn0004856	Bx42	0.156814	0.310423	0.016072	0.0630568	21.8653	0.765081	4.22935	6.4772	2.53796	1.81501
FBgn0054015	CG34015	0.541063	1	0.200516	0.828064	22.7375	22.5813	12.9238	13.6728	1.64555	2.41265
FBgn0032499	Uvrag	0.129089	0.766242	0.0105324	0.47642	20.812	22.3145	10.4759	10.9507	1.52699	1.69257
FBgn0054010	CG34010	0.440605	0.516315	0.132269	0.182849	19.8472	4.06436	1.71403	1.54021	2.33509	2.43279
FBgn0038627	CG7694	0.730425	0.634841	0.407504	0.304336	0.909998	3.20877	12.4661	21.6716	2.12325	2.25952
FBgn0264750	CG44008	0.430579	0.954665	0.126022	0.724456	6.13669	12.8073	24.4507	32.6247	2.31814	2.0352
FBgn0011666	msi	0.630435	0.322627	0.273853	0.0681779	13.6491	20.3087	66.2888	47.7366	1.50329	1.72364
FBgn0031191	Cp110	0.108214	0.130975	0.0072339	0.00902545	23.3212	23.3378	2.6444	4.03784	1.55954	1.67793
FBgn0036662	CG9706	0.715569	0.367607	0.389263	0.0904793	17.9921	19.5745	6.402	7.70833	1.4304	1.22591
FBgn0004187	snRNA:U1:95Cc	1	1	1	1	NA	NA	0	0	1	1
FBgn0040797	CG13066	1	0.402936	1	0.109511	NA	11.9029	0	0	1	897670
FBgn0264674	CR43959	0.485045	0.811731	0.159822	0.531201	0.109709	20.5578	1.21402	0.802473	3.05661	3
FBgn0031836	CG11050	0.694157	0.163199	0.353652	0.0148697	12.3935	17.497	180.076	175.966	1.54032	1.61191
FBgn0051538	CG31538	0.264232	0.102004	0.0456343	0.00472739	0.518595	4.99112	3.21748	2.55469	2.09849	1.8272
FBgn0025643	CG3588	0.338152	0.620416	0.0775734	0.271791	2.4032	3.14081	4.75441	6.99492	1.5872	1.87842
FBgn0267028	CR45472	0.804187	0.0771452	0.507931	0.00255445	17.3843	0.811573	0.763127	0.86477	2.96505	3.34649
FBgn0033301	CG12780	0.760029	1	0.458864	1	10.8932	NA	0	0	1.14005e+06	1
FBgn0261702	CR42738	0.638131	0.631124	0.291918	0.29169	12.6225	12.6216	0	2.04209e-05	581305	594458
FBgn0036924	hale	0.932621	1	0.676132	0.9845	16	2.61699	0	0	281518	490547
FBgn0014870	Psi	1	0.998134	0.920144	0.784212	10.9662	21.3123	26.8936	21.1919	1.42582	1.48378
FBgn0263032	CG43327	0.405355	0.639259	0.111692	0.307795	2.80186	5.20866	0.145341	0.293691	1.9706e+06	3.62862e+06
FBgn0011336	OstStt3	0.524801	0.484631	0.188115	0.160966	3.25702	1.99759	21.854	30.4421	1.46442	1.19863
FBgn0052285	tRNA:CR32285	1	1	1	1	NA	NA	0	0	1	1
FBgn0038244	CG7987	0.189918	0.152243	0.0234207	0.0127626	22.0251	22.3664	9.12902	9.65828	1.5517	1.36251
FBgn0037714	CG9396	0.754881	0.24464	0.443333	0.0362428	5.55853	5.85276	40.7727	63.9169	1.7693	1.88362
FBgn0031059	CG14229	0.642213	0.709323	0.304708	0.389232	3.1089	9.20185	3.44272	4.54244	1.76482	1.74628
FBgn0004577	Pxd	0.989988	1	0.748624	0.794789	0.293663	6.84564	0.0238683	0	920740	282284
FBgn0260874	Ir76a	0.500514	0.116483	0.171464	0.00672062	21.9164	21.7665	15.7401	19.4104	1.55772	1.55745
FBgn0030966	CG7280	0.242652	1	0.039071	0.818481	19.1579	22.7848	1.76659	2.38151	2.07405	1.79014
FBgn0052123	tRNA:CR32123:Psi	1	1	1	1	NA	NA	0	0	1	1
FBgn0267104	CG45544	1	0.919432	1	0.676132	NA	4	0	0	1	880101
FBgn0036437	CG5048	0.741483	0.938074	0.427786	0.700435	3.46733	1.12976	0.228923	0.114682	2.17774e+06	2.54166e+06
FBgn0028738	ETH	0.959638	0.677876	0.708854	0.345799	14.8505	4.0816	0.10645	0.141365	3.06639e+06	6.31615e+06
FBgn0267744	CR46075	0.633032	0.821664	0.27576	0.542884	14.9727	8.03803	0.104251	0.211317	2.60639e+06	2.94004e+06
FBgn0262359	CG43057	0.57572	0.730868	0.225877	0.422983	2.92842	3.914	0.130064	0.142391	1.91842e+06	2.33101e+06
FBgn0266632	CR45139	1	1	1	1	NA	NA	0	0	1	1
FBgn0039561	mfrn	1	0.919432	0.958887	0.671762	6.19885	17.1485	20.4935	31.024	1.14759	1.16967
FBgn0050277	Oatp58Da	1	1	1	0.884733	NA	17.9692	0	0	1	156403
FBgn0039577	CG12516	1	1	1	1	NA	NA	0	0	1	1
FBgn0037949	CG17360	0.560348	0.911584	0.21436	0.654963	21.0505	2.26635	37.0946	31.7931	1.23949	1.30725
FBgn0037626	CG8236	0.192794	0.613667	0.0242345	0.264925	4.92074	8.07237	0.129682	0.112477	19.2313	12.152
FBgn0066114	GlcAT-I	1	0.911801	0.999212	0.655475	12.2294	16.1238	3.12223	2.961	1.59598	2.05554
FBgn0001967	NimC3	0.760029	0.919432	0.458879	0.676132	10.893	16	0	0	404186	496162
FBgn0243516	Vrp1	0.132516	0.0685268	0.0112314	0.00187596	22.0795	20.6455	17.747	20.651	1.62688	1.47985
FBgn0033518	Prx2540-2	1	0.153351	0.796065	0.0130336	0.625581	7.77422	3.11985	4.82615	3.64779	2.07393
FBgn0053017	CG33017	0.456855	0.998183	0.14239	0.785316	21.3105	14.905	0	0.0233254	106505	295715
FBgn0038376	Hmt-1	0.37177	1	0.0935697	0.91284	0.232649	15.8331	20.5214	24.4951	1.33345	1.32615
FBgn0032798	CG10132	0.289102	0.328959	0.0556451	0.0715103	21.5605	2.12103	10.4644	8.79049	1.27	1.39685
FBgn0051708	DIP-zeta	0.689588	1	0.349021	0.972037	13.5132	11.1518	4.48015	3.00932	1.56696	1.77055
FBgn0037755	CG12945	0.874841	0.819856	0.592475	0.540992	14.6298	16.77	17.3307	23.1889	1.65161	1.68722
FBgn0037846	CG6574	0.293499	0.339568	0.0575282	0.0761525	2.7708	19.9267	8.70942	9.63973	1.48433	1.5498
FBgn0032144	CG17633	1	1	1	1	NA	NA	0	0	1	1
FBgn0039522	CG13972	0.995221	0.93359	0.758166	0.69459	8.072	21.3393	0	0	290607	282032
FBgn0262736	Vha16-1	0.047255	0.193089	0.00121194	0.0215411	7.66273	9.53485	940.779	1055.07	1.41105	1.28613
FBgn0038921	CG6332	0.923903	0.631124	0.653759	0.298854	3.95386	11.3922	0.293706	0.616192	5.30933	2.38693
FBgn0031937	CG13795	0.0400174	0.258494	0.000819089	0.0411994	8.92108	8.47424	25.8532	35.8621	2.08145	2.14382
FBgn0028562	sut2	0.968404	0.311024	0.721668	0.0634394	11.4746	10.2225	0.205305	1.42305	1.88407	2.60729
FBgn0024491	Bin1	0.730425	0.119603	0.414806	0.00730352	21.6815	19.4965	7.90852	15.8675	1.64969	2.1987
FBgn0086059	snoRNA:Me18S-C1280	1	1	1	1	NA	NA	0	0	1	1
FBgn0065053	snoRNA:Me18S-C1831	1	0.752145	1	0.461123	NA	3.28705	0	0	1	2.9266e+08
FBgn0032415	rho-6	1	0.631124	0.838486	0.284699	9.92005	5.06122	0.510329	0.460464	4.33211	9.77266
FBgn0000808	gd	0.642213	0.934903	0.304545	0.696288	4.395	23.5086	0	0.0496186	356126	537090
FBgn0052029	Cpr66D	0.526578	0.685332	0.190833	0.352306	3.9024	4.79713	1.1061	0.619706	18.0585	5.47985
FBgn0035644	DNApol-epsilon58	0.237888	0.69582	0.0376177	0.364224	12.0915	21.1608	0.0593677	0.0145087	1.59369e+06	418479
FBgn0039735	Nph	0.118824	0.128548	0.00879202	0.00863693	22.3605	23.6474	53.6225	78.0224	2.23106	1.79049
FBgn0033297	Mal-A8	0.713407	1	0.387142	0.884024	0.135887	20.7588	0	0	335724	400750
FBgn0034480	CG16898	0.63784	0.278479	0.280277	0.0484127	19.1827	11.2831	6.95207	14.2583	3.69111	2.15146
FBgn0032481	CG16972	0.322253	0.624723	0.0697464	0.274939	21.587	22.7551	4.5986	5.56825	1.25762	1.25938
FBgn0034711	CG3290	0.402782	0.748507	0.109779	0.444139	17.9674	4.98355	0	0	363496	348790
FBgn0264438	CR43856	0.838678	0.392545	0.547115	0.103479	22.5698	21.0518	0.539136	0.333085	4.11559	3.56033e+06
FBgn0053868	His2B:CG33868	0.541063	0.616478	0.200892	0.267897	22.0137	14.5205	0	0.480654	687271	6.83481e+06
FBgn0004167	kst	0.0149252	0.292983	9.22403e-05	0.0545034	20.7965	22.8743	19.0296	27.9393	2.16975	1.73242
FBgn0051781	CR31781	0.791773	0.691662	0.493191	0.358714	2.88151	18.5336	30.7846	71.9695	1.96256	1.76902
FBgn0260775	DnaJ-60	0.235614	0.936305	0.0367097	0.69838	19.9459	21.3442	6.00713	6.43154	2.29392	1.92983
FBgn0037826	CG14689	0.638131	0.720962	0.291918	0.401657	12.6225	6.62334	0	0	180352	186460
FBgn0031512	CG15404	0.499458	0.407902	0.170734	0.112792	3.07425	23.0387	0	0	3.47344e+06	1.51762e+06
FBgn0035033	CG3548	0.604925	0.592329	0.250037	0.24464	2.02282	19.541	6.88206	5.95018	1.33963	1.42987
FBgn0051495	CG31495	0.48713	0.598746	0.162045	0.250912	4.69283	22.0047	1.29523	1.96981	1.39809	2.30012
FBgn0082990	snoRNA:Psi28S-2263	1	0.794316	0.771521	0.507457	10.4952	18.4198	4.66854	0	7.03289e+07	6.0447e+07
FBgn0022238	lolal	0.318393	0.37418	0.0681122	0.0934708	5.77117	3.5891	59.3133	71.6054	1.86682	2.05713
FBgn0035872	CG7185	0.14182	0.218239	0.0128094	0.0284927	23.5686	2.12919	5.99052	7.83216	2.19338	1.41064
FBgn0259162	RunxB	0.854473	1	0.566306	0.993176	6.9992	17.7316	0.584271	0.503162	2.68084	1.9402
FBgn0037802	Sirt6	0.466929	0.528086	0.148204	0.19103	1.75641	18.2277	1.54913	2.09515	1.95644	1.96724
FBgn0035196	CG9129	1	1	0.896491	0.888709	3.88805	17.5286	0	0.0848205	613984	1.76386e+06
FBgn0000451	ect	0.919629	0.248567	0.649595	0.0380666	18.4073	5.09589	0.901585	0.31725	3.15127	11.2095
FBgn0263541	mir-4986	0.374909	1	0.0950328	0.79327	10.8983	17.0016	1.25239	3.4166	4.42907e+07	2.5414e+08
FBgn0025681	CG3558	0.298415	0.539175	0.0593717	0.202775	23.3708	4.53862	24.7053	24.0985	1.15484	1.20419
FBgn0263039	CR43334	0.306449	0.632808	0.0627114	0.303146	13.8355	12.5491	1.09213	1.53066	2.16683	2.15444
FBgn0266645	CR45152	1	1	1	1	NA	NA	0	0	1	1
FBgn0043455	CG5986	0.304834	0.739308	0.0618963	0.433516	21.8698	0.845443	8.79043	10.1303	2.24359	1.91583
FBgn0085231	CG34202	0.531561	0.958946	0.194667	0.731021	16	13.4332	0	0	374201	344798
FBgn0267528	CR45868	1	0.676158	0.814299	0.343876	11.7889	2.18193	0.632977	0.647316	6.42661	6.0256e+06
FBgn0039002	CG17625	0.206339	0.241432	0.0279272	0.0353812	11.1926	7.42406	0	0.142547	2.20673e+06	2.55831e+06
FBgn0035802	CG33275	0.28742	0.191702	0.0548423	0.0210773	23.014	0.376424	7.8357	11.0841	1.69937	1.60966
FBgn0033250	CG14762	0.214047	0.162351	0.030279	0.0146638	1.48505	4.24423	135.917	152.24	1.43184	1.43917
FBgn0032057	CG9287	0.866857	0.807191	0.581885	0.524825	15.7827	6.41488	0	0	282319	182400
FBgn0001086	fzy	0.211837	0.578364	0.0295589	0.232631	20.4109	1.25845	0.438369	0.704363	3.38855	1.49697
FBgn0051206	CG31206	0.301408	0.246891	0.0606337	0.0371239	21.4339	9.02517	0	0	827949	769413
FBgn0039970	CG17508	1	0.931578	0.842916	0.690376	8.7554	21.3052	274.623	332.207	1.53171	1.7617
FBgn0030091	CG7065	0.220514	0.390593	0.03212	0.102626	1.1041	4.51443	4.35377	4.88552	1.57465	1.51611
FBgn0266680	CR45170	0.784082	0.672874	0.485058	0.340885	0.936584	2.60477	0.307547	0.467276	4.7478e+06	7.0973
FBgn0032231	CG5056	0.684781	0.522343	0.342798	0.187501	16.8607	19.6906	17.1535	21.8487	1.76174	1.50886
FBgn0000227	Bsg25A	1	1	1	1	NA	NA	0	0	1	1
FBgn0266855	CR45316	0.638131	1	0.300443	1	16	NA	0	0	7.28755	1
FBgn0032535	Ance-2	1	1	0.805988	0.946314	19.0988	3.66685	0	0.0278369	264901	287140
FBgn0083032	snoRNA:Psi18S-525g	0.932621	1	0.676132	1	4	NA	0	0	3.06559e+07	1
FBgn0040569	CG14310	0.932621	0.52244	0.676132	0.187686	4	19.6952	0	0	1.20052e+06	1.60778e+06
FBgn0034734	CG4554	0.0535234	0.140982	0.0017571	0.0106543	21.4233	22.2742	4.44655	5.3765	1.56469	1.45096
FBgn0030058	CG11294	0.360355	0.938321	0.0879792	0.700881	6.71173	13.6232	2.79878	1.57462	1.73412	3.55959
FBgn0267145	CR45585	1	0.475971	0.90246	0.154638	4.05025	23.9662	0	0	1.7489e+06	563684
FBgn0032090	CG9582	0.730425	0.707451	0.414783	0.387142	22.1695	0.135887	0	0	334026	371046
FBgn0264507	CR43906	0.638131	0.538206	0.294011	0.199289	12.7159	22.3151	0.710772	0.813639	2.88623	3.69975
FBgn0010638	Sec61beta	0.546285	0.723168	0.204706	0.412231	4.94784	20.7447	95.9658	105.196	1.90701	1.78083
FBgn0039307	CR13656	1	0.479907	0.947432	0.1582	10.2525	0.367889	0.609444	0.822226	3.16476	3.2097
FBgn0083936	Acp54A1	0.868488	0.691337	0.583568	0.35831	5.09067	2.33976	0.448094	0.192988	8.77877e+06	8.04835e+06
FBgn0039532	Mtl	0.92412	1	0.654225	0.791621	7.51075	5.90004	29.563	46.5106	1.36637	1.5623
FBgn0259984	kuz	0.393005	0.0594364	0.105042	0.00144685	8.64235	8.06209	21.1253	19.6932	1.29453	1.38736
FBgn0037723	SpdS	0.311631	0.222184	0.0647045	0.0295162	18.5683	14.919	58.9692	54.9193	1.90603	1.49228
FBgn0032371	CG4983	0.638131	0.145823	0.298355	0.0113911	13.2814	22.0651	0	0.0635167	539207	771010
FBgn0263398	CG6364	0.816931	0.392545	0.5216	0.103494	2.58965	3.86726	20.9056	20.9565	1.55375	1.29212
FBgn0259685	crb	0.146933	0.101402	0.013869	0.00467425	9.52881	7.02183	17.4694	20.8047	1.55831	1.52061
FBgn0260486	Ziz	0.738593	0.162754	0.423842	0.014767	4.29028	6.52394	33.5981	39.4927	1.30882	1.3871
FBgn0085322	CG34293	0.458262	0.750238	0.143036	0.446907	1.35027	20.9953	19.501	20.2925	1.58784	2.17141
FBgn0266382	CR45024	0.736003	1	0.420376	0.827473	0.465825	1.14503	1.92359	1.39564	4.40015	8.57449
FBgn0264883	CR44074	0.665737	1	0.325338	0.984199	16.336	8.64234	0.466641	0.799243	4.49722e+06	10.3146
FBgn0263492	CR43481	0.842059	0.926649	0.551299	0.684702	6.11468	0.738002	0.726153	0.373507	40.8054	5.69611
FBgn0065095	snmRNA:400	1	1	1	1	NA	NA	0	0	1	1
FBgn0040392	CG14050	0.88435	0.855644	0.604158	0.580666	12.8984	3.84811	1.47832	3.17075	2.9036	1.9805
FBgn0001285	Jon44E	0.418527	0.880343	0.118698	0.612062	14.4853	16.2149	0.510184	0.780815	5.28953	3.0795
FBgn0264371	CR43823	1	0.723168	1	0.414783	NA	21.8305	0	0	1	414024
FBgn0262813	CG43184	1	0.652423	0.913939	0.321939	16.6056	0.740383	4.60496	1.30161	4.88398	17.7187
FBgn0032688	CG15160	0.620029	0.550873	0.263698	0.212266	18.979	20.8152	3.87751	4.14579	1.58954	1.44519
FBgn0051860	ZnT33D	0.638131	0.289246	0.280765	0.0531202	2.93106	0.333625	3.50319	4.06105	1.4713	1.58628
FBgn0038017	CG4115	0.143839	0.116905	0.0132617	0.00681998	4.96206	0.179431	5.46359	5.50355	1.81674	2.56499
FBgn0033110	CG9447	1	0.803562	0.811702	0.51982	2.15461	2.45306	0.841614	0.789602	1.74514	2.32825
FBgn0267299	CR45735	0.227903	0.771415	0.0339972	0.482304	22.0905	15.2639	0	0.0785984	886989	3.29256e+06
FBgn0001296	kar	0.231814	0.0448381	0.0353586	0.000742545	1.29434	23.971	15.9731	18.9695	2.23679	1.71092
FBgn0011259	Sema-1a	0.526634	0.794053	0.191072	0.506961	14.2978	15.0789	38.7389	30.3589	1.42376	1.56634
FBgn0264298	CG43776	0.880539	0.992593	0.599231	0.77727	23.8527	20.8675	0	0	136602	317558
FBgn0036486	Msh6	0.632342	0.101256	0.275352	0.00463883	16.226	21.4777	1.12376	1.43321	2.48289	1.77925
FBgn0013433	beat-Ia	1	0.631124	0.92326	0.294895	17.9585	20.5363	2.79481	2.21956	1.21687	1.47292
FBgn0263994	CG43737	0.59304	1	0.24156	0.973244	11.2538	20.5923	16.6395	13.9694	1.26797	1.24204
FBgn0036768	CG7402	0.209122	0.0772832	0.0286986	0.0025765	7.54999	1.78544	1.16347	0.68567	2.50924	2.87707
FBgn0265044	CR44161	0.143839	1	0.0132817	0.922758	19.5307	18.8832	0.948783	1.59141	2.82382	3.31467
FBgn0036889	CG14100	0.011561	0.191221	4.65401e-05	0.021001	21.7775	20.6417	4.84152	6.34303	1.96402	1.82986
FBgn0032524	CG9267	0.476424	0.383578	0.154333	0.0984704	3.82649	3.58923	10.4743	11.2454	1.57883	1.31127
FBgn0052480	tRNA:CR32480	1	1	1	1	NA	NA	0	0	1	1
FBgn0037428	Osi18	0.638131	1	0.291918	1	12.6225	NA	0	0	985277	1
FBgn0011850	tRNA:E4:56Fc	1	1	1	1	NA	NA	0	0	1	1
FBgn0035763	CG8602	0.526578	0.100549	0.190575	0.0045755	0.343628	2.13815	46.9056	56.3839	1.27731	1.27919
FBgn0042118	Cpr65Ax2	1	1	1	1	NA	NA	0	0	1	1
FBgn0032643	GCS2beta	0.363875	0.151908	0.0896638	0.0125292	20.326	19.4045	13.91	17.145	1.48369	1.37588
FBgn0265948	CR44735	1	1	1	1	NA	NA	0	0	1	1
FBgn0046706	Haspin	0.742467	0.828269	0.429054	0.550254	23.7287	21.6743	15.2164	19.3698	1.41599	1.39483
FBgn0036620	CG4842	0.0193153	0.0266398	0.000168576	0.00023605	22.8513	22.407	57.988	51.1417	4.02403	3.79769
FBgn0003969	vap	0.970022	0.631124	0.723785	0.282167	1.96066	2.62641	18.4518	25.7568	1.32325	1.51482
FBgn0259846	Su(Ste):CR42415	1	1	1	1	NA	NA	0	0	1	1
FBgn0259722	CG42376	0.542863	0.610861	0.202652	0.262801	18.4987	18.6717	10.6769	10.0206	3.77494	5.67868
FBgn0015031	cype	0.0609103	0.102094	0.00224481	0.00475553	22.5902	19.5972	390.322	370.041	1.46161	1.40857
FBgn0037911	CG10898	0.0267474	0.245966	0.000324912	0.0367896	21.7178	21.1224	6.6582	6.90602	1.43618	1.46058
FBgn0036318	Wbp2	1	0.801227	0.914348	0.517479	6.70183	6.59248	155.022	210.287	1.69398	1.87486
FBgn0039354	Lgr3	0.962931	0.370614	0.714077	0.0918478	23.4151	0.746837	0.434961	0.621892	3.75999	2.34949
FBgn0266897	CR45357	1	1	1	1	NA	NA	0	0	1	1
FBgn0035094	CG9380	0.524801	0.562998	0.188293	0.221503	6.77497	5.00617	2.96141	1.94172	1.76952	1.46811
FBgn0053504	snRNA:U7	1	1	1	1	NA	NA	0	0	1	1
FBgn0261822	Bsg	0.0856295	0.154673	0.00445319	0.0132975	6.90465	6.72552	255.032	308.024	1.47452	1.33333
FBgn0262854	CG43218	0.387595	0.695089	0.101706	0.363565	3.19539	23.7441	0.715565	0.423723	5.04097	10.6502
FBgn0011481	Ssdp	0.489241	0.447346	0.163245	0.13623	6.98382	2.22825	47.0772	45.6815	1.2508	1.2496
FBgn0264617	CR43957	0.718221	0.560648	0.39188	0.220183	10.0862	22.8166	15.7895	10.9078	2.00445	2.08821
FBgn0039250	Mink	1	0.813749	0.798033	0.53341	6.92835	8.57496	0.722514	1.55508	2.23597	1.8928
FBgn0038303	SIDL	0.0893362	0.269115	0.00487734	0.0449337	20.6036	23.1426	11.631	12.4984	1.11332	1.21707
FBgn0002945	nkd	0.0882693	0.447028	0.00477777	0.135757	9.54665	6.37044	3.8242	4.53803	1.60435	1.33641
FBgn0267133	CR45573	1	1	1	1	NA	NA	0	0	1	1
FBgn0052230	ND-MLRQ	1	0.723168	0.938877	0.410468	15.6086	20.6441	280.901	204.345	2.65272	3.95892
FBgn0038195	CG3061	0.0986814	0.0534141	0.00603412	0.00107833	22.2351	23.3398	59.3929	64.7519	1.4994	1.32161
FBgn0054005	CG34005	0.309773	0.750238	0.0639827	0.453056	9.0763	23.3124	0	0.102873	1.14208e+06	1.82153e+06
FBgn0050031	CG30031	1	1	1	1	NA	NA	0	0	1	1
FBgn0035134	CG1231	0.683476	0.748507	0.341846	0.44413	19.338	18.1412	3.189	2.66928	1.96453	2.66454
FBgn0029522	CG13373	0.886636	0.246891	0.607178	0.0371181	20.4776	21.8169	0.207755	0.357025	4.56985e+06	7.74739e+06
FBgn0005771	noc	0.837815	1	0.546097	0.805359	13.0526	16.857	22.4335	23.0116	1.57301	1.91153
FBgn0266537	CR45098	1	1	1	1	NA	NA	0	0	1	1
FBgn0265413	CG44325	0.0543382	0.719977	0.0018024	0.39954	2.66064	2.28563	144.512	428.747	2.26199	2.03649
FBgn0034197	Cda9	0.906641	0.830326	0.631981	0.552882	18.839	4.39447	0.401728	0.378441	7.29456	5.67233
FBgn0020261	pcm	0.440605	0.2881	0.132263	0.052587	21.3526	21.7606	3.22943	3.87416	1.30349	1.36913
FBgn0012017	tRNA:Y1:22Fb	1	1	1	1	NA	NA	0	0	1	1
FBgn0085223	CG34194	0.713407	0.523892	0.387142	0.188568	19.8641	12.7618	0	0	1.26271e+06	2.24696e+06
FBgn0029152	Mkrn1	0.730425	0.837999	0.406322	0.561304	10.4301	16.4615	30.2982	30.7439	1.53088	1.60562
FBgn0262486	CG43076	1	0.454285	1	0.140481	NA	17.9894	0	0	1	538385
FBgn0031232	CG11617	0.716763	0.536266	0.390629	0.197642	2.24586	21.1801	3.67618	3.00378	1.95204	1.9851
FBgn0264368	CR43820	0.760029	0.639705	0.456638	0.308489	17.0103	8.22665	0.344021	0.320727	4.01309e+06	4.09208
FBgn0039257	tnc	0.417543	0.117583	0.118229	0.00708682	20.3076	19.5244	3.67115	5.598	1.68502	1.82093
FBgn0036451	CG9425	0.606483	0.503916	0.251448	0.172822	10.892	8.66388	47.0355	48.4303	1.49017	1.49166
FBgn0003130	Poxn	1	0.951796	0.941173	0.71992	14.0461	20.7023	0.370393	0.342257	2.12925	2.42535
FBgn0263930	dally	0.481017	0.602143	0.157203	0.254227	1.58052	20.8041	49.7968	39.4113	1.18031	1.21799
FBgn0052040	CG32040	0.626912	0.781131	0.27017	0.492276	1.34694	1.96976	1.15809	1.85482	3.27924	4.18017
FBgn0029961	Ir7a	0.768641	1	0.46902	0.814146	7.96067	20.0044	0.0909467	0.0620767	983818	705974
FBgn0013704	mt:tRNA:R	1	0.695022	1	0.363411	NA	19.4439	0	0	1	4.80968e+08
FBgn0031905	gudu	0.713407	0.68488	0.387142	0.351818	0.135887	9.86699	0	0.0111541	132014	323986
FBgn0037351	RpL13A	0.309773	0.294652	0.0640506	0.0554154	1.60153	1.35884	411.639	524.326	2.42039	1.93526
FBgn0028858	CG10839	1	1	1	1	NA	NA	0	0	1	1
FBgn0031413	CG9967	0.609046	0.499649	0.253536	0.169581	3.41192	19.0276	0.95277	1.29903	1.83129	1.64428
FBgn0264343	CG43799	0.664357	0.863365	0.324287	0.592123	18.9307	21.5257	0.838985	0.595908	10.9991	4.84874
FBgn0260968	CG42591	0.616713	0.205009	0.26078	0.0244332	17.7918	20.0491	0.161019	1.03467	3.25475e+06	22.2693
FBgn0063498	GstE2	0.452759	0.208206	0.13973	0.025251	5.30114	3.11364	22.3621	27.7294	1.57368	1.47559
FBgn0035720	CG10077	0.0878128	0.208561	0.00468514	0.0255637	22.3137	1.28378	684.823	567.895	1.26258	1.36347
FBgn0261262	CG42613	0.63846	0.379455	0.300862	0.0963858	5.68538	5.46663	140.575	129.286	1.26193	1.30425
FBgn0011893	tRNA:K2:42Eb	1	1	1	1	NA	NA	0	0	1	1
FBgn0039644	CG11897	0.561509	0.0385988	0.215473	0.000507735	8.24667	8.34474	8.25253	12.9155	1.25806	1.49502
FBgn0032671	CG7200	0.393667	0.422265	0.105556	0.120834	22.9753	23.5784	7.8697	10.495	1.51932	1.58236
FBgn0266392	CR45032	0.980152	0.741544	0.736573	0.43592	13.7248	22.6566	0	0	1.06577e+06	662816
FBgn0034283	CG14492	0.689972	0.914216	0.349348	0.658686	19.4716	19.8832	0	0.0523165	1.25816e+06	1.34983e+06
FBgn0023527	CG3071	0.20119	0.745277	0.0264044	0.440059	22.5345	0.926346	5.47564	5.84642	2.60591	1.60156
FBgn0031042	CG14221	0.0141244	0.47478	7.93767e-05	0.153611	20.3569	19.5693	0.691061	0.67949	8.61477	7.55567
FBgn0021872	Xbp1	0.200562	0.207266	0.0262717	0.024983	4.93825	5.97213	109.921	186.573	1.50956	1.68967
FBgn0050431	CG30431	0.723625	0.707451	0.397405	0.37841	13.9443	3.23448	3.93227	11.1339	1.89881	1.75946
FBgn0032836	CG10680	0.938988	0.438648	0.684023	0.130746	2.67892	5.02714	254.395	313.844	1.5302	1.31781
FBgn0263980	CG43729	0.570606	0.408459	0.22177	0.113189	8.55985	5.06069	55.6335	46.0115	1.22107	1.17403
FBgn0051021	CG31021	0.760029	0.944098	0.458864	0.709104	10.8932	0.00796238	0	0	203332	405110
FBgn0063368	Gpb5	0.813871	0.911463	0.518303	0.653501	9.56197	21.6568	11.3689	11.8442	1.97977	2.56769
FBgn0036181	Muc68Ca	1	0.737214	0.796702	0.431228	5.82696	2.59576	0.0473234	0.131683	3.81743	3.17031
FBgn0259922	Skadu	1	0.707451	1	0.387142	NA	0.135887	0	0	1	618712
FBgn0000577	en	0.921543	0.846079	0.65146	0.569522	5.34699	21.727	0.588887	0.541998	2.32028	2.14451
FBgn0034961	CG3163	0.34369	0.434075	0.0803117	0.128497	2.80769	5.45496	6.5993	7.05488	2.62927	2.61262
FBgn0029943	Atg5	0.903626	0.655192	0.628547	0.324785	15.9615	19.0492	6.18333	6.53819	1.88124	2.44459
FBgn0020369	Rpt6	0.0995414	0.139122	0.0061422	0.0103249	21.8073	22.1061	13.1246	20.8555	1.71858	1.40203
FBgn0031969	pes	0.165618	0.11355	0.0182455	0.0062386	11.0997	7.57702	34.4614	33.6341	1.25512	1.35425
FBgn0036970	Spn77Bc	1	0.321294	0.930886	0.0676216	16.9401	8.00507	0.263203	0.654297	9.16071	3.91733
FBgn0267988	CR46255	0.738411	0.717791	0.423301	0.397373	4.12328	14.2131	0.776806	1.38766	4.94657	5.54528
FBgn0263256	CG43394	0.804823	0.520001	0.508759	0.185696	13.6188	19.1191	8.22652	9.23081	1.44125	1.39596
FBgn0050043	CG30043	0.730425	1	0.414783	1	22.1695	NA	0	0	90665.1	1
FBgn0266707	CR45197	0.496738	0.363119	0.168001	0.08816	2.38994	2.55428	39.2486	58.5766	1.93459	2.45214
FBgn0263626	CR43635	0.47363	0.809897	0.152613	0.528896	0.507495	10.3005	0.482687	0.57883	12.0724	8.32977
FBgn0263569	mir-4968	0.932621	0.631124	0.675327	0.300443	15.9848	16	0	0	5.15659e+07	2.04218e+07
FBgn0032013	Scgalpha	0.498473	0.582039	0.16926	0.236301	20.5872	20.7542	32.9928	17.2095	1.39823	1.59189
FBgn0266930	CR45381	0.874795	0.332073	0.592075	0.0726958	1.95058	18.4286	0.347918	0.289273	3.25208	2.71246e+06
FBgn0052668	CG32668	0.382001	1	0.0989981	0.802778	2.96732	17.5843	0.239016	0.324265	4.73268	2.17125
FBgn0037560	CR18228	0.224902	0.254679	0.0332692	0.0399958	4.92456	8.02964	48.5773	78.1272	1.45154	1.57491
FBgn0260812	inaF-D	0.512217	0.952086	0.179795	0.720593	12.2693	21.978	9.4633	6.94472	3.86168	4.0818
FBgn0034218	CG18467	0.348676	0.707451	0.0824985	0.384433	0.486955	2.79682	7.81532	5.88586	1.58119	1.69801
FBgn0050110	CG30110	0.818819	0.723168	0.52358	0.40411	13.8291	16.3957	0.0269253	0.0286305	291266	1.01831e+06
FBgn0033498	CG12209	0.860278	0.660171	0.574006	0.32903	21.789	1.8587	0	0.309713	507526	2.71939e+06
FBgn0002534	Lcp3	0.896371	0.631124	0.619282	0.292945	2.30353	6.89913	0.187631	0.227372	3.95046e+06	2.61783e+06
FBgn0085214	CG34185	0.686352	0.706543	0.344813	0.376086	17.8061	2.59821	0.0933795	0	3.41867e+06	2.1869e+06
FBgn0067783	att-ORFA	0.477889	0.218044	0.155226	0.0283616	1.71761	4.92806	12.3984	16.5674	1.58026	1.31977
FBgn0003205	Ras85D	0.804523	0.530915	0.508386	0.193589	18.7225	18.612	34.0457	41.8535	1.32558	1.36325
FBgn0035372	CG12093	0.892054	0.479007	0.614226	0.156903	0.511369	1.27863	9.37022	13.4931	1.54244	1.45323
FBgn0267719	CR46052	1	1	1	1	NA	NA	0	0	1	1
FBgn0086251	del	0.627513	0.0811199	0.270759	0.00280909	3.41864	2.55975	2.21475	3.68554	1.75524	1.36692
FBgn0030092	fh	0.948749	0.615723	0.694446	0.266754	17.2466	19.9583	2.99633	3.29551	1.4999	2.49773
FBgn0037068	Cpr78Cb	0.452759	0.536266	0.139772	0.197757	21.1481	12.8068	0.122761	0.123535	10.1659	4.77201
FBgn0004362	HmgD	0.37177	0.517851	0.0933679	0.184086	19.4764	17.8415	24.5133	37.9391	1.75267	1.43981
FBgn0040554	CR17025	0.638131	0.424607	0.280693	0.12229	4.82625	7.86169	26.5903	19.4241	1.39586	1.45318
FBgn0259963	Sfp33A2	0.564891	0.403179	0.217571	0.109681	21.1361	1.75477	0.336342	0.426175	9.76065e+06	8.46577e+06
FBgn0000024	Ace	0.932621	0.529406	0.668605	0.192017	8.91701	23.8747	96.8649	65.2812	1.27057	1.41256
FBgn0011845	tRNA:D:96A	1	1	1	1	NA	NA	0	0	1	1
FBgn0043536	Obp57d	0.24675	0.571291	0.0403485	0.228329	21.2312	14.7686	0.841017	1.33509	1.74189	2.16526
FBgn0025336	CG4882	0.468664	0.517591	0.149419	0.183801	23.889	2.84707	8.99379	10.3416	2.29999	1.78195
FBgn0033891	CG8067	0.230615	0.130313	0.0348858	0.00894764	22.8429	23.1975	7.68008	9.76348	1.69761	1.51955
FBgn0261019	moi	0.172946	0.421292	0.0197966	0.119936	22.7616	0.709402	7.10968	10.1867	1.54927	1.48342
FBgn0029681	CG15239	1	0.556017	0.892615	0.216801	10.1007	9.41438	0.053747	0.0474057	1.09892e+06	675868
FBgn0261291	CheA86a	0.932621	0.732349	0.676132	0.424498	16	8.84616	0	0	532872	1.06324e+06
FBgn0036640	nxf2	0.74596	0.792359	0.43306	0.503754	10.4239	15.9642	0.50486	1.16685	2.47986	1.90476
FBgn0030439	CG12716	1	0.0924261	0.942442	0.00375674	19.5524	20.7642	0.0628823	0.103904	852197	8.42813
FBgn0261285	Ppcs	0.72769	0.867444	0.40103	0.596794	20.0116	21.3845	18.9719	16.0263	1.39381	1.30739
FBgn0031115	CG11710	0.571771	0.500017	0.222596	0.169848	0.230021	0.849292	4.60091	7.66155	1.84804	1.34319
FBgn0037881	GCC88	0.1632	0.0733816	0.0176459	0.00227102	22.0286	0.715261	4.32704	5.41958	1.49216	1.60689
FBgn0267800	CR46125	0.442816	0.631124	0.133564	0.299305	5.60276	11.9113	0.103671	0.153459	3.4402e+06	1.75103e+06
FBgn0262742	Fas1	0.305263	0.118514	0.0621535	0.00716985	23.9167	22.4503	572.206	369.394	1.43622	1.44093
FBgn0028516	ZnT35C	1	0.807218	0.860317	0.524939	23.749	21.0419	0.0755344	0.0543141	840349	856935
FBgn0261634	CG42717	0.694157	0.365728	0.353791	0.0894674	1.89689	4.83977	0.288072	0.828861	7.00471e+06	1.10619e+07
FBgn0266830	CR45292	1	1	1	1	NA	NA	0	0	1	1
FBgn0033702	CG8854	0.353685	0.420156	0.084539	0.119327	22.1713	3.65676	2.39955	2.03331	2.31328	1.91496
FBgn0262455	mir-1	0.697086	0.514533	0.35737	0.181921	17.1254	18.4759	380553	219868	12.2834	62.5617
FBgn0039802	dj-1beta	0.713407	0.911979	0.380095	0.655816	0.689598	6.41371	17.6258	19.1546	2.97647	3.26436
FBgn0010040	GstD4	0.133325	1	0.0113383	0.841817	7.25333	11.1994	0.689143	1.19794	7.8638	3.17275
FBgn0038499	Brf	0.796811	0.574762	0.498323	0.230596	1.85964	4.58086	24.1739	23.8009	1.83669	1.89082
FBgn0030964	Pvf1	1	0.50531	0.833646	0.174396	12.3415	9.36531	5.7042	8.24756	1.58695	1.76569
FBgn0052572	CG32572	0.638146	0.597921	0.300567	0.249883	1.32217	23.8435	0.177606	0.216614	3.94644	6.64215
FBgn0038168	omd	0.249817	0.933006	0.0415299	0.693208	23.0138	21.8269	3.56747	5.25554	1.76174	1.44367
FBgn0032699	CG10383	0.240525	0.02343	0.0383897	0.000177818	2.18803	8.42529	5.72978	11.7192	1.56642	2.04534
FBgn0033868	S-Lap7	0.713407	0.707451	0.387142	0.387142	0.135887	19.8641	0	0	296048	167744
FBgn0053111	CG33111	0.409997	0.319949	0.113988	0.0669033	2.21133	4.69668	8.30026	10.6768	1.851	1.86963
FBgn0010019	Cyp4g1	1	0.384756	0.89386	0.0990105	4.20526	17.3876	0.288136	0.173922	4.4133e+06	6.34995e+06
FBgn0267809	CR46134	0.838539	0.707451	0.546949	0.382036	4.64182	21.9207	0.110318	0.215386	2.98118e+06	8.87196
FBgn0262398	mir-124	1	1	1	1	NA	NA	0	0	1	1
FBgn0085453	CG34424	0.286076	0.731486	0.0542849	0.423662	23.2761	23.7429	3.25602	5.01853	8.57858	2.57083
FBgn0037683	CG18473	0.109214	0.151347	0.00737136	0.0123913	18.2631	14.029	7.31098	13.4406	1.66243	1.46224
FBgn0039666	Diedel	0.760029	0.90216	0.454708	0.641012	19.5798	17.2527	1.07451	1.22788	18.7074	20.2775
FBgn0032585	CG4580	0.845466	0.980336	0.556405	0.76093	13.5806	0.591617	0	0.0138786	186991	305704
FBgn0263215	CR43385	1	1	1	1	NA	NA	0	0	1	1
FBgn0263999	CG43742	1	1	0.901293	0.830411	16.0531	2.85627	0.0375827	0.0334803	402987	1.00347e+06
FBgn0030695	PGRP-LE	0.0792208	0.455748	0.00384526	0.141296	1.79747	4.65149	8.79637	11.8903	1.91626	1.96741
FBgn0037950	HisCl1	0.23851	0.0710164	0.0378934	0.00211394	21.3186	23.1238	9.03977	8.82167	1.68279	1.79599
FBgn0039088	CG10164	1	0.919432	0.97697	0.676132	4	4	0	0	192276	119230
FBgn0011722	Tig	0.693353	0.868315	0.352466	0.598422	7.94096	6.05677	9.42023	15.2889	1.92077	1.75383
FBgn0036815	HipHop	0.868829	0.988518	0.583998	0.772341	12.8534	9.10609	3.61746	4.55114	1.44891	1.60566
FBgn0037780	CG3925	0.177867	0.297652	0.020812	0.0571104	22.8344	23.6661	13.2065	12.5035	1.36835	1.50623
FBgn0038132	CG15887	0.648579	0.702276	0.310003	0.372186	12.5483	21.081	0.567148	0.227012	5.17098e+06	8.80041
FBgn0085312	CG34283	0.451375	1	0.138379	0.840613	3.19381	23.9277	0.068926	0.129049	1.97834e+06	2.55055e+06
FBgn0259878	Fs	0.230289	0.0847377	0.0348104	0.00310657	5.99946	7.1323	5.67868	6.97358	3.69052	2.73447
FBgn0085791	CR41508	1	1	1	1	NA	NA	0	0	1	1
FBgn0033927	CR10102	1	0.723168	1	0.407035	NA	13.2611	0	0	1	459926
FBgn0032087	CG9568	1	0.985857	0.978702	0.769256	16.2232	1.01071	0	0	604296	1.31005e+06
FBgn0030018	slpr	1	0.791856	0.811647	0.503345	5.88375	2.7198	10.8364	12.9383	1.23463	1.33529
FBgn0265917	CR44706	0.405355	0.639367	0.111606	0.308024	1.80523	1.4602	0	0	2.99496e+06	1.83051e+06
FBgn0036352	CG14110	0.740118	0.473156	0.425969	0.151897	20.1503	22.4976	0.133637	0.200986	1.8169e+06	9.59261
FBgn0034902	CG5532	0.0615712	0.348542	0.00230059	0.0810439	22.643	22.1271	17.2796	21.6227	1.64105	1.74576
FBgn0028370	kek3	0.506436	0.548001	0.175996	0.210054	15.4591	16.8808	6.25748	5.01005	1.37958	1.35027
FBgn0025525	bab2	1	1	0.861812	0.84007	16.1454	9.52643	7.82773	9.13494	1.27084	1.33005
FBgn0267746	CR46077	1	0.750238	1	0.458864	NA	9.10676	0	0	1	1.90563e+06
FBgn0267304	CR45740	0.958791	0.737824	0.706995	0.431976	20.8451	21.5933	0.317688	0.308111	7.35825e+06	6.57365e+06
FBgn0031284	CG3876	0.215077	0.197122	0.0305599	0.022523	21.1295	20.2615	13.9817	12.2867	1.46448	1.52543
FBgn0000557	Ef1alpha100E	0.532664	0.14923	0.195404	0.0120657	2.38993	3.19744	203.726	195.436	1.65392	1.71488
FBgn0266071	CR44824	1	0.631124	1	0.300443	NA	4	0	0	1	1.12508e+06
FBgn0259198	CG42302	0.676772	0.900474	0.335105	0.638659	22.8389	1.15988	0	0.0442996	1.94104e+06	1.04003e+06
FBgn0030400	CG11138	0.219714	0.181556	0.0319536	0.0185765	8.27241	9.43246	25.1096	19.8414	1.46122	1.37791
FBgn0026150	ApepP	0.148982	0.591779	0.0143395	0.243996	21.1114	23.4105	18.3496	20.7817	1.53219	1.62268
FBgn0036324	CG12520	0.875397	0.917879	0.593128	0.663262	22.7747	4.79612	0.835887	2.04496	2.22414	2.20893
FBgn0015791	Rab14	0.340366	0.132667	0.0784775	0.00931235	4.96512	5.52388	107.554	111.599	1.65128	1.69209
FBgn0031187	Usp2	0.10572	0.300342	0.00684383	0.0588696	5.65322	2.90298	54.2553	55.7751	1.3203	1.29706
FBgn0027582	CG6230	0.491164	0.242309	0.164557	0.0356931	2.78481	0.350983	14.5292	16.5898	1.2868	1.29469
[truncated: 15,638 more rows]

## Sheet: Clock genes
	ARSER				JTK_CYCLE				empirical JTK_CYCLE
	p-values		q-values		p-values		q-values		p-values		q-values
	young	old	young	old	young	old	young	old	young	old	young	old
per	0.000314557	1.65304e-06	0.0264183	0.00291546	9.57492e-05	9.57492e-05	0.0367115	0.0307041	0.0043735	0.0010115	0.0456235	0.0294517
tim	0.000177854	6.07442e-05	0.0196051	0.0175977	2.63799e-05	0.000294162	0.0232631	0.0489446	0.0010115	0.0020655	0.0271875	0.0350685
Clk	0.00980864	0.000699607	0.125359	0.0434471	0.032459	0.032459	0.330913	0.322342	0.0043735	0.0003665	0.0456235	0.0233027
