# Supplementary material for: Circadian deep sequencing reveals stress-response genes that adopt robust rhythmic expression during aging
Source: Nat Commun. 2017 Feb 21;8:14529. doi: 10.1038/ncomms14529 (PMC5321795; doi:10.1038/ncomms14529)
Supplement: Supplementary Data 2 — LLC Analysis and Results. Differential rhythmicity scores (SDR) and statistics for all genes with an ARSER p-value < 1 in young or old flies, median expression ≥ 1 FPKM in young or old, and nonzero expression in at least one time point in young and old flies to prevent divide-by-zero errors. ZP = Z-score for the periodicity difference; ZR = Z-score for the robustness difference; Max-Min = difference in highest and lowest expression values. The Z-score column corresponds to the SDR Z-score computed using mean and standard deviation values from a Guassian fit. For more details, see Methods. [file ncomms14529-s3.xls]

## Sheet: LLC stats for genes
Gene ID	Symbol	Young Max-Min	Old Max-Min	Zr	Zp	SDR	Z-score	p-value	BH FDR	Significant
FBgn0001258	ImpL3	1.89887	54.9727	6.68162	3.41429	7.13889	7.73104	5.32907e-15	5.12124e-11	yes
FBgn0001223	Hsp22	9.00044	393.947	7.54527	1.85035	6.64371	7.19681	3.08198e-13	1.48089e-09	yes
FBgn0032456	MRP	11.925	29.5984	1.54921	5.88085	5.25385	5.69735	6.08405e-09	1.94892e-05	yes
FBgn0013278	Hsp70Bb	0.394131	3.5693	4.25354	2.50987	4.78246	5.18879	1.0583e-07	0.000254257	yes
FBgn0001225	Hsp26	1.562	10.314	3.59351	2.96902	4.64041	5.03555	2.38236e-07	0.00045789	yes
FBgn0014135	bnl	1.67352	11.6192	3.69838	2.80391	4.59781	4.98959	3.02537e-07	0.000484564	yes
FBgn0262945	CR43264	2.9593	26.3194	4.21575	2.19842	4.5355	4.92237	4.27514e-07	0.000586916	yes
FBgn0031307	MFS3	1.04911	16.6505	5.42576	0.648138	4.29489	4.66279	1.55977e-06	0.00187367	yes
FBgn0037151	CG7130	2.8504	15.2913	3.15954	2.84784	4.24786	4.61204	1.99367e-06	0.0021288	yes
FBgn0039789	CG9717	3.58509	13.1585	2.36655	3.59162	4.21307	4.57451	2.38672e-06	0.00229364	yes
FBgn0034275	CG5002	1.28916	6.32311	2.97232	2.94504	4.18421	4.54337	2.76807e-06	0.00241829	yes
FBgn0052368	CG32368	2.30773	43.2916	5.7751	0.00797191	4.08925	4.44092	4.47867e-06	0.00358667	yes
FBgn0029689	CG6428	1.29695	6.76841	3.10193	2.4985	3.9601	4.30159	8.4787e-06	0.00604586	yes
FBgn0028425	JhI-21	3.627	14.8812	2.59932	2.99004	3.95228	4.29315	8.80771e-06	0.00604586	yes
FBgn0263475	snoRNA:CG16892-a	4.46904	62.1382	5.14933	0.401517	3.92504	4.26377	1.00503e-05	0.00643887	yes
FBgn0003060	CG9757	0.855082	4.68067	3.20169	2.25152	3.856	4.18928	1.39918e-05	0.00840383	yes
FBgn0033926	Arc1	25.7321	162.839	3.50469	1.87475	3.80384	4.13301	1.79019e-05	0.0101198	yes
FBgn0028562	sut2	0.157751	1.31185	4.0754	1.2189	3.74363	4.06806	2.37032e-05	0.0118941	yes
FBgn0025686	Amnionless	1.06328	3.13646	1.90993	3.37803	3.73915	4.06323	2.41995e-05	0.0118941	yes
FBgn0026388	Or46a	0.416711	2.26941	3.191	2.09004	3.73426	4.05794	2.47536e-05	0.0118941	yes
FBgn0040602	CG14545	0.61537	2.88544	2.87828	2.34469	3.6932	4.01365	2.98941e-05	0.0136801	yes
FBgn0013279	Hsp70Bc	0.444283	2.66386	3.39196	1.79737	3.66941	3.98798	3.33187e-05	0.0145542	yes
FBgn0000008	a	1.34281	3.01004	1.33632	3.80342	3.63434	3.95015	3.90509e-05	0.0163165	yes
FBgn0035049	Mmp1	7.6363	21.6768	1.82969	3.18239	3.54408	3.85277	5.83955e-05	0.0233825	yes
FBgn0037217	CG14636	0.896023	6.20529	3.69308	1.21036	3.46726	3.76989	8.166e-05	0.0303902	yes
FBgn0029766	CG15784	67.7936	893.769	5.03816	-0.14186	3.46221	3.76444	8.34604e-05	0.0303902	yes
FBgn0051720	mthl15	0.254515	1.65705	3.56405	1.31092	3.44713	3.74817	8.90637e-05	0.0303902	yes
FBgn0039255	CG13646	0.221386	3.74195	5.55731	-0.6891	3.44234	3.74301	9.09146e-05	0.0303902	yes
FBgn0002869	MtnB	2.45919	28.0545	4.73592	0.129426	3.44032	3.74083	9.17082e-05	0.0303902	yes
FBgn0035151	CG17129	0.248955	0.903	2.34183	2.49722	3.42173	3.72077	9.93081e-05	0.0318117	yes
FBgn0032699	CG10383	2.7591	9.0487	2.13136	2.64807	3.37957	3.67528	0.000118792	0.0368256	yes
FBgn0037236	Skp2	0.979238	3.49319	2.30703	2.4431	3.35885	3.65294	0.000129628	0.0389289	yes
FBgn0005648	Pabp2	6.7773	14.482	1.23632	3.48956	3.34171	3.63444	0.000139294	0.040564	yes
FBgn0042179	CG18869	0.302221	1.35411	2.78328	1.89235	3.30618	3.59611	0.000161508	0.0451008	yes
FBgn0023495	Lip3	0.428869	2.72962	3.51669	1.14382	3.29548	3.58457	0.00016882	0.0451008	yes
FBgn0028519	CG4500	1.27195	9.46821	3.84393	0.81631	3.29529	3.58436	0.000168952	0.0451008	yes
FBgn0262357	CG43055	1.35961	6.44174	2.9	1.73594	3.2781	3.56582	0.00018136	0.0471045	yes
FBgn0039644	CG11897	1.94229	5.035	1.64002	2.97623	3.26418	3.5508	0.00019203	0.0480387	yes
FBgn0039043	CG17121	4.2544	13.2815	2.02836	2.58267	3.26049	3.54682	0.000194954	0.0480387	yes
FBgn0038160	CG9759	7.39041	79.6291	4.61657	-0.0297171	3.2434	3.52838	0.000209058	0.0502263	no
FBgn0016675	Lectin-galC1	2.03722	9.57741	2.88374	1.6132	3.17981	3.45978	0.000270306	0.0633571	no
FBgn0032052	PIG-U	2.798	7.058	1.583	2.88574	3.15987	3.43827	0.000292724	0.066978	no
FBgn0033593	Listericin	82.5418	272.129	2.14234	2.24974	3.10567	3.37979	0.000362704	0.0810601	no
FBgn0263660	CR43651	0.402324	4.058	4.47866	-0.0988848	3.09697	3.3704	0.000375292	0.0819671	no
FBgn0040064	yip2	35.1913	93.241	1.68565	2.65237	3.06744	3.33855	0.000421086	0.0895621	no
FBgn0032293	Dpy-30L1	2.31442	2.39369	-0.279798	4.61128	3.06282	3.33356	0.000428705	0.0895621	no
FBgn0038002	CG12256	1.93164	18.8459	4.40916	-0.0969495	3.0492	3.31886	0.000451922	0.0924035	no
FBgn0034741	CG4269	7.66636	55.5688	3.78833	0.488798	3.02439	3.2921	0.000497217	0.0995469	no
FBgn0041184	Socs36E	5.0499	23.8875	2.89662	1.37278	3.01892	3.2862	0.000507737	0.0995787	no
FBgn0266356	CR45004	0.383591	2.26453	3.35953	0.89432	3.00793	3.27434	0.000529542	0.101778	no
FBgn0016684	NaPi-T	0.455337	1.91463	2.65061	1.54259	2.96504	3.22807	0.000623132	0.117418	no
FBgn0039709	Cad99C	1.26169	7.2087	3.29119	0.892746	2.95849	3.221	0.000638713	0.118039	no
FBgn0035193	CG9192	0.758306	8.55292	4.71215	-0.548861	2.94389	3.20525	0.000674721	0.122341	no
FBgn0038071	Dtg	1.89655	6.4216	2.19804	1.94872	2.93221	3.19265	0.00070487	0.125441	no
FBgn0019949	Cdk9	1.59267	4.35826	1.75308	2.3692	2.91489	3.17397	0.000751856	0.13137	no
FBgn0035262	CG18171	0.74541	2.80905	2.42168	1.66634	2.89066	3.14783	0.000822437	0.141136	no
FBgn0260968	CG42591	0.613409	2.89248	2.89004	1.18795	2.88357	3.14018	0.00084422	0.141247	no
FBgn0031820	Daxx	1.07438	2.07613	1.02621	3.04804	2.88093	3.13733	0.000852481	0.141247	no
FBgn0051989	Cap-D3	0.26576	0.73775	1.78306	2.27496	2.86946	3.12495	0.000889175	0.141906	no
FBgn0050052	Obp49a	17.9602	43.0297	1.47535	2.57876	2.86669	3.12196	0.000898251	0.141906	no
FBgn0031562	CG3604	7.45044	17.9826	1.49081	2.55688	2.86215	3.11707	0.000913293	0.141906	no
FBgn0053110	CG33110	12.6695	20.572	0.662604	3.38015	2.85866	3.1133	0.00092504	0.141906	no
FBgn0038455	CG14907	6.36977	26.8279	2.65403	1.38653	2.85711	3.11163	0.000930289	0.141906	no
FBgn0024491	Bin1	4.15077	12.819	2.00583	1.99968	2.83232	3.08489	0.00101814	0.150051	no
FBgn0036615	CG4933	1.30978	4.02654	1.99625	2.00328	2.82809	3.08033	0.00103387	0.150051	no
FBgn0031490	CG17264	0.200371	1.60689	3.99957	-0.00211349	2.82663	3.07875	0.00103935	0.150051	no
FBgn0037327	PEK	1.89423	7.3883	2.49359	1.49891	2.82312	3.07496	0.00105265	0.150051	no
FBgn0035996	CG3448	2.04436	8.6332	2.65957	1.32518	2.81765	3.06906	0.00107367	0.150051	no
FBgn0264987	CR44138	4.51911	22.4976	3.0034	0.979682	2.81646	3.06778	0.00107827	0.150051	no
FBgn0266044	CR44809	1.53691	5.79743	2.4237	1.54866	2.80889	3.05961	0.00110814	0.150051	no
FBgn0038074	Gnmt	2.45303	26.2404	4.60148	-0.629278	2.80877	3.05948	0.0011086	0.150051	no
FBgn0031602	CG15431	3.2206	7.6544	1.45859	2.50516	2.8028	3.05304	0.00113268	0.151182	no
FBgn0032587	CG5953	2.69125	5.76983	1.24323	2.69525	2.78493	3.03376	0.00120764	0.158979	no
FBgn0034590	Magi	0.61875	1.63069	1.67451	2.22935	2.76045	3.00735	0.00131767	0.171107	no
FBgn0031111	Obp19c	1.19256	3.38836	1.8316	2.06694	2.75669	3.00329	0.00133538	0.171107	no
FBgn0033900	CG8257	1.5014	2.95413	1.06391	2.78815	2.72381	2.96783	0.00149957	0.189617	no
FBgn0022764	Sin3A	3.1333	7.3212	1.42302	2.42176	2.71867	2.96228	0.00152687	0.189906	no
FBgn0034440	CG10073	0.149519	2.05613	5.12629	-1.28533	2.71597	2.95936	0.00154138	0.189906	no
FBgn0025630	CG4061	0.79727	2.05017	1.62317	2.20572	2.70744	2.95016	0.00158807	0.193181	no
FBgn0000053	ade3	7.69388	13.6656	0.850068	2.94827	2.68583	2.92685	0.0017121	0.20556	no
FBgn0026722	drosha	1.46244	1.44114	-0.380815	4.17116	2.68018	2.92075	0.00174598	0.20556	no
FBgn0051728	CG31728	0.323615	1.50318	2.85859	0.929883	2.67885	2.91932	0.00175399	0.20556	no
FBgn0027597	CG17712	1.80223	3.33282	0.934343	2.83946	2.66848	2.90813	0.001818	0.208074	no
FBgn0035947	Srp68	2.65217	5.30755	1.09931	2.67154	2.66639	2.90587	0.00183114	0.208074	no
FBgn0000147	aurA	0.605846	1.1202	0.934018	2.83476	2.66493	2.9043	0.0018404	0.208074	no
FBgn0039525	CG5646	6.61988	16.9224	1.6108	2.14814	2.65797	2.89679	0.001885	0.210637	no
FBgn0035411	Girdin	1.94499	3.63319	0.955362	2.75959	2.62687	2.86323	0.00209672	0.229022	no
FBgn0020647	KrT95D	2.7305	6.7182	1.53093	2.18057	2.62443	2.86061	0.00211416	0.229022	no
FBgn0261857	CR42786	1.912	3.93205	1.15627	2.55389	2.62348	2.85958	0.00212102	0.229022	no
FBgn0038418	pad	0.33793	1.16867	2.24224	1.46127	2.61877	2.8545	0.00215522	0.23013	no
FBgn0050499	CG30499	3.29773	4.7251	0.401274	3.27731	2.60115	2.83549	0.00228779	0.238509	no
FBgn0024329	Mekk1	3.4481	10.4025	1.95692	1.71345	2.59534	2.82922	0.00233305	0.238509	no
FBgn0029117	Surf1	1.57024	3.51574	1.33388	2.33379	2.59343	2.82716	0.00234814	0.238509	no
FBgn0085452	CG34423	4.73241	20.8183	2.74496	0.922168	2.59305	2.82675	0.00235115	0.238509	no
FBgn0038816	Lrrk	1.56745	3.27058	1.18657	2.47937	2.59221	2.82585	0.00235779	0.238509	no
FBgn0262620	CR43144	0.667033	3.11792	2.87175	0.776722	2.57986	2.81252	0.00245777	0.246033	no
FBgn0037105	S1P	3.4403	5.073	0.461278	3.16896	2.56696	2.79861	0.00256619	0.254238	no
FBgn0033160	Dhx15	2.9441	4.8962	0.712587	2.91327	2.56387	2.79526	0.00259287	0.25426	no
FBgn0037850	CG14695	0.930911	3.27179	2.27597	1.32706	2.54773	2.77786	0.00273594	0.261733	no
FBgn0267985	CR46252	2.3591	11.2057	2.9053	0.697014	2.54722	2.77731	0.00274054	0.261733	no
FBgn0002891	mus205	0.8453	2.01608	1.46592	2.13142	2.5437	2.77351	0.00277274	0.261733	no
FBgn0011774	Irbp	3.31148	18.4838	3.24243	0.354098	2.54313	2.77289	0.00277802	0.261733	no
FBgn0032634	Rpb11	3.27	12.9339	2.52279	1.04637	2.52377	2.75201	0.00296153	0.276313	no
FBgn0083039	snoRNA:Psi18S-301	11.5977	53.0761	2.82753	0.725197	2.51216	2.73948	0.00307681	0.282775	no
FBgn0032906	RPA2	0.627722	2.67123	2.67559	0.875347	2.51089	2.73811	0.00308963	0.282775	no
FBgn0005655	PCNA	0.685796	2.50937	2.36013	1.16908	2.49553	2.72154	0.00324897	0.292366	no
FBgn0025687	LKRSDH	3.39869	6.42158	0.979222	2.54569	2.49249	2.71826	0.00328128	0.292366	no
FBgn0033374	CG13741	0.744909	3.42718	2.83863	0.685704	2.49208	2.71782	0.0032857	0.292366	no
FBgn0035158	CG13895	1.93169	5.51097	1.84017	1.66404	2.47785	2.70247	0.00344137	0.301139	no
FBgn0031068	Alr	2.46906	7.45678	1.95914	1.54436	2.47735	2.70193	0.00344696	0.301139	no
FBgn0030189	CG2909	0.91653	3.43327	2.40915	1.08868	2.47334	2.69761	0.003492	0.301145	no
FBgn0266251	CR44946	1.3679	2.76592	1.12092	2.3704	2.46874	2.69264	0.00354444	0.301145	no
FBgn0050104	NT5E-2	1.50623	3.25675	1.26096	2.23019	2.46862	2.6925	0.00354588	0.301145	no
FBgn0034009	CG8155	1.74647	4.01953	1.39143	2.09454	2.46495	2.68855	0.00358812	0.301145	no
FBgn0032805	CG10337	3.22972	8.8582	1.75786	1.72621	2.46361	2.68711	0.00360371	0.301145	no
FBgn0039862	kek6	10.2416	10.365	-0.325137	3.78842	2.44891	2.67125	0.00377851	0.311465	no
FBgn0046776	CR14033	0.735352	4.83417	3.58428	-0.123323	2.44726	2.66947	0.00379857	0.311465	no
FBgn0052694	CG32694	8.1409	22.5479	1.77832	1.67965	2.44515	2.66719	0.00382444	0.311465	no
FBgn0013765	cnn	1.9403	6.3485	2.12647	1.32357	2.43955	2.66115	0.00389377	0.313689	no
FBgn0039593	Sid	4.56712	9.77631	1.23998	2.20485	2.43586	2.65717	0.00394002	0.313689	no
FBgn0033051	Strica	0.69276	3.30636	2.91528	0.528463	2.4351	2.65634	0.00394968	0.313689	no
FBgn0266005	CR44779	0.317356	0.707325	1.32436	2.11083	2.42905	2.64981	0.00402681	0.317194	no
FBgn0032139	CG13116	4.12144	21.205	3.07222	0.348833	2.41905	2.63903	0.00415716	0.322397	no
FBgn0003068	per	8.10449	14.2845	0.833985	2.58677	2.41884	2.6388	0.00415996	0.322397	no
FBgn0031194	CG17598	1.46181	3.42743	1.43023	1.98616	2.41575	2.63547	0.00420106	0.322978	no
FBgn0260458	PGRP-LD	0.845664	1.21217	0.40209	3.00582	2.40976	2.629	0.00428176	0.325254	no
FBgn0032140	CG13117	5.3242	23.197	2.72482	0.681363	2.40854	2.62769	0.00429836	0.325254	no
FBgn0263480	snoRNA:Irbp-a	4.6279	30.0337	3.55733	-0.159767	2.40244	2.62111	0.00438223	0.328142	no
FBgn0010395	Itgbn	0.769948	3.5596	2.84876	0.544298	2.39926	2.61767	0.00442656	0.328142	no
FBgn0032521	CG7110	3.51809	3.77277	-0.204135	3.59594	2.39837	2.61672	0.00443897	0.328142	no
FBgn0264305	CG43783	2.9626	4.6631	0.597584	2.78662	2.39299	2.61092	0.00451501	0.331216	no
FBgn0265715	CR44522	0.714102	2.84116	2.53507	0.831204	2.38032	2.59724	0.00469877	0.342085	no
FBgn0267585	CR45923	0.373237	2.39737	3.5358	-0.17316	2.37775	2.59447	0.00473685	0.342264	no
FBgn0035211	CG2211	2.30679	4.90846	1.22749	2.12904	2.37343	2.58981	0.00480144	0.344342	no
FBgn0028396	TotA	286.508	1510.36	3.123	0.227811	2.36938	2.58544	0.00486271	0.346153	no
FBgn0029823	CG3011	14.5309	31.0009	1.233	2.11304	2.36601	2.58181	0.00491422	0.346793	no
FBgn0000043	Act42A	1.97801	14.277	3.77951	-0.436189	2.36408	2.57973	0.00494388	0.346793	no
FBgn0034059	CG8320	2.50977	7.23451	1.86175	1.47535	2.35969	2.57499	0.00501222	0.349039	no
FBgn0085443	spri	0.97418	1.84596	0.985249	2.33514	2.34787	2.56224	0.00519998	0.35951	no
FBgn0029831	CG5966	30.5833	79.4657	1.64487	1.66543	2.34074	2.55454	0.00531636	0.36493	no
FBgn0036913	Usp32	2.7078	4.0708	0.501663	2.80026	2.33481	2.54815	0.00541484	0.368852	no
FBgn0002707	mei-9	1.06035	1.42508	0.267504	3.03143	2.3327	2.54587	0.00545025	0.368852	no
FBgn0267435	chp	99.356	164.401	0.702021	2.58828	2.3266	2.53929	0.00555393	0.37324	no
FBgn0034965	ppk29	0.836908	2.00488	1.47513	1.80211	2.31735	2.52931	0.00571428	0.381349	no
FBgn0033928	Arc2	2.23227	8.38985	2.41611	0.855272	2.31322	2.52485	0.00578735	0.383561	no
FBgn0034756	Cyp6d2	0.325922	1.78814	3.20644	0.0439291	2.29836	2.50882	0.00605677	0.392926	no
FBgn0025676	CkIIalpha-i3	4.8527	12.6423	1.65039	1.59936	2.29792	2.50835	0.00606485	0.392926	no
FBgn0037562	CG11671	0.392306	1.89277	2.93792	0.311792	2.2979	2.50832	0.00606528	0.392926	no
FBgn0025583	IM2	182.113	454.946	1.56272	1.68339	2.29535	2.50557	0.00611267	0.392926	no
FBgn0266691	CR45181	1.34139	9.14766	3.6609	-0.416334	2.29425	2.50439	0.00613309	0.392926	no
FBgn0029079	icln	1.64251	2.10306	0.166248	3.07257	2.29019	2.50001	0.00620952	0.395189	no
FBgn0034312	CG10916	5.88068	17.5186	1.93053	1.29879	2.28347	2.49276	0.00633775	0.400696	no
FBgn0037547	CG7910	0.459112	3.56844	3.93418	-0.712491	2.27808	2.48695	0.00644225	0.404641	no
FBgn0036449	bmm	13.5411	31.0535	1.38394	1.8168	2.26327	2.47096	0.00673746	0.419774	no
FBgn0000330	cm	5.39824	6.3603	-0.00750616	3.20595	2.26164	2.46921	0.00677055	0.419774	no
FBgn0030876	CG6762	7.53241	12.6909	0.739784	2.45184	2.25682	2.464	0.00686972	0.423193	no
FBgn0034354	GstE11	1.15457	3.65076	2.05508	1.13059	2.25261	2.45946	0.00695724	0.425854	no
FBgn0064912	CG31178	0.628257	2.40009	2.45019	0.717155	2.23965	2.44548	0.00723289	0.439924	no
FBgn0026084	cib	43.0206	188.027	2.7314	0.430547	2.23583	2.44136	0.00731594	0.440606	no
FBgn0263096	CR43364	9.12287	22.9207	1.57464	1.58602	2.23492	2.44039	0.00733579	0.440606	no
FBgn0033226	CG1882	33.7951	100.568	1.92828	1.22128	2.22708	2.43192	0.00750943	0.445591	no
FBgn0263607	l(3)72Dp	3.8328	9.2142	1.48249	1.66695	2.22699	2.43182	0.00751153	0.445591	no
FBgn0039203	CG13618	6.76568	22.3843	2.14971	0.982766	2.21499	2.41888	0.0077841	0.456822	no
FBgn0263019	CR43314	1.03709	2.08074	1.10464	2.02524	2.21316	2.4169	0.00782665	0.456822	no
FBgn0003719	tld	0.62997	1.37821	1.28551	1.84088	2.21069	2.41424	0.00788405	0.456822	no
FBgn0037447	Neurochondrin	6.6413	36.3285	3.20022	-0.0750909	2.2098	2.41328	0.0079049	0.456822	no
FBgn0003515	st	2.78657	6.54562	1.43409	1.68807	2.2077	2.41101	0.00795414	0.456822	no
FBgn0031219	CG13694	1.59528	1.93558	0.0538237	3.06517	2.20546	2.4086	0.00800701	0.456822	no
FBgn0032034	Rcd4	2.0732	4.62071	1.32434	1.79296	2.20426	2.4073	0.00803539	0.456822	no
FBgn0013705	mt:tRNA:S:AGY	120.787	296.523	1.52625	1.5859	2.20063	2.40338	0.00812205	0.456822	no
FBgn0035132	mthl10	3.7417	7.9297	1.21908	1.89199	2.19986	2.40255	0.00814055	0.456822	no
FBgn0015351	CG14906	2.46093	8.37478	2.2086	0.900367	2.19837	2.40095	0.00817622	0.456822	no
FBgn0015298	Srp19	6.61563	12.6788	1.00894	2.09119	2.19212	2.39421	0.00832813	0.462013	no
FBgn0010356	Taf5	1.45535	1.79979	0.093661	3.00433	2.19061	2.39258	0.00836526	0.462013	no
FBgn0015776	nrv1	71.931	94.067	0.210405	2.88355	2.18776	2.3895	0.00843564	0.46293	no
FBgn0023519	mRpL16	3.75867	5.65064	0.501664	2.58755	2.1844	2.38588	0.00851918	0.46293	no
FBgn0063449	Uhg2	26.4033	85.4868	2.10453	0.984273	2.18411	2.38557	0.00852639	0.46293	no
FBgn0034362	CG5323	5.00951	9.556	0.999189	2.08526	2.18103	2.38224	0.00860375	0.463784	no
FBgn0085282	CG34253	18.5646	51.7367	1.79121	1.29128	2.17965	2.38075	0.00863863	0.463784	no
FBgn0265935	coro	6.844	14.0041	1.14575	1.92845	2.17379	2.37443	0.00878805	0.468065	no
FBgn0023540	CG3630	9.2837	15.2878	0.691983	2.38069	2.17271	2.37327	0.00881579	0.468065	no
FBgn0035475	CG10866	2.21412	5.29866	1.47298	1.59101	2.16657	2.36664	0.00897524	0.473912	no
FBgn0038043	CG17202	2.24014	6.32307	1.81786	1.24261	2.16408	2.36396	0.00904045	0.474747	no
FBgn0267816	CR46141	0.519101	2.39274	2.84252	0.209457	2.15808	2.35748	0.00919977	0.476214	no
FBgn0033130	Tsp42Ei	2.92293	10.0228	2.22446	0.826888	2.15763	2.357	0.00921169	0.476214	no
FBgn0025469	slv	2.05026	3.87429	0.979476	2.07159	2.15743	2.35678	0.00921704	0.476214	no
FBgn0053963	CR33963	1.88375	5.1694	1.75899	1.2881	2.15462	2.35375	0.00929255	0.477548	no
FBgn0038838	TotB	0.465734	2.73418	3.34788	-0.309107	2.14874	2.3474	0.00945238	0.483178	no
FBgn0027556	CG4928	55.8015	43.1499	-0.887369	3.9167	2.14206	2.3402	0.00963669	0.485149	no
FBgn0031143	CG1532	5.1445	9.0344	0.826361	2.20267	2.14185	2.33997	0.00964262	0.485149	no
FBgn0261429	CR42646	0.131016	0.92612	3.7359	-0.70707	2.1417	2.33981	0.00964666	0.485149	no
FBgn0034330	CG18107	140.416	314.68	1.33581	1.69067	2.14005	2.33803	0.00969288	0.485149	no
FBgn0041627	Ku80	3.23756	15.2766	2.89143	0.131619	2.13762	2.33541	0.00976109	0.485707	no
FBgn0053468	CG33468	0.353623	1.84704	3.10372	-0.0828777	2.13606	2.33372	0.00980511	0.485707	no
FBgn0037897	CG5270	1.30879	1.0827	-0.746391	3.74272	2.11872	2.31502	0.0103059	0.503937	no
FBgn0032803	CG13082	3.5115	2.48941	-1.06888	4.06267	2.11693	2.31308	0.010359	0.503937	no
FBgn0015793	Rab19	3.80622	5.12748	0.272411	2.72017	2.11608	2.31217	0.0103843	0.503937	no
FBgn0051159	EF-G2	1.57591	2.31906	0.457006	2.52967	2.1119	2.30766	0.0105091	0.503937	no
FBgn0052533	CG32533	0.80384	1.02637	0.160435	2.82435	2.11056	2.30622	0.0105492	0.503937	no
FBgn0031597	CG17612	0.727451	1.52163	1.19174	1.78893	2.10765	2.30308	0.0106372	0.503937	no
FBgn0267711	CR46044	6.27041	11.6417	0.942612	2.03714	2.107	2.30238	0.010657	0.503937	no
FBgn0032705	Grip71	0.50269	1.97572	2.50952	0.469858	2.10674	2.30209	0.0106649	0.503937	no
FBgn0051019	CG31019	0.707	1.50368	1.22653	1.74523	2.10135	2.29628	0.0108301	0.503937	no
FBgn0038772	mdlc	0.66663	2.06862	2.01579	0.955606	2.1011	2.29601	0.0108378	0.503937	no
FBgn0033153	Gadd45	11.8881	23.7595	1.09658	1.87342	2.10011	2.29494	0.0108684	0.503937	no
FBgn0001320	kni	1.15212	2.73249	1.4542	1.51539	2.09981	2.29462	0.0108774	0.503937	no
FBgn0033453	CG1667	6.08593	31.3045	3.0717	-0.10264	2.09944	2.29422	0.010889	0.503937	no
FBgn0038446	CG14903	6.616	11.5515	0.81427	2.15395	2.09885	2.29358	0.0109073	0.503937	no
FBgn0041147	ida	0.58723	1.51126	1.62484	1.33402	2.09223	2.28644	0.0111142	0.506982	no
FBgn0033778	CG3790	2.68906	5.87864	1.28397	1.674	2.0916	2.28576	0.0111342	0.506982	no
FBgn0265104	CR44206	0.251036	0.776458	2.00899	0.947589	2.09062	2.2847	0.0111652	0.506982	no
FBgn0035497	CG14995	8.5302	21.3352	1.56522	1.39052	2.09002	2.28405	0.0111842	0.506982	no
FBgn0002948	nod	1.02853	1.31485	0.162958	2.78121	2.08184	2.27523	0.011446	0.516415	no
FBgn0022153	l(2)k05819	1.53547	2.04138	0.244857	2.69502	2.0788	2.27196	0.0115446	0.518428	no
FBgn0030847	CG12991	12.1034	15.3601	0.147698	2.78904	2.07659	2.26957	0.011617	0.519251	no
FBgn0038878	CG3301	12.4223	20.3445	0.680539	2.24665	2.06983	2.26228	0.0118402	0.524694	no
FBgn0004620	GluRIIA	1.07749	3.09513	1.85448	1.07237	2.0696	2.26203	0.0118479	0.524694	no
FBgn0027584	CG4757	20.4516	109.785	3.16087	-0.237709	2.06699	2.25921	0.0119352	0.526135	no
FBgn0037753	CG12947	1.62666	4.39956	1.72867	1.18609	2.06104	2.25279	0.0121362	0.532462	no
FBgn0027948	msps	4.0118	9.5736	1.46707	1.44519	2.05928	2.25089	0.0121963	0.532462	no
FBgn0037354	CG12171	3.96865	9.7209	1.52156	1.38855	2.05776	2.24925	0.0122482	0.532462	no
FBgn0036036	CG14174	0.676473	1.64344	1.50444	1.40134	2.05469	2.24594	0.0123538	0.532462	no
FBgn0052099	CG32099	1.66986	3.23972	1.03453	1.87116	2.05464	2.24588	0.0123558	0.532462	no
FBgn0039020	CG17141	0.717831	1.49899	1.18823	1.70789	2.04787	2.23858	0.0125916	0.540203	no
FBgn0024973	CG2701	1.37728	2.135	0.565707	2.32118	2.04134	2.23153	0.0128229	0.547062	no
FBgn0005670	Cyp4d1	0.92737	5.59158	3.40365	-0.518446	2.04015	2.23025	0.0128653	0.547062	no
FBgn0265857	CR44646	3.13662	6.11258	1.04384	1.83381	2.03481	2.22449	0.0130578	0.550627	no
FBgn0263240	Coop	1.04214	2.40912	1.40066	1.47676	2.03464	2.22431	0.0130638	0.550627	no
FBgn0032900	CG14401	5.75243	25.2027	2.73646	0.135852	2.03103	2.22041	0.0131954	0.553745	no
FBgn0000052	ade2	4.5506	9.3161	1.14681	1.71906	2.02648	2.2155	0.0133628	0.557735	no
FBgn0038360	CG9590	2.36656	4.29	0.892672	1.97153	2.0253	2.21423	0.0134065	0.557735	no
FBgn0263474	scaRNA:PsiU2-38.40.42	11.6939	48.3625	2.61596	0.241516	2.02054	2.2091	0.0135839	0.562677	no
FBgn0032253	LManI	2.65877	6.4249	1.49329	1.35589	2.01467	2.20277	0.0138056	0.562689	no
FBgn0032772	CG17350	1.3982	3.74402	1.70777	1.14076	2.01421	2.20227	0.0138231	0.562689	no
FBgn0038470	CG18213	0.327735	1.49676	2.82321	0.0252722	2.01418	2.20224	0.0138242	0.562689	no
FBgn0022724	Taf8	0.631952	2.27979	2.33049	0.516692	2.01326	2.20124	0.0138593	0.562689	no
FBgn0051864	Qtzl	6.7978	18.0546	1.6907	1.15349	2.01114	2.19896	0.0139404	0.562689	no
FBgn0016123	Aph-4	3.55663	11.756	2.14773	0.694774	2.00996	2.19768	0.013986	0.562689	no
FBgn0033375	CG8078	1.42251	3.00657	1.21344	1.62876	2.00974	2.19745	0.0139943	0.562689	no
FBgn0044810	TotX	26.7335	119.765	2.78302	0.0570489	2.00823	2.19582	0.0140526	0.562689	no
FBgn0267533	CR45873	4.94417	10.9994	1.32052	1.50915	2.00088	2.18789	0.0143388	0.571767	no
FBgn0014427	CG11899	19.5377	36.834	0.974628	1.85114	1.99812	2.18491	0.0144479	0.571999	no
FBgn0036544	sff	9.6491	11.0193	-0.0727326	2.89737	1.99732	2.18405	0.0144794	0.571999	no
FBgn0039209	CG13624	14.6301	28.3307	1.0306	1.79199	1.99587	2.18248	0.0145369	0.571999	no
FBgn0003326	sca	0.99262	1.79249	0.884657	1.93592	1.99445	2.18095	0.0145937	0.571999	no
FBgn0050022	CG30022	4.3095	15.3814	2.30816	0.508874	1.99195	2.17825	0.0146938	0.571999	no
FBgn0266899	CR45359	0.734845	2.17654	1.9185	0.898257	1.99175	2.17803	0.0147018	0.571999	no
FBgn0086603	snoRNA:Or-CD2	3392.78	14062.8	2.62061	0.188887	1.98661	2.1725	0.0149092	0.57773	no
FBgn0264693	ens	5.5949	15.83	1.82284	0.984395	1.98502	2.17077	0.0149742	0.577919	no
FBgn0031449	CG31689	28.0595	60.2107	1.24509	1.5574	1.98165	2.16714	0.0151119	0.57979	no
FBgn0260767	CG42565	0.715887	2.51887	2.2783	0.523104	1.98089	2.16632	0.0151433	0.57979	no
FBgn0036979	CG13247	0.721738	0.872871	0.0470733	2.75193	1.97919	2.16449	0.0152134	0.580161	no
FBgn0030589	CG9519	1.88925	5.82229	2.0014	0.792776	1.97578	2.16081	0.015355	0.583248	no
FBgn0036999	isoQC	1.45837	4.31696	1.91724	0.872763	1.97283	2.15762	0.0154785	0.585624	no
FBgn0050154	CG30154	8.829	28.3316	2.08586	0.696284	1.96727	2.15163	0.0157134	0.591747	no
FBgn0031003	CG7889	0.596583	1.51845	1.60174	1.17873	1.96609	2.15036	0.0157635	0.591747	no
FBgn0010435	emp	31.2807	62.2255	1.0868	1.68758	1.96178	2.14571	0.0159483	0.592031	no
FBgn0024248	chico	9.4674	18.69	1.07086	1.69877	1.95842	2.14208	0.0160934	0.592031	no
FBgn0030679	CG8206	10.5226	25.4913	1.4985	1.27088	1.95824	2.14189	0.0161013	0.592031	no
FBgn0261954	east	2.1261	3.4246	0.64581	2.12347	1.95818	2.14181	0.0161042	0.592031	no
FBgn0266162	CR44868	1.92824	8.20214	2.67474	0.0944264	1.95809	2.14173	0.0161078	0.592031	no
FBgn0025519	fidipidine	1.12442	2.4802	1.30264	1.46545	1.95734	2.14091	0.0161407	0.592031	no
FBgn0029710	CG3568	1.81341	2.41014	0.244201	2.52129	1.9555	2.13893	0.0162208	0.59241	no
FBgn0042650	disco-r	2.13732	6.15862	1.86097	0.902792	1.95428	2.13761	0.0162743	0.59241	no
FBgn0022943	Cbp20	3.26099	10.0115	1.99343	0.763159	1.94921	2.13214	0.0164978	0.598277	no
FBgn0011576	Cyp4d2	5.76787	5.4412	-0.471975	3.22504	1.94671	2.12945	0.0166087	0.59906	no
FBgn0002774	mle	7.5125	29.3217	2.495	0.25695	1.94592	2.12859	0.016644	0.59906	no
FBgn0267586	CR45924	0.835864	1.96054	1.43101	1.31867	1.94432	2.12686	0.0167157	0.599394	no
FBgn0264672	Eogt	1.84831	2.25774	0.0678976	2.67712	1.94102	2.12331	0.0168639	0.602463	no
FBgn0020510	Abi	2.3211	6.7555	1.8819	0.860661	1.93928	2.12143	0.0169428	0.603038	no
FBgn0039722	Capa	34.582	82.5017	1.46648	1.27259	1.93681	2.11877	0.0170551	0.603253	no
FBgn0031114	cactin	0.49728	1.88597	2.435	0.303468	1.93639	2.11831	0.0170744	0.603253	no
FBgn0262964	CR43275	0.988285	1.60726	0.665915	2.06591	1.93169	2.11325	0.0172899	0.608462	no
FBgn0033528	trsn	2.26582	5.24089	1.40185	1.32818	1.93043	2.11188	0.0173485	0.608462	no
FBgn0004837	Su(H)	1.85677	3.94722	1.22555	1.50244	1.92898	2.11032	0.0174154	0.60859	no
FBgn0026741	mRpL18	3.48828	9.92283	1.83408	0.889327	1.92574	2.10682	0.0175666	0.611647	no
FBgn0024734	PRL-1	249.428	471.803	0.981556	1.73918	1.92385	2.10478	0.0176552	0.612515	no
FBgn0014007	Ptp69D	2.7653	4.6678	0.743681	1.97307	1.92103	2.10175	0.0177878	0.612726	no
FBgn0014859	Hr38	5.99161	15.4112	1.62369	1.09303	1.92101	2.10172	0.0177888	0.612726	no
FBgn0015299	Ssb-c31a	4.43809	15.0014	2.19447	0.515146	1.91599	2.0963	0.0180277	0.612996	no
FBgn0085442	NKAIN	34.695	39.3451	-0.0873741	2.7936	1.91359	2.09371	0.0181427	0.612996	no
FBgn0040384	CG32795	6.5953	9.8127	0.47997	2.22292	1.91123	2.09117	0.0182564	0.612996	no
FBgn0266450	Kr-h1	9.9487	14.2268	0.39716	2.30532	1.91094	2.09086	0.0182704	0.612996	no
FBgn0262954	Rpb12	106.283	430.586	2.57289	0.128504	1.91017	2.09003	0.0183076	0.612996	no
FBgn0028982	Spt6	4.67239	5.5266	0.00064117	2.69954	1.90932	2.0891	0.0183493	0.612996	no
FBgn0039227	polybromo	1.78584	2.26509	0.146525	2.54843	1.90562	2.08512	0.0185294	0.612996	no
FBgn0083976	CG34140	4.055	8.4156	1.17533	1.5193	1.90539	2.08487	0.0185406	0.612996	no
FBgn0013323	Ptth	0.519615	1.99804	2.46381	0.230397	1.90509	2.08455	0.0185553	0.612996	no
FBgn0030995	CG7914	0.5941	1.12762	0.988713	1.70257	1.90302	2.08231	0.0186569	0.612996	no
FBgn0035815	Snmp2	7.7257	15.1497	1.05685	1.63415	1.90282	2.0821	0.0186669	0.612996	no
FBgn0028688	Rpn7	5.5143	11.1564	1.12212	1.5658	1.90065	2.07975	0.0187742	0.612996	no
FBgn0038809	CG16953	30.7354	35.536	-0.0469346	2.72656	1.89478	2.07342	0.0190666	0.612996	no
FBgn0260431	CG42526	1.03533	2.64944	1.61303	1.06634	1.8946	2.07322	0.0190758	0.612996	no
FBgn0001179	hay	0.72071	1.72517	1.47349	1.20272	1.89237	2.07082	0.0191879	0.612996	no
FBgn0030159	CG9689	9.01	36.9039	2.59575	0.0803049	1.89226	2.0707	0.0191936	0.612996	no
FBgn0035639	CG5537	5.47134	6.42698	-0.0138188	2.68967	1.89211	2.07054	0.0192007	0.612996	no
FBgn0028978	trbl	1.47521	3.4874	1.4474	1.22815	1.8919	2.07031	0.0192115	0.612996	no
FBgn0002940	ninaE	2856.1	5191.71	0.898432	1.77663	1.89156	2.06994	0.0192288	0.612996	no
FBgn0039790	CG2246	8.3181	18.3399	1.30175	1.37241	1.89092	2.06925	0.0192612	0.612996	no
FBgn0039495	CG5909	1.58974	4.52809	1.8368	0.8366	1.89038	2.06867	0.0192886	0.612996	no
FBgn0266275	CR44960	3.30408	7.11999	1.25391	1.41946	1.89036	2.06865	0.0192894	0.612996	no
FBgn0030447	CG2200	1.83705	4.4232	1.48573	1.18424	1.88796	2.06606	0.0194115	0.612996	no
FBgn0029507	Tsp42Ed	30.7201	146.564	2.9145	-0.246778	1.88637	2.06434	0.0194926	0.612996	no
FBgn0035355	CG16985	4.2689	7.4239	0.805963	1.86114	1.88592	2.06387	0.0195152	0.612996	no
FBgn0266518	Dpit47	1.4296	2.82197	1.07066	1.59609	1.88568	2.0636	0.0195277	0.612996	no
FBgn0264753	Rgk1	7.6961	16.2551	1.21201	1.45233	1.88398	2.06177	0.019615	0.612996	no
FBgn0033810	CG4646	10.7086	10.7864	-0.335038	2.99929	1.88391	2.06169	0.0196185	0.612996	no
FBgn0267126	CR45566	2.17743	4.32427	1.08332	1.58016	1.88337	2.06111	0.0196465	0.612996	no
FBgn0033853	CG6145	18.5113	49.8046	1.7177	0.942571	1.88109	2.05865	0.0197637	0.614657	no
FBgn0022029	l(2)k01209	4.6849	9.608	1.1505	1.50588	1.87835	2.05569	0.0199061	0.616099	no
FBgn0011204	cue	16.4434	25.2254	0.543918	2.11159	1.87773	2.05503	0.0199383	0.616099	no
FBgn0029825	CG12728	3.7794	4.5074	0.0178847	2.62908	1.87168	2.0485	0.0202553	0.621339	no
FBgn0039489	CG5880	1.13043	2.72751	1.4901	1.15546	1.87069	2.04743	0.0203077	0.621339	no
FBgn0033021	CG10417	14.2332	28.491	1.09985	1.54487	1.8701	2.04679	0.0203392	0.621339	no
FBgn0033519	CG11825	1.42734	4.34576	1.97607	0.667051	1.86897	2.04557	0.0203991	0.621339	no
FBgn0031037	CG14207	46.2101	93.5372	1.12315	1.51912	1.86837	2.04492	0.0204311	0.621339	no
FBgn0034708	Vps35	5.4212	10.5973	1.05028	1.58334	1.86224	2.03832	0.020759	0.627056	no
FBgn0263750	CG43675	1.70978	1.70384	-0.357432	2.98923	1.86096	2.03694	0.0208283	0.627056	no
FBgn0030263	CG2076	26.5234	65.676	1.54424	1.08751	1.86093	2.0369	0.0208301	0.627056	no
FBgn0010747	Srp54k	6.4509	7.5305	-0.0268549	2.65562	1.85882	2.03462	0.0209444	0.627056	no
FBgn0015513	mbc	3.6048	9.9081	1.76233	0.866415	1.8588	2.0346	0.0209454	0.627056	no
FBgn0051076	CG31076	1.75796	2.17517	0.0947647	2.52699	1.85386	2.02928	0.021215	0.633157	no
FBgn0031390	tho2	3.1595	6.6723	1.21171	1.40118	1.8476	2.02252	0.0215614	0.639255	no
FBgn0037482	CG10055	3.32849	8.8897	1.70234	0.908343	1.84603	2.02083	0.0216489	0.639255	no
FBgn0260741	CG3281	1.64337	3.29805	1.10523	1.50456	1.8454	2.02014	0.0216844	0.639255	no
FBgn0038861	CG7009	1.24717	3.13358	1.57473	1.03245	1.84356	2.01816	0.0217874	0.639255	no
FBgn0083006	snoRNA:Psi28S-1153	9.14124	38.6304	2.66106	-0.0544875	1.84313	2.01769	0.0218115	0.639255	no
FBgn0265194	Trpm	3.6822	4.7087	0.163607	2.43896	1.8403	2.01464	0.0219712	0.639255	no
FBgn0039827	CG1544	2.71063	4.53966	0.727243	1.87452	1.83973	2.01402	0.0220035	0.639255	no
FBgn0264916	CR44107	5.45387	20.1654	2.38193	0.21714	1.83782	2.01197	0.0221117	0.639255	no
FBgn0039402	Vps2	2.06463	7.6802	2.39457	0.2021	1.83612	2.01014	0.0222082	0.639255	no
FBgn0036752	Adgf-A	6.76652	6.57659	-0.409645	3.00561	1.83562	2.0096	0.0222367	0.639255	no
FBgn0003978	vls	1.2568	2.56904	1.14363	1.4494	1.83355	2.00736	0.0223556	0.639255	no
FBgn0002938	ninaC	266.527	324.247	0.0594095	2.53098	1.83168	2.00535	0.0224628	0.639255	no
FBgn0265082	Cdep	7.6785	11.7139	0.532269	2.05727	1.83108	2.0047	0.0224978	0.639255	no
FBgn0039640	CG14516	2.91917	4.3892	0.501965	2.08755	1.83106	2.00468	0.0224986	0.639255	no
FBgn0013725	phyl	0.61586	1.19349	1.03218	1.5566	1.83054	2.00412	0.0225286	0.639255	no
FBgn0003460	so	2.36703	3.4994	0.466672	2.12144	1.83007	2.00361	0.0225558	0.639255	no
FBgn0261933	SmD1	3.96218	12.1042	1.98311	0.603262	1.82884	2.00228	0.0226273	0.639255	no
FBgn0259834	out	3.44313	4.49913	0.20874	2.37713	1.82849	2.0019	0.0226477	0.639255	no
FBgn0040524	CG11052	7.53041	34.6631	2.83966	-0.255178	1.82751	2.00084	0.0227046	0.639255	no
FBgn0034646	Rae1	1.26411	4.24911	2.18281	0.400577	1.82673	2.00001	0.0227498	0.639255	no
FBgn0032997	CG17486	21.0985	24.276	-0.0570572	2.63719	1.82443	1.99752	0.0228843	0.641161	no
FBgn0039151	CG13607	27.3608	65.4713	1.47278	1.09739	1.81738	1.98992	0.0232999	0.642951	no
FBgn0015577	alpha-Est9	9.8919	13.2375	0.258538	2.31097	1.81692	1.98942	0.0233277	0.642951	no
FBgn0000326	clt	2.15136	4.11623	1.00547	1.5637	1.81668	1.98916	0.0233418	0.642951	no
FBgn0039257	tnc	1.81112	3.73247	1.16068	1.40483	1.81409	1.98637	0.0234964	0.642951	no
FBgn0038363	Acyp2	19.8416	55.1276	1.78486	0.779708	1.81342	1.98565	0.0235364	0.642951	no
FBgn0053977	CG33977	33.4739	104.207	2.0225	0.541965	1.81335	1.98557	0.0235403	0.642951	no
FBgn0033479	CG2292	0.69035	1.19634	0.798598	1.76483	1.81261	1.98478	0.0235847	0.642951	no
FBgn0015279	Pi3K92E	7.0346	19.4498	1.77467	0.788356	1.81234	1.98447	0.0236015	0.642951	no
FBgn0037779	CG12811	2.43675	7.4085	1.97309	0.589889	1.8123	1.98444	0.0236036	0.642951	no
FBgn0035155	RabX6	2.55865	3.8179	0.48603	2.07663	1.81207	1.98419	0.0236172	0.642951	no
FBgn0028434	Ercc1	1.159	2.72942	1.43941	1.12143	1.81079	1.9828	0.0236946	0.643236	no
FBgn0039430	CG5455	23.018	33.4931	0.433467	2.12196	1.80696	1.97867	0.0239265	0.645301	no
FBgn0040653	IM4	711.426	2165.76	1.97579	0.578369	1.80606	1.97771	0.0239809	0.645301	no
FBgn0032340	Ge-1	4.9753	14.3023	1.85603	0.695707	1.80435	1.97586	0.0240853	0.645301	no
FBgn0266406	CR45046	2.9386	4.75532	0.655493	1.89593	1.80413	1.97562	0.0240987	0.645301	no
FBgn0037656	CG11986	0.807485	1.38088	0.770862	1.78009	1.8038	1.97526	0.0241192	0.645301	no
FBgn0003598	Su(var)3-7	1.66561	2.4785	0.480266	2.06819	1.80203	1.97336	0.0242274	0.645301	no
FBgn0053143	CG33143	9.9039	10.7724	-0.174535	2.72249	1.80168	1.97298	0.024249	0.645301	no
FBgn0050151	CG30151	2.61321	8.78759	2.18369	0.362556	1.80047	1.97167	0.0243236	0.645301	no
FBgn0029711	Usf	2.3029	7.71254	2.17516	0.368213	1.79844	1.96948	0.0244491	0.645301	no
FBgn0038576	Arp5	1.44853	2.32256	0.636252	1.90589	1.79756	1.96854	0.024503	0.645301	no
FBgn0027611	LManII	16.1958	30.7334	0.988256	1.55374	1.79746	1.96843	0.0245094	0.645301	no
FBgn0054057	CG34057	1.28699	1.90712	0.471539	2.06726	1.7952	1.96599	0.0246497	0.646668	no
FBgn0033089	CG17266	1.49498	3.31125	1.3113	1.22646	1.79446	1.96519	0.0246959	0.646668	no
FBgn0038419	CG14879	1.16516	1.84939	0.615101	1.91782	1.79104	1.9615	0.0249101	0.64955	no
FBgn0037672	sage	1.42456	1.85568	0.202234	2.32916	1.78996	1.96034	0.024978	0.64955	no
FBgn0085244	CG34215	4.00926	16.3596	2.58787	-0.0571629	1.78948	1.95982	0.0250087	0.64955	no
FBgn0267151	CR45591	1.55922	4.57288	1.89786	0.628672	1.78653	1.95663	0.0251952	0.652631	no
FBgn0010197	Gyc32E	0.455786	0.734183	0.645893	1.87864	1.78512	1.95511	0.0252851	0.653198	no
FBgn0032856	CG16798	1.97774	4.08205	1.16386	1.35448	1.78073	1.95038	0.0255653	0.655504	no
FBgn0003483	spn-E	0.766424	0.97406	0.150728	2.36545	1.7792	1.94873	0.0256638	0.655504	no
FBgn0263986	cd	0.597645	1.37136	1.38515	1.12936	1.77803	1.94746	0.0257397	0.655504	no
FBgn0030318	rho-4	3.40557	3.84872	-0.0945772	2.60908	1.77802	1.94745	0.0257401	0.655504	no
FBgn0034328	IM23	5.15701	20.5707	2.54044	-0.0264814	1.77764	1.94704	0.0257648	0.655504	no
FBgn0031220	CG4822	39.0728	58.141	0.48023	2.03332	1.77735	1.94673	0.0257836	0.655504	no
FBgn0038827	Fancd2	0.378052	1.13642	1.94936	0.561374	1.77536	1.94458	0.0259126	0.657045	no
FBgn0036493	CG7255	1.87848	5.39224	1.85303	0.655957	1.77412	1.94325	0.0259933	0.657356	no
FBgn0027783	SMC2	0.369115	0.923832	1.56663	0.934872	1.76883	1.93754	0.0263398	0.661215	no
FBgn0265140	Meltrin	1.8723	3.8224	1.14101	1.35876	1.76761	1.93622	0.0264204	0.661215	no
FBgn0265778	PDZ-GEF	3.5633	8.3488	1.42875	1.06884	1.76607	1.93456	0.0265222	0.661215	no
FBgn0030484	GstT4	26.8499	56.528	1.20529	1.29118	1.76527	1.9337	0.0265752	0.661215	no
FBgn0039656	CG11951	7.9518	16.7272	1.20354	1.29254	1.76499	1.9334	0.0265934	0.661215	no
FBgn0031701	TotM	24.7702	98.7451	2.53916	-0.0436828	1.76457	1.93294	0.0266215	0.661215	no
FBgn0037443	Dmtn	5.8338	10.968	0.968857	1.5262	1.76427	1.93262	0.0266413	0.661215	no
FBgn0025592	Gyk	24.524	49.5726	1.12028	1.37362	1.76345	1.93173	0.0266963	0.661215	no
FBgn0264602	CR43951	0.98363	2.94635	1.94198	0.549745	1.76191	1.93008	0.0267986	0.662041	no
FBgn0037515	Sp7	8.05263	16.9818	1.20877	1.27966	1.75959	1.92757	0.0269546	0.66277	no
FBgn0016697	Prosalpha5	39.4469	72.0425	0.90824	1.57995	1.75942	1.92738	0.026966	0.66277	no
FBgn0013469	klu	0.71141	1.05294	0.469048	2.01741	1.75819	1.92606	0.0270484	0.663101	no
FBgn0032381	Mal-B1	2.04682	5.07496	1.54701	0.936608	1.75618	1.9239	0.0271839	0.664469	no
FBgn0039120	Nup98-96	2.52589	5.5925	1.3105	1.16995	1.75394	1.92148	0.0273356	0.664469	no
FBgn0035280	Cpr62Bb	4.3087	12.761	1.91835	0.560759	1.75299	1.92045	0.0274004	0.664469	no
FBgn0264696	CG43965	11.6864	12.9714	-0.1322	2.6103	1.75228	1.91968	0.0274489	0.664469	no
FBgn0031515	CG9664	5.35293	7.88893	0.460113	2.0179	1.75222	1.91962	0.0274532	0.664469	no
FBgn0037360	CG2182	5.4982	12.9841	1.4452	1.0292	1.74967	1.91686	0.0276276	0.664469	no
FBgn0024998	CG2685	1.21626	1.9427	0.62827	1.8453	1.74908	1.91623	0.0276678	0.664469	no
FBgn0261787	bru	0.96453	3.15348	2.1249	0.348316	1.74882	1.91596	0.0276853	0.664469	no
FBgn0010173	RpA-70	5.4002	13.4264	1.55277	0.918719	1.7476	1.91464	0.0277692	0.664469	no
FBgn0026083	tyf	1.7282	3.6558	1.21523	1.25571	1.74722	1.91423	0.0277957	0.664469	no
FBgn0259711	CG42365	7.90805	26.8655	2.205	0.259523	1.74268	1.90933	0.0281098	0.670311	no
FBgn0040309	Jafrac1	64.461	88.388	0.309388	2.15326	1.74135	1.90789	0.0282024	0.670855	no
FBgn0036032	CG16711	1.82827	3.25207	0.853126	1.60712	1.73966	1.90607	0.0283207	0.672005	no
FBgn0030092	fh	1.15893	3.4908	1.9536	0.502841	1.73696	1.90316	0.0285098	0.673879	no
FBgn0050372	Asap	2.5842	7.0544	1.74801	0.706023	1.73527	1.90133	0.0286296	0.673879	no
FBgn0051133	Slimp	1.33823	1.84323	0.318781	2.13347	1.734	1.89997	0.0287188	0.673879	no
FBgn0017430	Nelf-E	1.03736	2.39672	1.39948	1.05241	1.73375	1.8997	0.0287365	0.673879	no
FBgn0020307	dve	0.88774	2.26957	1.61102	0.837951	1.73168	1.89746	0.0288835	0.673879	no
FBgn0037415	Osi8	0.766322	2.62001	2.21831	0.229182	1.73064	1.89634	0.0289579	0.673879	no
FBgn0036134	fd68A	5.3823	4.5095	-0.719824	3.16687	1.73032	1.896	0.0289802	0.673879	no
FBgn0087007	bbg	1.90671	4.71103	1.53969	0.906185	1.72949	1.8951	0.0290395	0.673879	no
FBgn0000018	abo	2.73414	5.0189	0.918882	1.52688	1.72942	1.89502	0.0290451	0.673879	no
FBgn0260763	CG42561	3.1655	6.65912	1.20362	1.24104	1.72864	1.89417	0.0291009	0.673879	no
FBgn0261790	SmE	6.96	21.6926	2.02496	0.416455	1.72634	1.8917	0.0292653	0.675614	no
FBgn0083962	CG34126	4.8413	8.7222	0.879799	1.56061	1.72563	1.89094	0.0293164	0.675614	no
FBgn0035091	CG3829	18.8414	29.6708	0.598615	1.83985	1.72425	1.88945	0.0294158	0.676283	no
FBgn0265003	koi	5.7287	14.2798	1.55814	0.877978	1.72259	1.88766	0.029536	0.67673	no
FBgn0036271	Pbgs	4.64416	7.0336	0.517093	1.91824	1.72204	1.88706	0.0295761	0.67673	no
FBgn0033258	CG8712	0.732708	1.30412	0.854404	1.5747	1.71764	1.88231	0.0298969	0.680336	no
FBgn0034329	IM1	96.812	240.04	1.54702	0.88196	1.71755	1.88221	0.0299036	0.680336	no
FBgn0034976	CG4049	1.37529	2.26936	0.696242	1.73138	1.71659	1.88118	0.0299739	0.680336	no
FBgn0086613	Ino80	0.91925	1.62452	0.83952	1.58584	1.71499	1.87945	0.0300914	0.680336	no
FBgn0033539	Git	0.85057	1.14331	0.267811	2.1573	1.71481	1.87926	0.0301043	0.680336	no
FBgn0002638	Rcc1	1.33806	2.17955	0.669215	1.75332	1.71299	1.8773	0.0302387	0.680336	no
FBgn0038575	CG7208	0.300409	1.36047	2.80564	-0.383598	1.71264	1.87692	0.0302645	0.680336	no
FBgn0025830	IntS8	1.06743	1.78242	0.721073	1.69883	1.71113	1.87529	0.0303763	0.680336	no
FBgn0031628	CG3294	0.95758	2.63701	1.76631	0.651051	1.70933	1.87335	0.0305102	0.680336	no
FBgn0266889	CR45350	1.55797	3.95065	1.59395	0.823008	1.70905	1.87304	0.0305314	0.680336	no
FBgn0039259	CG11781	6.25162	14.9134	1.46634	0.949987	1.7086	1.87256	0.0305644	0.680336	no
FBgn0031489	CG17224	4.28081	15.6589	2.35948	0.0540142	1.7066	1.8704	0.0307143	0.680336	no
FBgn0016013	Faa	7.0182	14.6782	1.19146	1.22105	1.7059	1.86965	0.0307661	0.680336	no
FBgn0000565	Eip71CD	32.261	93.1827	1.86599	0.54532	1.70505	1.86873	0.0308299	0.680336	no
FBgn0030151	CG1354	11.6522	18.8126	0.650692	1.75796	1.70317	1.86671	0.0309714	0.680336	no
FBgn0033204	CG2065	3.13049	6.9384	1.31269	1.09434	1.70203	1.86548	0.0310574	0.680336	no
FBgn0020385	pug	22.5866	31.5888	0.350694	2.05606	1.70183	1.86526	0.0310725	0.680336	no
FBgn0032168	CG13126	1.92176	2.43806	0.147017	2.25972	1.70182	1.86525	0.0310733	0.680336	no
FBgn0034512	CG18067	229.056	558.809	1.51318	0.893454	1.70175	1.86517	0.0310788	0.680336	no
FBgn0036039	Naa60	2.95874	4.96604	0.731815	1.67219	1.69989	1.86316	0.03122	0.681873	no
FBgn0263471	scaRNA:MeU2-48	258.361	881.29	2.2135	0.185703	1.69649	1.8595	0.0314783	0.683421	no
FBgn0014879	Set	3.76745	8.0315	1.2314	1.16644	1.69553	1.85846	0.0315519	0.683421	no
FBgn0031888	Pvf2	1.07029	2.77038	1.6369	0.760248	1.69504	1.85793	0.0315896	0.683421	no
FBgn0019940	Rh6	163.076	319.839	1.05721	1.3383	1.69388	1.85668	0.0316785	0.683421	no
FBgn0000662	fl(2)d	6.6576	8.0356	0.0428884	2.35214	1.69354	1.85631	0.0317045	0.683421	no
FBgn0032613	CG13283	14.7078	19.102	0.196014	2.19625	1.69159	1.8542	0.031855	0.683421	no
FBgn0000635	Fas2	6.4429	15.8913	1.53607	0.852703	1.68911	1.85154	0.0320461	0.683421	no
FBgn0034538	CG16799	6.5507	11.9253	0.901533	1.4867	1.68874	1.85113	0.0320754	0.683421	no
FBgn0031689	Cyp28d1	107.337	122.51	-0.0739118	2.46008	1.68728	1.84955	0.0321889	0.683421	no
FBgn0030309	CG1572	24.3844	73.6901	1.96047	0.425454	1.68711	1.84937	0.0322022	0.683421	no
FBgn0262789	CR43170	2.04474	6.14354	1.94837	0.436174	1.68613	1.84831	0.0322785	0.683421	no
FBgn0031821	KFase	3.24518	5.31413	0.680291	1.70415	1.68606	1.84824	0.0322839	0.683421	no
FBgn0028427	Ilk	5.2753	9.7699	0.937428	1.44514	1.68473	1.84681	0.0323876	0.683421	no
FBgn0031126	Cyp6v1	6.72878	11.8931	0.839849	1.53966	1.68257	1.84448	0.0325569	0.683421	no
FBgn0031639	mRpS2	2.77077	5.43576	1.05778	1.31911	1.68071	1.84247	0.032703	0.683421	no
FBgn0031920	CG6441	0.81937	1.69707	1.17112	1.20521	1.68032	1.84205	0.032734	0.683421	no
FBgn0030584	CG14407	5.54204	7.25602	0.212847	2.16286	1.67988	1.84157	0.032769	0.683421	no
FBgn0030838	CG5445	6.0529	7.6677	0.143921	2.23147	1.67965	1.84133	0.0327866	0.683421	no
FBgn0260442	rhea	4.7276	13.2207	1.79843	0.576804	1.67954	1.84121	0.0327952	0.683421	no
FBgn0033616	CG7745	2.01653	1.78367	-0.606531	2.98127	1.6792	1.84084	0.0328228	0.683421	no
FBgn0038422	CG14880	2.7123	4.79763	0.841433	1.53225	1.67845	1.84003	0.032882	0.683421	no
FBgn0020251	sfl	1.6734	2.74302	0.682387	1.69059	1.67795	1.83949	0.0329214	0.683421	no
FBgn0037537	CG2767	52.9729	77.691	0.449965	1.92182	1.6771	1.83858	0.0329885	0.683421	no
FBgn0035977	PGRP-LF	2.07783	6.82706	2.13524	0.236384	1.67699	1.83846	0.0329976	0.683421	no
FBgn0261015	Pif1A	40.755	108.693	1.69936	0.669786	1.67524	1.83657	0.0331369	0.68416	no
FBgn0031374	CG7337	6.7748	16.444	1.50255	0.865518	1.67448	1.83574	0.0331977	0.68416	no
FBgn0051278	CG31278	0.847427	2.08146	1.52735	0.83983	1.67385	1.83507	0.0332477	0.68416	no
FBgn0266722	Trs33	2.60815	8.62798	2.14944	0.213449	1.67082	1.8318	0.0334909	0.68416	no
FBgn0036714	CG7692	2.36275	5.2733	1.32721	1.03532	1.67056	1.83152	0.0335113	0.68416	no
FBgn0000017	Abl	1.66641	1.97	-0.000487377	2.35883	1.6676	1.82833	0.03375	0.68416	no
FBgn0038639	CG7705	2.23008	3.24063	0.430683	1.92679	1.66699	1.82767	0.0337998	0.68416	no
FBgn0027552	CG10863	39.7834	75.357	0.984472	1.37297	1.66696	1.82764	0.0338018	0.68416	no
FBgn0036995	atk	0.359219	1.54859	2.70269	-0.345414	1.66685	1.82752	0.0338111	0.68416	no
FBgn0041775	tral	4.5562	10.3874	1.37166	0.984229	1.66587	1.82646	0.0338909	0.68416	no
FBgn0037989	ATP8B	3.7123	4.2743	-0.0556313	2.41152	1.66586	1.82645	0.033891	0.68416	no
FBgn0039759	CG9733	1.42519	1.88681	0.236067	2.11981	1.66586	1.82645	0.0338914	0.68416	no
FBgn0033233	Kdm4A	2.70158	3.42921	0.148129	2.20658	1.66503	1.82555	0.0339588	0.68416	no
FBgn0015572	alpha-Est4	0.497573	1.59551	2.08433	0.268475	1.66369	1.8241	0.0340681	0.684926	no
FBgn0001108	Gl	1.62765	2.22884	0.306606	2.04263	1.66116	1.82138	0.0342748	0.686983	no
FBgn0261561	CG42675	1.29363	5.1495	2.53613	-0.187564	1.66069	1.82087	0.0343134	0.686983	no
FBgn0015522	olf186-M	7.8869	12.1661	0.555457	1.79137	1.65946	1.81954	0.0344142	0.687568	no
FBgn0041713	yellow-c	26.209	28.1242	-0.202806	2.54738	1.65786	1.81782	0.0345458	0.688368	no
FBgn0032251	Nse4	1.55804	4.78439	1.99391	0.349771	1.65724	1.81714	0.0345975	0.688368	no
FBgn0025885	Inos	28.6472	64.477	1.34481	0.991091	1.65173	1.81121	0.0350545	0.694153	no
FBgn0042094	Adk3	2.53849	3.90003	0.547026	1.78806	1.65116	1.81059	0.0351025	0.694153	no
FBgn0036939	CG7365	3.38455	3.93249	-0.0366537	2.37136	1.65089	1.8103	0.0351247	0.694153	no
FBgn0030344	CG2025	2.61784	3.268	0.113311	2.22051	1.65026	1.80962	0.0351772	0.694153	no
FBgn0031974	CG12560	6.8237	7.7721	-0.0782591	2.40878	1.64793	1.8071	0.0353732	0.696586	no
FBgn0039690	CG1969	5.6573	18.0283	2.07136	0.257949	1.64707	1.80618	0.0354454	0.696586	no
FBgn0259168	mnb	2.082	5.2201	1.57032	0.756107	1.64503	1.80398	0.0356173	0.6967	no
FBgn0036570	IntS9	1.26665	2.67351	1.2106	1.11576	1.64498	1.80393	0.0356214	0.6967	no
FBgn0003087	pim	1.32762	2.70184	1.1344	1.19011	1.64367	1.80251	0.0357324	0.6967	no
FBgn0265189	sud1	1.0912	3.17003	1.87803	0.446331	1.64357	1.8024	0.0357412	0.6967	no
FBgn0050460	CG30460	4.89913	6.9821	0.39007	1.92828	1.63932	1.79782	0.0361028	0.698383	no
FBgn0038427	ema	3.1656	5.2705	0.71494	1.60078	1.63746	1.79581	0.0362621	0.698383	no
FBgn0263116	5-HT1B	2.08641	2.9975	0.406872	1.90791	1.6368	1.7951	0.0363192	0.698383	no
FBgn0040323	GNBP1	4.17079	10.9192	1.66064	0.65371	1.63649	1.79477	0.0363454	0.698383	no
FBgn0038660	CG14291	1.32597	2.92236	1.30092	1.00557	1.63093	1.78877	0.0368261	0.698383	no
FBgn0047000	CG33946	10.4303	18.5754	0.855633	1.44981	1.63019	1.78797	0.0368904	0.698383	no
FBgn0031975	Tg	2.99273	4.74408	0.612415	1.692	1.62947	1.78719	0.0369534	0.698383	no
FBgn0024222	ird5	1.75439	3.5806	1.14038	1.1628	1.6286	1.78625	0.0370294	0.698383	no
FBgn0087012	5-HT2A	8.7368	8.652	-0.370539	2.6728	1.62795	1.78555	0.0370864	0.698383	no
FBgn0037336	CG2519	7.2887	10.0736	0.32593	1.97632	1.62793	1.78553	0.0370874	0.698383	no
FBgn0029147	NtR	2.99739	9.4941	2.05868	0.243394	1.62781	1.7854	0.0370981	0.698383	no
FBgn0028662	VhaPPA1-1	40.64	96.396	1.45441	0.847611	1.62778	1.78536	0.0371012	0.698383	no
FBgn0024314	Plap	1.18447	2.67615	1.35281	0.948666	1.62739	1.78495	0.0371349	0.698383	no
FBgn0034182	CG9640	2.07422	3.65641	0.83427	1.46489	1.62575	1.78318	0.0372788	0.698383	no
FBgn0040391	CG2854	0.824574	2.37224	1.85768	0.44129	1.62561	1.78303	0.0372907	0.698383	no
FBgn0026403	Ndg	2.77244	6.21076	1.33499	0.963234	1.62509	1.78247	0.0373365	0.698383	no
FBgn0031610	CG15436	1.61917	2.58446	0.626813	1.67132	1.62502	1.78239	0.0373426	0.698383	no
FBgn0051774	fred	4.3213	7.25465	0.732289	1.56443	1.62403	1.78132	0.03743	0.698383	no
FBgn0261563	wb	0.75876	0.86172	-0.0843049	2.38081	1.62388	1.78116	0.0374435	0.698383	no
FBgn0004583	ex	1.87087	4.3023	1.38972	0.906493	1.62366	1.78093	0.0374622	0.698383	no
FBgn0035336	CG9004	2.23156	2.23746	-0.344644	2.64035	1.62331	1.78055	0.0374934	0.698383	no
FBgn0265800	CR44589	7.33814	16.1513	1.29814	0.995721	1.622	1.77913	0.0376088	0.698383	no
FBgn0031057	Ubqn	9.767	24.0524	1.53279	0.760601	1.62167	1.77878	0.0376381	0.698383	no
FBgn0023518	trr	0.76743	2.39683	2.02928	0.264066	1.62164	1.77874	0.0376412	0.698383	no
FBgn0033483	egr	3.90224	3.85607	-0.375028	2.66832	1.6216	1.7787	0.0376444	0.698383	no
FBgn0039863	CG1815	1.49593	2.27149	0.522525	1.76713	1.61903	1.77593	0.0378722	0.700202	no
FBgn0050090	CG30090	0.856534	2.25929	1.6763	0.613102	1.61885	1.77574	0.0378881	0.700202	no
FBgn0086347	Myo31DF	4.44132	18.5948	2.6416	-0.353622	1.61785	1.77465	0.0379777	0.70051	no
FBgn0031816	CG16947	4.13553	5.56375	0.269652	2.01672	1.61671	1.77343	0.038079	0.701034	no
FBgn0026255	clumsy	2.0553	2.21577	-0.193089	2.47784	1.61556	1.77219	0.0381818	0.701581	no
FBgn0263831	Gen	0.452841	1.384	1.98401	0.296929	1.61287	1.76928	0.0384236	0.704029	no
FBgn0267484	CR45834	1.22388	2.93414	1.47672	0.80362	1.61245	1.76883	0.0384615	0.704029	no
FBgn0038974	CG5377	1.92632	4.71792	1.52136	0.755597	1.61005	1.76624	0.0386774	0.705406	no
FBgn0015737	Hmu	6.0271	11.5029	1.00024	1.27627	1.60973	1.7659	0.0387064	0.705406	no
FBgn0038850	CG17279	3.20729	6.33464	1.07185	1.20387	1.60918	1.7653	0.0387569	0.705406	no
FBgn0030955	CG6891	2.69546	4.1861	0.569561	1.70309	1.60701	1.76296	0.038954	0.707384	no
FBgn0263650	CR43641	1.3036	1.93114	0.470905	1.80083	1.60636	1.76226	0.0390129	0.707384	no
FBgn0264303	CG43781	7.5966	19.346	1.60291	0.667204	1.60521	1.76102	0.0391176	0.707463	no
FBgn0030863	CG8188	7.2784	18.4359	1.59163	0.677564	1.60456	1.76032	0.0391767	0.707463	no
FBgn0025836	RhoGAP1A	3.7942	10.3856	1.75368	0.514495	1.60384	1.75954	0.039243	0.707463	no
FBgn0030937	CG15042	0.509543	0.941421	0.932425	1.33469	1.60309	1.75873	0.0393117	0.707463	no
FBgn0262366	CG43064	1.63281	7.38846	2.80392	-0.537941	1.60229	1.75786	0.0393853	0.707464	no
FBgn0086901	cv-c	4.9018	10.2437	1.1898	1.07181	1.5992	1.75453	0.0396697	0.710725	no
FBgn0010416	TH1	2.91683	5.3779	0.928089	1.33179	1.59797	1.75321	0.039783	0.710725	no
FBgn0032341	Reps	2.6561	6.6797	1.57664	0.682275	1.5973	1.75248	0.0398457	0.710725	no
FBgn0031479	Prx6005	2.4021	3.52183	0.449293	1.807	1.59544	1.75048	0.0400178	0.710725	no
FBgn0034293	CG14495	3.76879	6.05207	0.63944	1.61602	1.59485	1.74984	0.0400728	0.710725	no
FBgn0003415	skd	3.5142	3.72	-0.231253	2.4866	1.59477	1.74976	0.0400803	0.710725	no
FBgn0003557	Su(dx)	10.8892	10.4736	-0.431464	2.68655	1.59459	1.74956	0.0400971	0.710725	no
FBgn0034397	CG15082	0.451039	1.07937	1.47294	0.780912	1.59371	1.74861	0.040179	0.710725	no
FBgn0030351	CG1840	2.12634	4.52949	1.2298	1.02069	1.59133	1.74605	0.0404014	0.710725	no
FBgn0051694	CG31694	43.3318	66.4801	0.544103	1.70571	1.59086	1.74554	0.0404457	0.710725	no
FBgn0035583	CG13704	1.94368	7.34924	2.42867	-0.179427	1.59045	1.7451	0.0404839	0.710725	no
FBgn0050423	CG30423	15.7576	32.0257	1.13162	1.11748	1.59035	1.74499	0.0404935	0.710725	no
FBgn0035370	Non2	6.2427	7.1718	-0.0602797	2.30885	1.58998	1.74459	0.0405283	0.710725	no
FBgn0011705	rost	36.0986	53.7798	0.482735	1.76357	1.58838	1.74286	0.0406793	0.711562	no
FBgn0025864	Crag	2.0796	5.5908	1.71607	0.529562	1.5879	1.74234	0.0407241	0.711562	no
FBgn0037671	VhaM8.9	16.4544	35.3952	1.25023	0.990646	1.58454	1.73871	0.0410426	0.71394	no
FBgn0024957	Irp-1B	13.9992	21.5838	0.554397	1.68638	1.58447	1.73864	0.0410487	0.71394	no
FBgn0030740	CG9917	13.6768	20.8951	0.535323	1.70495	1.58411	1.73825	0.0410831	0.71394	no
FBgn0038666	Smu1	0.83404	1.38916	0.715756	1.52087	1.58153	1.73547	0.0413287	0.71577	no
FBgn0023143	Uba1	7.5598	23.9442	2.05858	0.173372	1.57823	1.73191	0.0416449	0.71577	no
FBgn0037815	Rrp46	1.32218	3.05727	1.40119	0.829256	1.57717	1.73076	0.041747	0.71577	no
FBgn0260486	Ziz	8.4877	13.1328	0.561818	1.66828	1.57692	1.7305	0.0417709	0.71577	no
FBgn0069242	eca	13.2398	18.8756	0.390796	1.83798	1.57598	1.72949	0.041861	0.71577	no
FBgn0037350	CG2911	2.97365	3.70704	0.110417	2.11762	1.57546	1.72892	0.0419115	0.71577	no
FBgn0033195	CG1360	0.640751	1.37876	1.25089	0.976838	1.57524	1.72868	0.041933	0.71577	no
FBgn0085256	CG34227	22.4625	62.845	1.79939	0.426939	1.57425	1.72762	0.0420286	0.71577	no
FBgn0038894	CG15497	1.3822	2.56099	0.938356	1.28787	1.57418	1.72754	0.0420353	0.71577	no
FBgn0044812	TotC	337.168	1218.64	2.33442	-0.108533	1.57394	1.72728	0.0420584	0.71577	no
FBgn0050289	CG30289	0.612965	4.75291	3.9292	-1.70354	1.57378	1.72711	0.042074	0.71577	no
FBgn0003410	sina	5.7951	11.898	1.15281	1.07168	1.57295	1.72621	0.0421546	0.71577	no
FBgn0015765	p38a	2.973	6.7151	1.35219	0.872262	1.57293	1.72619	0.0421567	0.71577	no
FBgn0266666	Sem1	7.4514	17.5581	1.44063	0.782528	1.57201	1.7252	0.042246	0.715934	no
FBgn0263832	Rcd5	3.19282	5.3891	0.743546	1.47756	1.57056	1.72363	0.042387	0.715934	no
FBgn0259742	CG42360	1.5162	3.73238	1.53198	0.688434	1.57007	1.72311	0.0424344	0.715934	no
FBgn0037109	MED1	1.3884	2.00769	0.42045	1.79894	1.56934	1.72232	0.0425056	0.715934	no
FBgn0265639	CR44446	0.745679	2.27928	1.98428	0.233584	1.56827	1.72116	0.0426107	0.715934	no
FBgn0037555	Ada2b	3.17589	8.8042	1.7802	0.437329	1.56803	1.7209	0.0426341	0.715934	no
FBgn0051495	CG31495	0.44242	1.64187	2.38963	-0.174044	1.56666	1.71943	0.0427684	0.715934	no
FBgn0266350	CR44999	13.8263	28.1838	1.1378	1.07609	1.56546	1.71814	0.042886	0.715934	no
FBgn0036332	CG11261	0.77668	1.8091	1.41648	0.79653	1.56483	1.71746	0.0429478	0.715934	no
FBgn0035167	Gr61a	0.416593	0.810019	1.03913	1.17347	1.56454	1.71714	0.0429766	0.715934	no
FBgn0053192	MtnD	10.0275	27.9551	1.79196	0.420505	1.56445	1.71704	0.0429858	0.715934	no
FBgn0035997	phol	0.65429	2.27055	2.24943	-0.0390919	1.56295	1.71542	0.0431341	0.716987	no
FBgn0000120	Arr1	338.82	949.99	1.8039	0.405526	1.5623	1.71472	0.0431983	0.716987	no
FBgn0261984	Ire1	5.3306	10.097	0.984446	1.22238	1.56046	1.71274	0.04338	0.717003	no
FBgn0039487	gb	11.9137	13.8335	-0.0380052	2.24455	1.56026	1.71252	0.0434002	0.717003	no
FBgn0034578	CG15653	2.96093	6.26321	1.21514	0.99097	1.55995	1.71219	0.0434306	0.717003	no
FBgn0031659	CG14043	2.93258	3.27126	-0.121813	2.32697	1.55928	1.71146	0.0434977	0.717003	no
FBgn0026737	CG6171	3.95038	8.8911	1.34478	0.858209	1.55775	1.70981	0.0436502	0.717696	no
FBgn0034181	CG8963	2.516	6.4876	1.62889	0.57202	1.55628	1.70823	0.0437968	0.717696	no
FBgn0030798	CG13003	1.82033	2.86633	0.598423	1.60222	1.55609	1.70802	0.0438163	0.717696	no
FBgn0030660	CG8097	1.14014	2.54049	1.32382	0.872282	1.55288	1.70456	0.0441385	0.717696	no
FBgn0034266	CG4975	2.52613	2.7496	-0.173055	2.36888	1.55268	1.70435	0.0441581	0.717696	no
FBgn0036059	nudE	10.3687	18.9111	0.905434	1.28882	1.55157	1.70315	0.0442699	0.717696	no
FBgn0086690	Plp	12.9878	25.772	1.08161	1.11163	1.55085	1.70237	0.0443427	0.717696	no
FBgn0014906	Hydr2	17.5482	21.3315	0.0577453	2.13419	1.54993	1.70138	0.0444358	0.717696	no
FBgn0264006	dysc	27.3071	29.6965	-0.174903	2.36682	1.54992	1.70137	0.0444369	0.717696	no
FBgn0020304	drongo	15.6606	33.1001	1.21346	0.978029	1.54962	1.70104	0.0444673	0.717696	no
FBgn0050414	CG30414	1.94471	2.85594	0.452742	1.7368	1.54824	1.69955	0.0446074	0.717696	no
FBgn0011603	ine	2.01139	3.37201	0.729357	1.46011	1.54819	1.6995	0.0446124	0.717696	no
FBgn0036136	Ufd1-like	3.14153	5.53313	0.832488	1.35655	1.54789	1.69917	0.0446434	0.717696	no
FBgn0038516	P5cr-2	10.7955	20.5961	0.999485	1.18901	1.5475	1.69875	0.0446829	0.717696	no
FBgn0032246	CG5168	4.2389	13.127	2.01154	0.175072	1.54617	1.69732	0.0448179	0.717696	no
FBgn0266598	Kmn2	2.45653	6.61349	1.71903	0.467366	1.54601	1.69715	0.044834	0.717696	no
FBgn0015546	spel1	2.17674	2.38227	-0.16165	2.34755	1.54567	1.69678	0.0448693	0.717696	no
FBgn0003328	scb	1.82796	3.8933	1.22949	0.956212	1.54552	1.69662	0.044884	0.717696	no
FBgn0036770	Prestin	4.225	4.4665	-0.234024	2.4151	1.54225	1.6931	0.0452186	0.721845	no
FBgn0086129	snama	1.98875	4.22575	1.22454	0.954426	1.54076	1.69149	0.0453717	0.722131	no
FBgn0026418	Hsc70Cb	8.0118	14.2915	0.859034	1.31973	1.54062	1.69133	0.0453868	0.722131	no
FBgn0027617	CG5808	0.98961	2.89342	1.89144	0.283328	1.53779	1.68828	0.0456783	0.725567	no
FBgn0029913	Cht11	5.95007	5.55574	-0.493428	2.6669	1.53688	1.6873	0.0457731	0.725705	no
FBgn0051690	CG31690	0.79686	1.21016	0.522819	1.64977	1.53625	1.68662	0.045838	0.725705	no
FBgn0033048	CG7881	1.35422	3.24346	1.47468	0.696207	1.53505	1.68532	0.045963	0.726487	no
FBgn0268063	ltl	20.3846	30.6961	0.505116	1.66327	1.53328	1.68341	0.0461475	0.726487	no
FBgn0001297	kay	8.0473	14.3085	0.852281	1.31591	1.53314	1.68327	0.0461616	0.726487	no
FBgn0038072	CG6225	3.72051	5.96112	0.634741	1.53307	1.53287	1.68298	0.0461898	0.726487	no
FBgn0001133	grau	1.75333	3.21367	0.915754	1.25006	1.53146	1.68145	0.0463375	0.727619	no
FBgn0031457	CG3077	12.7906	37.5088	1.89767	0.265762	1.52978	1.67964	0.046514	0.7292	no
FBgn0011205	fbl	5.8306	7.907	0.286307	1.87396	1.52754	1.67722	0.0467495	0.731699	no
FBgn0033520	Prx2540-1	3.75194	7.51171	1.10023	1.05768	1.52587	1.67542	0.0469256	0.73326	no
FBgn0267975	vib	8.046	20.9732	1.65156	0.504108	1.52429	1.67371	0.0470936	0.73469	no
FBgn0267693	CR46029	0.50572	1.20168	1.45813	0.694353	1.52204	1.67129	0.0473326	0.735693	no
FBgn0086450	su(r)	7.03659	9.6397	0.307488	1.84478	1.52188	1.67112	0.047349	0.735693	no
FBgn0031321	Tgt	0.77436	1.4893	1.01631	1.13456	1.52089	1.67005	0.0474544	0.735693	no
FBgn0005617	msl-1	1.70951	2.3277	0.294759	1.85425	1.51958	1.66864	0.0475947	0.735693	no
FBgn0053971	Ir62a	2.92126	4.98082	0.76466	1.38353	1.519	1.66801	0.0476568	0.735693	no
FBgn0038832	CG15695	2.07898	4.72883	1.36685	0.780362	1.51831	1.66726	0.0477314	0.735693	no
FBgn0033387	CG8008	4.8584	10.2248	1.20452	0.941481	1.51745	1.66634	0.047823	0.735693	no
FBgn0061200	Nup153	1.60212	3.21543	1.10533	1.03896	1.51624	1.66503	0.0479532	0.735693	no
FBgn0002413	dco	6.5908	17.9749	1.74606	0.397724	1.51588	1.66465	0.0479915	0.735693	no
FBgn0036778	Cyp312a1	1.37453	3.09856	1.3481	0.795689	1.51588	1.66465	0.0479915	0.735693	no
FBgn0039464	CG6330	10.651	17.1383	0.643651	1.50002	1.51581	1.66456	0.048	0.735693	no
FBgn0011241	cbx	5.78001	12.0348	1.18215	0.960296	1.51494	1.66363	0.0480934	0.735952	no
FBgn0039642	CG11882	0.694707	1.61565	1.41323	0.725619	1.5124	1.66089	0.0483683	0.737919	no
FBgn0263219	Dscam4	2.2837	5.26182	1.39376	0.745	1.51233	1.66081	0.0483756	0.737919	no
FBgn0086679	p	4.2929	7.2746	0.751804	1.38455	1.51063	1.65898	0.0485596	0.739553	no
FBgn0027093	Aats-arg	2.21904	6.24109	1.81037	0.321146	1.50721	1.65529	0.0489331	0.744062	no
FBgn0261786	mi	1.43045	1.99485	0.344706	1.78297	1.50449	1.65236	0.0492307	0.747404	no
FBgn0039183	Dis3	1.53085	2.42205	0.608402	1.51604	1.50221	1.64989	0.0494824	0.75004	no
FBgn0037609	CG9773	4.9984	8.0822	0.653856	1.46662	1.4994	1.64687	0.0497926	0.751918	no
FBgn0000406	Cyt-b5-r	258.632	526.814	1.13627	0.983653	1.49901	1.64645	0.049836	0.751918	no
FBgn0052638	CG32638	14.5497	35.7941	1.53067	0.589186	1.49897	1.6464	0.0498409	0.751918	no
FBgn0030163	CG1791	2.58677	4.29771	0.710531	1.40794	1.49798	1.64534	0.0499504	0.752387	no
FBgn0003731	Egfr	7.5709	14.4877	1.00579	1.10742	1.49427	1.64132	0.050365	0.757383	no
FBgn0086384	Mer	1.12255	2.46621	1.2943	0.817738	1.49344	1.64043	0.0504576	0.757383	no
FBgn0037853	CG14696	1.04553	3.45273	2.14583	-0.0345579	1.4929	1.63985	0.0505185	0.757383	no
FBgn0264598	PsGEF	8.6629	9.219	-0.220169	2.32839	1.49074	1.63752	0.0507608	0.759831	no
FBgn0033690	EndoG	1.48962	1.76904	0.00902749	2.09732	1.48941	1.63609	0.0509105	0.760887	no
FBgn0039696	CG7837	1.33341	2.15978	0.657451	1.44698	1.48806	1.63463	0.0510633	0.761151	no
FBgn0010380	AP-1-2beta	5.3754	5.5181	-0.295419	2.39902	1.48747	1.63399	0.05113	0.761151	no
FBgn0030320	CG2247	1.28171	3.05071	1.46166	0.638802	1.48525	1.6316	0.0513822	0.761151	no
FBgn0030052	CG12065	3.77639	7.6906	1.13583	0.96273	1.48391	1.63015	0.0515352	0.761151	no
FBgn0052582	CR32582	4.5534	12.4352	1.74889	0.349559	1.48383	1.63006	0.0515441	0.761151	no
FBgn0264751	Vti1b	6.34078	9.24733	0.43821	1.66004	1.48369	1.62991	0.0515602	0.761151	no
FBgn0259173	corn	1.90552	3.67838	1.02402	1.07378	1.48337	1.62957	0.051596	0.761151	no
FBgn0262937	Rabex-5	1.13771	2.96228	1.6492	0.446678	1.48201	1.6281	0.0517516	0.761151	no
FBgn0063485	Lasp	7.4578	13.9932	0.964674	1.13021	1.48131	1.62734	0.0518322	0.761151	no
FBgn0262962	CG43273	7.3253	12.865	0.826497	1.26834	1.48127	1.62731	0.0518357	0.761151	no
FBgn0032393	CG12264	2.1759	11.7679	3.17648	-1.08248	1.48068	1.62666	0.0519042	0.761151	no
FBgn0052549	CG32549	19.0261	29.8566	0.591276	1.50177	1.48001	1.62594	0.0519807	0.761151	no
FBgn0031775	CG9150	7.11057	37.1063	3.10183	-1.00929	1.47964	1.62555	0.0520226	0.761151	no
FBgn0051427	CG31427	0.370131	1.19165	2.09275	-0.000705517	1.4793	1.62518	0.0520626	0.761151	no
FBgn0052196	CG32196	3.91928	9.65582	1.53368	0.557697	1.47883	1.62467	0.0521163	0.761151	no
FBgn0000568	Eip75B	8.6268	13.1703	0.533813	1.55513	1.47711	1.62281	0.0523145	0.761986	no
FBgn0259984	kuz	5.431	6.3299	-0.0301574	2.11889	1.47696	1.62265	0.052332	0.761986	no
FBgn0083972	CG34136	27.4768	71.7076	1.65403	0.433648	1.47621	1.62185	0.0524178	0.762081	no
FBgn0031188	CG14613	1.72899	4.70415	1.74106	0.340855	1.47214	1.61745	0.0528906	0.766234	no
FBgn0036277	CG10418	3.49759	5.47694	0.586843	1.49505	1.47212	1.61744	0.0528922	0.766234	no
FBgn0052354	CG32354	1.74393	1.84609	-0.231218	2.3125	1.47169	1.61697	0.0529427	0.766234	no
FBgn0040534	CG11985	4.98813	15.9217	2.07475	0.00483781	1.47049	1.61568	0.0530823	0.767099	no
FBgn0036891	CG9372	22.9036	45.7407	1.09501	0.98231	1.46889	1.61395	0.0532694	0.768576	no
FBgn0266217	CR44912	1.53945	3.09429	1.10846	0.967956	1.46825	1.61326	0.0533445	0.768576	no
FBgn0085343	Sws1	0.638091	1.17796	0.930724	1.13942	1.46381	1.60847	0.0538664	0.772607	no
FBgn0034400	CG15099	3.6543	6.0446	0.701314	1.36743	1.46282	1.6074	0.0539828	0.772607	no
FBgn0051633	CG31633	2.31729	7.4209	2.08161	-0.0134587	1.4624	1.60695	0.0540329	0.772607	no
FBgn0267803	CR46128	1.48756	2.76728	0.946746	1.12132	1.46234	1.60689	0.0540396	0.772607	no
FBgn0033033	scaf	15.89	34.7151	1.28261	0.784565	1.46172	1.60621	0.0541141	0.772607	no
FBgn0263258	chas	2.80597	5.23878	0.954286	1.11211	1.46116	1.60561	0.05418	0.772607	no
FBgn0036299	Tsf2	11.1899	29.2464	1.65715	0.408169	1.4604	1.60479	0.0542703	0.772607	no
FBgn0038621	CG10864	0.62029	0.816	0.222789	1.84133	1.45955	1.60388	0.0543707	0.772607	no
FBgn0030122	CG16892	8.57499	12.1589	0.37945	1.68422	1.45924	1.60353	0.0544085	0.772607	no
FBgn0020626	Osbp	5.2864	6.3401	0.0295887	2.03385	1.45907	1.60335	0.0544282	0.772607	no
FBgn0038478	cal1	0.90769	2.77455	1.98433	0.0773183	1.4578	1.60199	0.0545793	0.772991	no
FBgn0039938	Sox102F	4.4852	11.5305	1.6226	0.438603	1.45749	1.60165	0.0546161	0.772991	no
FBgn0026439	Eaat1	60.046	60.957	-0.3187	2.37651	1.45509	1.59906	0.0549031	0.77591	no
FBgn0035159	CG13896	0.95737	2.56105	1.7057	0.349587	1.45331	1.59713	0.0551178	0.777801	no
FBgn0034229	CG4847	26.3946	42.7347	0.656584	1.39602	1.45141	1.59509	0.0553461	0.779876	no
FBgn0034488	CG11208	4.1641	4.0045	-0.431814	2.47911	1.44766	1.59104	0.0558001	0.785123	no
FBgn0036040	CG6749	1.09221	1.9353	0.845056	1.20008	1.44613	1.58939	0.0559862	0.78659	no
FBgn0035721	CG9948	2.30887	3.72703	0.650319	1.39242	1.44444	1.58757	0.0561923	0.787916	no
FBgn0037610	CG8043	3.86455	7.36808	0.998105	1.04403	1.44401	1.5871	0.0562446	0.787916	no
FBgn0014189	Hel25E	8.642	12.7354	0.459978	1.57778	1.44091	1.58376	0.0566241	0.792078	no
FBgn0038854	CG7044	1.71215	4.61049	1.71949	0.316351	1.43956	1.5823	0.0567903	0.793248	no
FBgn0035719	tow	2.56055	5.9031	1.39496	0.635277	1.43559	1.57803	0.0572798	0.794122	no
FBgn0028685	Rpt4	4.07908	5.826	0.394598	1.63436	1.43469	1.57705	0.0573921	0.794122	no
FBgn0038551	CG7357	2.30166	3.7456	0.667238	1.36136	1.43444	1.57678	0.0574232	0.794122	no
FBgn0032025	CG7778	21.2769	21.9119	-0.288718	2.31628	1.4337	1.57599	0.0575143	0.794122	no
FBgn0011660	Pms2	1.50267	2.1452	0.393616	1.63334	1.43327	1.57552	0.0575679	0.794122	no
FBgn0266330	CR44995	10.4419	34.8723	2.16928	-0.142513	1.43314	1.57538	0.057584	0.794122	no
FBgn0033715	CG8490	1.64381	2.26704	0.32147	1.70528	1.43313	1.57537	0.0575861	0.794122	no
FBgn0260795	NaPi-III	13.6651	36.6131	1.70899	0.317174	1.43272	1.57492	0.057637	0.794122	no
FBgn0038109	CG11656	0.73922	2.0335	1.76406	0.260532	1.4316	1.57372	0.0577758	0.794122	no
FBgn0053926	CG33926	10.3404	25.7954	1.55977	0.464473	1.43136	1.57345	0.0578068	0.794122	no
FBgn0050495	CG30495	1.10697	2.02176	0.908326	1.11586	1.43131	1.57341	0.0578119	0.794122	no
FBgn0035592	CG10674	61.3339	59.6009	-0.410045	2.43386	1.43105	1.57313	0.0578445	0.794122	no
FBgn0030830	CG5172	1.15135	2.85386	1.54639	0.474962	1.42931	1.57125	0.0580622	0.795974	no
FBgn0036133	CG7638	5.02602	6.82472	0.289011	1.72901	1.42696	1.56871	0.0583579	0.797628	no
FBgn0038198	Npc2b	34.3546	67.619	1.06463	0.950745	1.42509	1.56669	0.0585935	0.797628	no
FBgn0030141	Gga	0.80323	2.623	2.12241	-0.107323	1.42488	1.56647	0.058619	0.797628	no
FBgn0002021	l(2)37Bb	2.51805	3.04775	0.0487306	1.96616	1.42474	1.56632	0.0586369	0.797628	no
FBgn0025641	DAAM	6.7627	14.2737	1.21056	0.803959	1.42448	1.56603	0.0586703	0.797628	no
FBgn0025693	ZnT41F	3.1322	4.5737	0.44083	1.57357	1.42439	1.56594	0.0586808	0.797628	no
FBgn0083141	Spn28B	0.684827	1.26535	0.932549	1.08071	1.42359	1.56507	0.058783	0.797888	no
FBgn0037018	CG4042	8.7816	20.1905	1.38931	0.620483	1.42114	1.56243	0.059093	0.799498	no
FBgn0016797	fz2	9.3936	11.8487	0.134958	1.87151	1.41879	1.5599	0.0593919	0.799498	no
FBgn0037579	COX7AL	1.31934	3.3057	1.56892	0.436991	1.41839	1.55947	0.0594424	0.799498	no
FBgn0000153	b	15.0222	9.97462	-1.20571	3.21162	1.41839	1.55947	0.0594425	0.799498	no
FBgn0036844	Mkp3	17.1121	17.1591	-0.34443	2.34944	1.41776	1.55879	0.0595235	0.799498	no
FBgn0015271	Orc5	0.896329	1.63422	0.904715	1.09969	1.41732	1.55832	0.059579	0.799498	no
FBgn0016650	Lgr1	6.3263	10.1832	0.644403	1.35867	1.41639	1.5573	0.0596991	0.799498	no
FBgn0014020	Rho1	18.9938	57.5004	1.96414	0.0379379	1.41568	1.55655	0.0597892	0.799498	no
FBgn0032746	CG10470	7.98376	19.7261	1.5397	0.461026	1.41473	1.55552	0.0599117	0.799498	no
FBgn0039329	CG10669	1.3347	2.02323	0.518974	1.48126	1.41438	1.55514	0.0599565	0.799498	no
FBgn0036624	RAF2	3.489	2.31243	-1.20953	3.20974	1.41436	1.55512	0.0599591	0.799498	no
FBgn0010501	Dcp-1	0.61347	1.35639	1.30761	0.6918	1.4138	1.55451	0.0600309	0.799498	no
FBgn0037046	CG10581	1.82173	3.20667	0.831241	1.16796	1.41365	1.55435	0.0600499	0.799498	no
FBgn0036824	CG3902	30.811	46.6137	0.514867	1.48416	1.41352	1.55422	0.0600663	0.799498	no
FBgn0264744	CG44002	0.77176	1.3149	0.763116	1.23081	1.40992	1.55032	0.060532	0.803161	no
FBgn0053474	CG33474	0.836895	1.93796	1.40422	0.588833	1.4093	1.54966	0.0606112	0.803161	no
FBgn0031484	CG3165	3.80138	9.61528	1.58871	0.403771	1.4089	1.54922	0.0606639	0.803161	no
FBgn0028387	chm	1.8204	4.09909	1.34576	0.646589	1.4088	1.54912	0.0606759	0.803161	no
FBgn0267911	trol	6.2186	8.1853	0.223975	1.76713	1.40793	1.54818	0.0607897	0.803562	no
FBgn0050323	CG30323	2.02003	1.87058	-0.510754	2.50008	1.40666	1.54681	0.060954	0.803996	no
FBgn0003346	RanGAP	2.99861	5.24648	0.818625	1.16952	1.40583	1.54591	0.0610627	0.803996	no
FBgn0034758	CG13510	4.48038	15.9602	2.3041	-0.316907	1.40515	1.54519	0.0611505	0.803996	no
FBgn0026315	Ugt35a	5.99413	8.95312	0.488121	1.499	1.4051	1.54513	0.0611572	0.803996	no
FBgn0030883	CG7772	6.2006	16.924	1.7477	0.236872	1.4033	1.54319	0.0613921	0.805058	no
FBgn0025697	santa-maria	31.1728	29.7965	-0.444504	2.42746	1.40216	1.54196	0.0615419	0.805058	no
FBgn0038385	Fbxl7	0.931445	1.43764	0.55665	1.42487	1.40115	1.54087	0.0616747	0.805058	no
FBgn0261671	tweek	2.0522	3.9633	1.02496	0.955763	1.40058	1.54025	0.0617493	0.805058	no
FBgn0261373	CG33228	8.7149	21.733	1.55906	0.420727	1.39992	1.53954	0.0618363	0.805058	no
FBgn0005632	faf	5.6447	8.6641	0.545054	1.43037	1.39683	1.53621	0.0622435	0.805058	no
FBgn0029813	CG15766	0.523296	1.54787	1.91568	0.0595607	1.39671	1.53608	0.0622599	0.805058	no
FBgn0037920	CG14710	1.47128	2.042	0.334713	1.64046	1.39666	1.53602	0.0622664	0.805058	no
FBgn0031322	CG5001	5.0803	5.8383	-0.0595997	2.03461	1.39654	1.53589	0.0622821	0.805058	no
FBgn0031703	CG12512	3.20199	4.93227	0.552483	1.42211	1.39625	1.53558	0.0623206	0.805058	no
FBgn0021800	Reph	14.9996	24.7218	0.693795	1.28045	1.396	1.53532	0.0623531	0.805058	no
FBgn0032453	CG6180	13.1491	27.2688	1.17377	0.799219	1.39511	1.53436	0.0624711	0.805058	no
FBgn0010808	l(3)03670	6.8487	12.6166	0.926313	1.04648	1.39497	1.5342	0.0624896	0.805058	no
FBgn0001941	ifc	9.2015	21.7009	1.44245	0.529451	1.39435	1.53353	0.0625731	0.805058	no
FBgn0032420	CG6583	6.65976	12.5727	0.97749	0.993468	1.39368	1.53281	0.0626619	0.805058	no
FBgn0036552	CG17028	1.68922	3.6468	1.25775	0.713157	1.39364	1.53276	0.0626669	0.805058	no
FBgn0013563	Pex1	0.92986	1.89741	1.13997	0.830346	1.39322	1.53231	0.0627224	0.805058	no
FBgn0033261	udd	3.78955	5.82092	0.5466	1.42283	1.39259	1.53164	0.062806	0.805058	no
FBgn0037363	Atg17	4.2597	6.9152	0.662165	1.30701	1.39242	1.53145	0.0628297	0.805058	no
FBgn0034602	Lapsyn	4.9705	5.4149	-0.171244	2.13584	1.38918	1.52795	0.0632624	0.808136	no
FBgn0027580	PCB	32.6401	36.5396	-0.11437	2.07556	1.38677	1.52535	0.0635855	0.808136	no
FBgn0001974	l(2)35Bd	1.32093	3.1019	1.43345	0.527648	1.38671	1.52528	0.0635941	0.808136	no
FBgn0036287	CG10663	0.89158	1.65774	0.94567	1.01519	1.38654	1.5251	0.0636167	0.808136	no
FBgn0050357	CG30357	1.43076	3.64262	1.60231	0.358078	1.3862	1.52474	0.063662	0.808136	no
FBgn0020513	ade5	70.7635	85.65	0.0487454	1.91158	1.38616	1.52469	0.0636676	0.808136	no
FBgn0038767	trem	1.17717	2.64289	1.3396	0.61983	1.38553	1.52401	0.063753	0.808136	no
FBgn0053230	CG33230	2.39491	2.68662	-0.110017	2.06794	1.38446	1.52286	0.0638968	0.808136	no
FBgn0032973	CG6675	2.04014	2.48121	0.0587783	1.89861	1.38408	1.52246	0.0639474	0.808136	no
FBgn0030314	CG11696	1.15716	1.75803	0.523647	1.43212	1.38294	1.52122	0.0641027	0.808136	no
FBgn0035557	CG11353	1.07648	2.02624	0.971307	0.983316	1.38213	1.52034	0.0642123	0.808136	no
FBgn0065035	AlkB	2.71882	5.01865	0.930517	1.0233	1.38156	1.51973	0.0642896	0.808136	no
FBgn0261550	CG42668	7.7372	14.4777	0.958946	0.99426	1.38112	1.51926	0.0643482	0.808136	no
FBgn0016032	lbm	1.98909	3.79748	1.00092	0.951214	1.38037	1.51845	0.0644509	0.808136	no
FBgn0262511	Vha44	28.1438	26.527	-0.473773	2.42368	1.37879	1.51674	0.0646659	0.808136	no
FBgn0032974	CG3651	1.83824	4.28127	1.41624	0.533556	1.37871	1.51666	0.0646761	0.808136	no
FBgn0040089	meso18E	2.3919	2.46783	-0.284867	2.23374	1.37806	1.51596	0.0647653	0.808136	no
FBgn0036290	CG10638	15.1377	32.775	1.2638	0.684653	1.37776	1.51563	0.0648061	0.808136	no
FBgn0085342	CG34313	0.755316	2.22573	1.90778	0.0402738	1.37748	1.51533	0.0648441	0.808136	no
FBgn0033234	MFS12	0.524437	0.926085	0.837914	1.11005	1.37742	1.51526	0.0648531	0.808136	no
FBgn0016756	Usp47	5.4775	12.9766	1.45188	0.495848	1.37725	1.51508	0.0648757	0.808136	no
FBgn0037492	CG10050	0.54972	1.25863	1.38058	0.566691	1.37693	1.51473	0.06492	0.808136	no
FBgn0029898	CG14439	7.4551	9.5142	0.159398	1.78418	1.37432	1.51192	0.0652771	0.81153	no
FBgn0025802	Sbf	2.05349	2.7494	0.259592	1.6823	1.37313	1.51063	0.0654409	0.812515	no
FBgn0037232	CG9791	4.5775	4.3813	-0.441689	2.38265	1.37247	1.50992	0.0655314	0.812589	no
FBgn0034063	CG8389	6.21133	6.08987	-0.391421	2.33082	1.37136	1.50873	0.0656842	0.812827	no
FBgn0030605	ND-B18	10.717	17.7027	0.698437	1.24059	1.3711	1.50845	0.0657197	0.812827	no
FBgn0266095	CR44832	24.6194	70.704	1.85401	0.083947	1.37034	1.50763	0.0658248	0.813081	no
FBgn0040928	CR15345	1.51574	3.19747	1.20943	0.727213	1.36941	1.50663	0.0659533	0.81345	no
FBgn0087035	AGO2	12.249	29.7629	1.50478	0.431139	1.3689	1.50607	0.066024	0.81345	no
FBgn0033342	CG8258	3.92105	9.0432	1.39579	0.537182	1.36682	1.50383	0.0663129	0.814302	no
FBgn0033347	CG8248	4.30765	5.504	0.161896	1.77041	1.36635	1.50332	0.0663786	0.814302	no
FBgn0027498	CG2061	2.8032	3.57254	0.156532	1.77528	1.36599	1.50294	0.0664274	0.814302	no
FBgn0036454	CG17839	11.3435	10.8336	-0.446254	2.37801	1.36596	1.5029	0.0664321	0.814302	no
FBgn0037071	CG7632	2.73759	6.4699	1.44683	0.482576	1.3643	1.50111	0.0666639	0.816102	no
FBgn0031640	Mon1	1.28775	2.64815	1.15617	0.771664	1.36318	1.49991	0.0668194	0.816964	no
FBgn0032723	ssp3	1.1718	2.74967	1.43191	0.493738	1.36164	1.49824	0.0670358	0.817197	no
FBgn0002973	numb	1.7219	4.582	1.69468	0.229762	1.36078	1.49732	0.0671554	0.817197	no
FBgn0032075	Tsp29Fb	15.6274	23.6988	0.519831	1.40424	1.36052	1.49704	0.0671916	0.817197	no
FBgn0040236	c11.1	5.27459	14.3109	1.73524	0.186559	1.35891	1.4953	0.067418	0.817197	no
FBgn0265873	CR44662	3.48052	6.7083	1.02078	0.900986	1.35889	1.49528	0.0674211	0.817197	no
FBgn0037251	CG9804	2.06987	5.52895	1.70262	0.218398	1.35837	1.49471	0.0674948	0.817197	no
FBgn0030631	CG6227	0.90672	2.55212	1.81197	0.107586	1.35733	1.49359	0.0676414	0.817197	no
FBgn0011672	Mvl	13.337	16.8687	0.140658	1.77794	1.35665	1.49286	0.0677371	0.817197	no
FBgn0036838	CG3808	1.22864	1.65357	0.270428	1.64747	1.35616	1.49233	0.0678069	0.817197	no
FBgn0039566	CG4849	0.66658	2.14597	2.09265	-0.175247	1.35581	1.49195	0.0678563	0.817197	no
FBgn0039507	mrt	0.95164	2.33954	1.52923	0.387722	1.35549	1.49161	0.0679008	0.817197	no
FBgn0026374	Rhp	1.49165	2.59861	0.80961	1.10722	1.3554	1.49151	0.0679138	0.817197	no
FBgn0002937	ninaB	11.7573	13.0107	-0.138517	2.05504	1.35519	1.49128	0.0679438	0.817197	no
FBgn0028833	Dak1	8.9959	17.1127	0.993383	0.921175	1.3538	1.48978	0.0681411	0.818544	no
FBgn0038972	CG7054	6.1736	10.9179	0.841008	1.06882	1.35045	1.48617	0.068617	0.818983	no
FBgn0035558	CG11357	3.9074	4.7192	0.0442349	1.86553	1.35041	1.48612	0.0686232	0.818983	no
FBgn0085330	CG34301	17.3863	16.4852	-0.461347	2.37094	1.35029	1.486	0.0686401	0.818983	no
FBgn0052528	parvin	5.8366	14.4696	1.54674	0.36284	1.35028	1.48598	0.0686419	0.818983	no
FBgn0004360	Wnt2	0.92968	1.7793	1.00609	0.903009	1.34994	1.48562	0.0686903	0.818983	no
FBgn0037918	CG6791	2.6006	3.4869	0.262577	1.64563	1.34931	1.48494	0.0687805	0.818983	no
FBgn0036316	CG10960	68.5877	105.839	0.556194	1.3486	1.34689	1.48233	0.0691263	0.818983	no
FBgn0262601	SmB	13.7763	29.5656	1.24538	0.659049	1.34663	1.48205	0.0691635	0.818983	no
FBgn0032244	RfC3	1.09567	1.284	-0.0187624	1.9228	1.34636	1.48175	0.0692032	0.818983	no
FBgn0037773	CG5359	0.58754	1.30205	1.31243	0.590239	1.34539	1.48071	0.0693424	0.818983	no
FBgn0029819	Usp30	3.1561	7.4217	1.43636	0.465645	1.34492	1.4802	0.0694095	0.818983	no
FBgn0260962	pic	3.8513	10.1667	1.67796	0.223365	1.34444	1.47968	0.0694787	0.818983	no
FBgn0267517	5.8SrRNA-Psi:CR45857	25.8797	69.6984	1.71977	0.181079	1.3441	1.47932	0.0695271	0.818983	no
FBgn0259238	CG42336	9.7321	15.9269	0.678998	1.22166	1.34397	1.47918	0.0695466	0.818983	no
FBgn0037574	Coq2	1.48405	2.0384	0.31297	1.58768	1.34396	1.47917	0.0695476	0.818983	no
FBgn0038366	CG4576	0.51074	1.49071	1.88781	0.00975874	1.34179	1.47682	0.0698618	0.818983	no
FBgn0033113	Spn42Dc	0.94112	1.30655	0.335294	1.56158	1.34129	1.47629	0.0699336	0.818983	no
FBgn0040343	CG3713	3.46987	4.78567	0.321575	1.57384	1.34026	1.47518	0.0700824	0.818983	no
FBgn0002868	MtnA	647.706	2890.65	2.77505	-0.881135	1.3392	1.47403	0.0702366	0.818983	no
FBgn0034908	CG5543	0.571766	1.17634	1.15715	0.73612	1.33875	1.47354	0.0703023	0.818983	no
FBgn0027529	CG8920	7.7108	14.4517	0.962332	0.930476	1.33842	1.47319	0.0703503	0.818983	no
FBgn0267729	CR46060	2.94376	3.83903	0.204622	1.68764	1.33803	1.47277	0.0704066	0.818983	no
FBgn0262636	dati	6.4088	5.8234	-0.550292	2.44189	1.33756	1.47227	0.0704746	0.818983	no
FBgn0034093	CG15706	1.50151	1.92675	0.17084	1.71922	1.33648	1.4711	0.0706327	0.818983	no
FBgn0001206	Hmr	0.266843	0.79618	1.93381	-0.0450115	1.33559	1.47013	0.070763	0.818983	no
FBgn0051955	CG31955	1.44853	4.14329	1.84559	0.0426785	1.33521	1.46973	0.0708178	0.818983	no
FBgn0026077	Gasp	22.7503	24.8396	-0.166591	2.05479	1.33516	1.46967	0.0708254	0.818983	no
FBgn0029105	alpha-catenin-related	6.5679	9.4151	0.402248	1.48501	1.33449	1.46895	0.0709231	0.818983	no
FBgn0032150	CG13123	0.76266	1.79853	1.4423	0.444502	1.33417	1.4686	0.0709702	0.818983	no
FBgn0267540	CR45880	3.13471	4.39335	0.355102	1.53124	1.33384	1.46825	0.071018	0.818983	no
FBgn0267237	CR45677	1.03095	3.27725	2.06619	-0.179968	1.33376	1.46817	0.0710295	0.818983	no
FBgn0032935	Atg18b	14.4478	22.3875	0.564881	1.32072	1.33332	1.46769	0.0710946	0.818983	no
FBgn0260004	Snmp1	1.53792	2.82461	0.920022	0.965283	1.33311	1.46746	0.071125	0.818983	no
FBgn0040235	c12.1	2.17362	4.081	0.966005	0.917892	1.33212	1.46639	0.0712711	0.818983	no
FBgn0031214	CG11374	2.03695	2.4119	0.00285407	1.8793	1.33088	1.46506	0.0714526	0.818983	no
FBgn0032157	Etl1	1.34765	2.04649	0.522683	1.35837	1.33011	1.46422	0.0715667	0.818983	no
FBgn0033000	CG14464	27.0905	67.6577	1.56215	0.318883	1.33009	1.46421	0.0715688	0.818983	no
FBgn0051472	sgll	7.8002	10.0045	0.169842	1.7102	1.32939	1.46345	0.0716724	0.818983	no
FBgn0013983	imd	2.67509	5.52594	1.16558	0.713863	1.32897	1.46299	0.0717346	0.818983	no
FBgn0036980	RhoBTB	5.3288	8.9031	0.722234	1.15666	1.32858	1.46257	0.0717924	0.818983	no
FBgn0040734	CG15065	366.258	894.299	1.51498	0.363582	1.32835	1.46232	0.0718264	0.818983	no
FBgn0035839	CG7550	0.922522	1.74121	0.977024	0.898614	1.32628	1.46009	0.0721328	0.818983	no
FBgn0265083	CG44194	2.9613	9.6678	2.12187	-0.246559	1.32604	1.45984	0.0721671	0.818983	no
FBgn0032818	CG10628	1.79538	3.11206	0.79911	1.07477	1.32504	1.45875	0.0723168	0.818983	no
FBgn0034639	CG15673	2.54834	6.70969	1.67254	0.201219	1.32494	1.45865	0.0723304	0.818983	no
FBgn0014009	Rab2	10.4068	20.8615	1.10285	0.770715	1.32481	1.45851	0.0723502	0.818983	no
FBgn0034860	CG9812	29.823	69.33	1.41239	0.460752	1.32451	1.45818	0.072395	0.818983	no
FBgn0037531	CG10445	0.274616	1.04255	2.4371	-0.56433	1.32425	1.4579	0.0724335	0.818983	no
FBgn0266737	CR45210	2.96043	4.00954	0.283619	1.58904	1.32417	1.45781	0.072446	0.818983	no
FBgn0030654	CG15643	1.47166	2.66287	0.888836	0.983229	1.32375	1.45736	0.0725079	0.818983	no
FBgn0267378	sau	6.8949	15.3721	1.325	0.546914	1.32364	1.45725	0.0725239	0.818983	no
FBgn0050197	CG30197	119.947	229.129	1.00212	0.868578	1.32279	1.45632	0.0726516	0.819462	no
FBgn0032480	Edem2	2.6138	3.6092	0.324024	1.54566	1.32207	1.45555	0.0727588	0.819709	no
FBgn0034936	CG2970	1.96984	5.69716	1.86873	-0.00118167	1.32056	1.45392	0.0729842	0.820694	no
FBgn0003660	Syb	9.7577	21.1518	1.26628	0.600636	1.32011	1.45344	0.0730511	0.820694	no
FBgn0030768	CG9723	0.77543	1.82128	1.43386	0.43257	1.31977	1.45307	0.0731024	0.820694	no
FBgn0035436	CG12016	31.092	37.7351	0.0544163	1.8109	1.31898	1.45221	0.0732211	0.821067	no
FBgn0027073	CG4302	15.5213	20.9241	0.273896	1.58692	1.3158	1.44878	0.0736992	0.822172	no
FBgn0028675	Sur	0.355902	0.647236	0.899371	0.960979	1.31547	1.44843	0.0737489	0.822172	no
FBgn0052536	CG32536	1.42191	4.03635	1.82971	0.0298879	1.31494	1.44786	0.0738287	0.822172	no
FBgn0033474	CG1407	3.41948	4.22601	0.092295	1.76701	1.31472	1.44763	0.0738607	0.822172	no
FBgn0053329	Sp212	2.20077	5.51764	1.57023	0.288117	1.31405	1.4469	0.0739631	0.822172	no
FBgn0046685	Wsck	2.32409	4.8551	1.18905	0.669074	1.31389	1.44673	0.0739869	0.822172	no
FBgn0022702	Cht2	1.30586	2.17078	0.711685	1.14566	1.31334	1.44614	0.0740694	0.822172	no
FBgn0035044	CG3663	3.76553	12.2001	2.10596	-0.249229	1.3129	1.44566	0.074136	0.822172	no
FBgn0004611	Plc21C	22.2135	31.0873	0.352059	1.50184	1.3109	1.4435	0.0744392	0.822172	no
FBgn0034071	CG8405	2.0605	5.4238	1.67199	0.181203	1.3104	1.44296	0.0745152	0.822172	no
FBgn0040294	POSH	2.17319	4.50941	1.17498	0.677485	1.30989	1.44241	0.0745928	0.822172	no
FBgn0067779	dbr	3.01821	6.8496	1.36209	0.490309	1.30985	1.44236	0.0745998	0.822172	no
FBgn0004381	Klp68D	2.94406	4.48496	0.529319	1.32301	1.3098	1.44231	0.0746076	0.822172	no
FBgn0259709	CG42363	4.05347	8.19639	1.12097	0.730951	1.30951	1.442	0.0746511	0.822172	no
FBgn0035385	FMRFaR	1.99462	2.27291	-0.0772795	1.92858	1.30906	1.44152	0.0747188	0.822172	no
FBgn0020306	dom	5.2209	7.2693	0.341385	1.50897	1.3084	1.4408	0.0748205	0.822172	no
FBgn0010397	LamC	4.6521	11.0384	1.45514	0.394919	1.30819	1.44058	0.0748519	0.822172	no
FBgn0039638	dgt6	0.440269	0.851471	1.02791	0.821192	1.30752	1.43985	0.074955	0.822172	no
FBgn0037931	CG18476	1.59298	2.31639	0.432089	1.41699	1.30749	1.43983	0.0749583	0.822172	no
FBgn0005612	Sox14	2.23879	3.35212	0.49321	1.35512	1.30697	1.43926	0.0750387	0.822172	no
FBgn0262533	CR43087	1.64425	4.08143	1.54937	0.29767	1.30606	1.43827	0.0751782	0.822172	no
FBgn0022359	Sodh-2	5.1863	7.20125	0.335627	1.50837	1.30391	1.43595	0.0755077	0.822172	no
FBgn0267795	CG32138	3.14136	6.8055	1.26504	0.57865	1.30369	1.43572	0.075541	0.822172	no
FBgn0086698	frtz	1.47331	2.83399	1.01662	0.826916	1.30358	1.4356	0.075558	0.822172	no
FBgn0038678	mRpL55	2.36987	6.08493	1.62003	0.222811	1.30309	1.43507	0.0756336	0.822172	no
FBgn0020518	snoRNA:Me28S-G764	48.5915	141.393	1.88143	-0.0387009	1.30301	1.43499	0.0756453	0.822172	no
FBgn0267910	MRE16	5314.46	9924.67	0.954814	0.887451	1.30268	1.43463	0.0756962	0.822172	no
FBgn0037901	CG6744	0.90389	2.54641	1.81382	0.0282724	1.30256	1.4345	0.0757152	0.822172	no
FBgn0030478	CG1640	30.615	45.415	0.473769	1.36566	1.30067	1.43247	0.0760052	0.823008	no
FBgn0051199	CG31199	29.9029	50.9094	0.761552	1.07706	1.3001	1.43185	0.0760938	0.823008	no
FBgn0014019	Rh5	114.521	161.897	0.373168	1.46487	1.29969	1.43141	0.0761567	0.823008	no
FBgn0029801	CG15771	16.8396	37.7897	1.33865	0.497504	1.29835	1.42997	0.0763635	0.823008	no
FBgn0000618	e(y)2	9.15524	21.1822	1.40244	0.433067	1.2979	1.42947	0.0764343	0.823008	no
FBgn0266705	CR45195	3.45976	8.06407	1.41786	0.417511	1.29781	1.42937	0.0764483	0.823008	no
FBgn0021895	ytr	13.101	21.5388	0.688583	1.14634	1.29749	1.42903	0.0764978	0.823008	no
FBgn0033460	Sec24AB	4.3158	6.445	0.487704	1.34685	1.29723	1.42875	0.0765382	0.823008	no
FBgn0001142	Gs1	58.064	82.647	0.387439	1.44689	1.29707	1.42858	0.0765628	0.823008	no
FBgn0033547	CG12935	2.44493	5.74352	1.43424	0.397515	1.29525	1.42661	0.076846	0.825128	no
FBgn0035763	CG8602	12.0189	14.0845	-0.0188054	1.84909	1.29421	1.42549	0.0770075	0.825817	no
FBgn0035906	GstO2	9.2924	34.0275	2.36172	-0.532112	1.29373	1.42498	0.077082	0.825817	no
FBgn0002641	mal	1.12107	1.70663	0.527851	1.30082	1.29307	1.42426	0.0771856	0.826006	no
FBgn0036806	Cyp12c1	2.5862	11.1232	2.69783	-0.870536	1.2921	1.42321	0.0773372	0.826707	no
FBgn0262838	CG43202	25.5876	60.4404	1.44572	0.380754	1.29151	1.42258	0.0774287	0.826766	no
FBgn0039102	SPE	19.388	29.5269	0.528708	1.29609	1.29033	1.42131	0.0776138	0.827824	no
FBgn0038682	CG5835	3.2263	4.486	0.338534	1.48402	1.28874	1.41959	0.0778636	0.828937	no
FBgn0034939	thoc5	1.83167	3.39625	0.939879	0.882425	1.28856	1.4194	0.0778908	0.828937	no
FBgn0039665	CG2310	2.23869	3.49276	0.579173	1.24219	1.2879	1.41868	0.0779956	0.829128	no
FBgn0262987	CG43295	1.63441	4.16874	1.60614	0.213883	1.28695	1.41766	0.0781445	0.829128	no
FBgn0261454	scaRNA:MeU4-A65	11.6383	28.2373	1.5017	0.318122	1.28681	1.41751	0.0781675	0.829128	no
FBgn0005592	btl	1.00919	1.19209	-0.00216279	1.8199	1.28534	1.41592	0.0783993	0.830669	no
FBgn0264556	Gr39a	2.73357	3.82359	0.350977	1.46417	1.2835	1.41394	0.0786898	0.831959	no
FBgn0037680	CG8121	5.5815	8.7302	0.584458	1.22643	1.28049	1.4107	0.0791671	0.831959	no
FBgn0032147	IP3K1	2.13832	2.79558	0.209818	1.60082	1.28031	1.4105	0.0791959	0.831959	no
FBgn0037999	CG4860	0.95843	1.7185	0.869817	0.940576	1.28014	1.41032	0.0792231	0.831959	no
FBgn0069973	CG40485	80.283	165.753	1.16448	0.645419	1.27979	1.40994	0.0792794	0.831959	no
FBgn0266083	ocm	1.39185	2.07154	0.480677	1.32603	1.27754	1.40751	0.0796385	0.831959	no
FBgn0050342	Prp38	2.49377	3.98623	0.629837	1.17651	1.27728	1.40723	0.0796799	0.831959	no
FBgn0051678	CG31678	2.53863	7.5307	1.92169	-0.115916	1.27688	1.40679	0.0797441	0.831959	no
FBgn0000490	dpp	3.23784	6.15771	0.992853	0.812845	1.27682	1.40673	0.079753	0.831959	no
FBgn0003969	vap	5.0204	11.1121	1.30986	0.495657	1.27669	1.4066	0.0797737	0.831959	no
FBgn0034471	Obp56e	211.266	401.517	0.991461	0.813702	1.27644	1.40633	0.0798137	0.831959	no
FBgn0263998	Ack-like	3.3828	4.0662	0.0342857	1.76948	1.27546	1.40526	0.0799718	0.831959	no
FBgn0034073	CG8414	1.52813	1.85286	0.052422	1.75129	1.27541	1.40522	0.0799784	0.831959	no
FBgn0266669	Sec3	2.5698	6.81883	1.68873	0.114482	1.27506	1.40484	0.0800351	0.831959	no
FBgn0051664	CG31664	1.10166	3.68791	2.17424	-0.372859	1.27377	1.40344	0.0802424	0.831959	no
FBgn0000212	brm	1.71734	3.20491	0.953384	0.847269	1.27325	1.40289	0.0803254	0.831959	no
FBgn0030040	CG15347	3.05234	14.8773	2.95918	-1.15899	1.27292	1.40253	0.0803784	0.831959	no
FBgn0260874	Ir76a	6.751	8.7377	0.188794	1.6111	1.27271	1.4023	0.0804122	0.831959	no
FBgn0034219	mthl4	0.87393	1.30652	0.490003	1.30948	1.27243	1.402	0.0804582	0.831959	no
FBgn0266421	RPA3	3.29446	7.79132	1.44826	0.348724	1.27066	1.40009	0.0807434	0.831959	no
FBgn0264517	CR43916	83.6368	126.794	0.519172	1.27744	1.27039	1.3998	0.0807864	0.831959	no
FBgn0010602	lwr	6.4988	6.5064	-0.347719	2.14364	1.26991	1.39928	0.0808649	0.831959	no
FBgn0030521	CtsB1	50.8282	96.625	0.991992	0.803548	1.26964	1.39899	0.0809087	0.831959	no
FBgn0051360	CG31360	10.8636	24.1942	1.32275	0.47135	1.26862	1.39789	0.0810734	0.831959	no
FBgn0031062	CG14230	0.675839	1.01601	0.501616	1.29238	1.26855	1.39781	0.081085	0.831959	no
FBgn0039023	CG4723	6.15254	8.3586	0.290062	1.50285	1.26778	1.39698	0.0812101	0.831959	no
FBgn0265344	CR44298	19.8827	20.2598	-0.310905	2.10373	1.26772	1.39691	0.08122	0.831959	no
FBgn0026630	nes	11.7402	16.0562	0.303957	1.48827	1.26729	1.39645	0.0812888	0.831959	no
FBgn0266945	CR45396	1.65533	2.01454	0.0601627	1.73013	1.26593	1.39498	0.0815104	0.831959	no
FBgn0052281	CG32281	1.26261	2.52324	1.09641	0.693735	1.26582	1.39487	0.0815277	0.831959	no
FBgn0260407	mRpS23	2.04789	4.48241	1.28651	0.503271	1.26557	1.39459	0.0815692	0.831959	no
FBgn0027515	CG7115	8.2842	13.1231	0.610978	1.17872	1.2655	1.39453	0.0815794	0.831959	no
FBgn0036663	CG9674	28.6697	43.3534	0.513867	1.27535	1.26517	1.39416	0.081634	0.831959	no
FBgn0052271	CG32271	2.30399	3.20489	0.33939	1.44966	1.26505	1.39404	0.081653	0.831959	no
FBgn0003444	smo	3.33698	3.76076	-0.100372	1.88882	1.26463	1.39358	0.0817226	0.831959	no
FBgn0051729	CG31729	17.9833	22.2814	0.0975996	1.68771	1.2624	1.39118	0.0820856	0.831959	no
FBgn0039291	CG13663	8.7001	15.4057	0.843685	0.940998	1.26196	1.3907	0.0821578	0.831959	no
FBgn0035825	CG8111	2.01581	4.35076	1.25722	0.526904	1.26156	1.39027	0.0822228	0.831959	no
FBgn0003943	Ubi-p63E	73.692	70.9657	-0.428923	2.2116	1.26055	1.38918	0.0823898	0.831959	no
FBgn0031224	CG11454	4.49642	4.0266	-0.580737	2.36202	1.25956	1.38811	0.0825521	0.831959	no
FBgn0039008	CG6972	6.5419	16.9535	1.63939	0.141824	1.25951	1.38806	0.0825598	0.831959	no
FBgn0028538	Sec71	1.43103	3.0014	1.19737	0.583584	1.25932	1.38786	0.0825902	0.831959	no
FBgn0037714	CG9396	24.4248	37.1557	0.526349	1.25415	1.259	1.38751	0.0826428	0.831959	no
FBgn0032006	Pvr	2.27774	4.7018	1.1641	0.615092	1.25808	1.38651	0.0827949	0.831959	no
FBgn0040551	CG11686	16.7388	31.9055	0.997555	0.781289	1.25783	1.38625	0.0828354	0.831959	no
FBgn0030676	CG12379	0.996489	2.95599	1.92167	-0.143779	1.25716	1.38552	0.0829469	0.831959	no
FBgn0028327	l(1)G0320	39.2679	61.3149	0.580874	1.19667	1.25691	1.38525	0.0829874	0.831959	no
FBgn0038584	mTerf5	1.92542	3.10263	0.646668	1.13018	1.25642	1.38472	0.0830685	0.831959	no
FBgn0260965	CG42588	1.06142	2.61562	1.53419	0.241412	1.25554	1.38377	0.083214	0.831959	no
FBgn0086448	Gpi1	2.0672	4.92789	1.46487	0.310606	1.25545	1.38368	0.0832285	0.831959	no
FBgn0034165	CG6435	5.25348	11.378	1.26445	0.510889	1.25535	1.38357	0.0832443	0.831959	no
FBgn0031320	CG5126	3.5271	7.3603	1.1868	0.588246	1.25515	1.38335	0.0832789	0.831959	no
FBgn0031267	Ipk2	1.15938	1.98868	0.777208	0.99656	1.25424	1.38238	0.083428	0.831959	no
FBgn0083054	snoRNA:Psi18S-1347a	11.9716	26.9543	1.34555	0.427721	1.25389	1.38199	0.0834867	0.831959	no
FBgn0259200	CG42304	1.27657	2.59034	1.12827	0.64467	1.25366	1.38175	0.0835246	0.831959	no
FBgn0033401	CG1968	2.28513	5.32974	1.41924	0.353673	1.25364	1.38173	0.0835277	0.831959	no
FBgn0026433	Grip128	0.51474	1.72915	2.18152	-0.408914	1.25342	1.38149	0.0835641	0.831959	no
FBgn0031678	CG31918	1.55562	1.81394	-0.0291879	1.80111	1.25294	1.38097	0.0836444	0.831959	no
FBgn0266019	rudhira	9.1141	9.6239	-0.236445	2.00777	1.25252	1.38052	0.083714	0.831959	no
FBgn0030066	CG1885	3.41853	6.64798	1.03945	0.731864	1.25251	1.38051	0.0837153	0.831959	no
FBgn0025638	Roc1a	15.5528	17.7958	-0.0686832	1.83885	1.2517	1.37963	0.08385	0.832436	no
FBgn0000541	E(bx)	4.8942	8.2913	0.751239	1.01757	1.25074	1.37859	0.0840104	0.832802	no
FBgn0028991	seq	2.83266	2.36474	-0.727384	2.494	1.24919	1.37692	0.0842683	0.832802	no
FBgn0036487	Prp31	2.4215	4.42997	0.911802	0.854294	1.24882	1.37652	0.0843297	0.832802	no
FBgn0085279	CG34250	12.6984	29.6989	1.42499	0.340591	1.24846	1.37613	0.08439	0.832802	no
FBgn0028563	sut1	1.2121	2.06288	0.760834	1.0037	1.24772	1.37534	0.0845137	0.832802	no
FBgn0036152	CG6175	3.63439	5.5607	0.538393	1.22536	1.24716	1.37473	0.0846071	0.832802	no
FBgn0000477	DNaseII	41.0983	113.54	1.77299	-0.00926214	1.24714	1.37471	0.0846101	0.832802	no
FBgn0001233	Hsp83	186.072	148.566	-0.820476	2.58334	1.24653	1.37406	0.084712	0.832802	no
FBgn0035141	Cypl	1.56597	3.64194	1.41326	0.349402	1.24639	1.3739	0.0847359	0.832802	no
FBgn0034299	CG5757	1.78386	3.34774	0.965081	0.797432	1.24628	1.37379	0.0847534	0.832802	no
FBgn0031657	CG3756	2.0766	3.51233	0.747878	1.01273	1.24494	1.37234	0.0849795	0.833703	no
FBgn0038763	CG4433	6.3824	6.9	-0.187241	1.94584	1.24352	1.37081	0.0852178	0.833703	no
FBgn0034786	CG13531	2.03511	3.8388	0.975745	0.782818	1.24349	1.37078	0.0852222	0.833703	no
FBgn0027378	MRG15	1.64566	2.94484	0.865644	0.891463	1.24246	1.36967	0.0853955	0.833703	no
FBgn0034468	Obp56a	14.07	33.7834	1.47993	0.276949	1.2423	1.36949	0.0854226	0.833703	no
FBgn0029706	CG3626	4.6674	9.1187	1.04911	0.707597	1.24218	1.36936	0.085443	0.833703	no
FBgn0037602	SLIRP2	3.18094	11.8472	2.39713	-0.641974	1.24108	1.36818	0.0856286	0.833703	no
FBgn0030699	CG8578	6.54765	12.466	0.995152	0.759945	1.24104	1.36813	0.0856352	0.833703	no
FBgn0038981	CG5346	4.40312	9.1886	1.18685	0.567343	1.2404	1.36744	0.0857431	0.833703	no
FBgn0033240	CG2906	3.55621	4.05982	-0.0734438	1.82733	1.24019	1.36721	0.0857793	0.833703	no
FBgn0034722	Rtf1	3.763	6.5606	0.811222	0.941921	1.23966	1.36664	0.0858687	0.833703	no
FBgn0003882	tub	7.45	5.5416	-0.968456	2.72117	1.23936	1.36632	0.0859198	0.833703	no
FBgn0035517	CG1265	5.6731	8.3558	0.458868	1.2934	1.23904	1.36598	0.0859729	0.833703	no
FBgn0260745	mfas	32.8213	79.295	1.49283	0.258078	1.23808	1.36493	0.0861369	0.833808	no
FBgn0263600	DNApol-delta	0.89568	2.76057	2.0016	-0.251432	1.23756	1.36437	0.0862249	0.833808	no
FBgn0031745	rau	0.76182	1.30499	0.774398	0.975413	1.2373	1.3641	0.086268	0.833808	no
FBgn0028543	NimB2	15.0463	25.3689	0.741285	1.00763	1.23667	1.36342	0.0863756	0.833808	no
FBgn0051897	CG31897	0.502595	0.552363	-0.152885	1.90145	1.23642	1.36315	0.0864176	0.833808	no
FBgn0030759	CG13014	1.21726	2.77291	1.36997	0.377063	1.23534	1.36198	0.086602	0.834606	no
FBgn0082960	snoRNA:Psi28S-3405a	65.053	61.9976	-0.450673	2.1965	1.23448	1.36106	0.0867476	0.834606	no
FBgn0033994	CG7544	1.06031	1.99907	0.974723	0.770991	1.23441	1.36098	0.0867608	0.834606	no
FBgn0040322	GNBP2	6.2162	11.3021	0.898899	0.842815	1.23158	1.35792	0.0872439	0.838067	no
FBgn0035505	Teh2	21.2408	27.7211	0.206164	1.53398	1.23047	1.35673	0.0874339	0.838067	no
FBgn0261477	slim	8.6724	11.177	0.179927	1.55962	1.23004	1.35627	0.0875071	0.838067	no
FBgn0051637	CG31637	8.0343	8.9608	-0.122133	1.86072	1.22937	1.35554	0.087623	0.838067	no
FBgn0015803	RtGEF	7.3665	12.8487	0.81213	0.926005	1.22905	1.35519	0.087678	0.838067	no
FBgn0278604	dmt	1.74808	4.98556	1.83951	-0.101836	1.22872	1.35484	0.0877342	0.838067	no
FBgn0004237	Hrb87F	5.1084	10.6561	1.18601	0.551448	1.22857	1.35467	0.0877606	0.838067	no
FBgn0266690	CR45180	3.25397	5.59642	0.782778	0.954204	1.22823	1.35431	0.0878182	0.838067	no
FBgn0053095	CG33095	8.2125	10.3443	0.13201	1.60409	1.22761	1.35364	0.0879254	0.838165	no
FBgn0037332	Hcs	3.9197	6.1272	0.583188	1.15208	1.22702	1.35301	0.0880263	0.838165	no
FBgn0261983	l(2)gd1	1.503	3.04176	1.12276	0.611439	1.22626	1.35219	0.0881576	0.838165	no
FBgn0032922	CG9249	1.73472	3.68775	1.22555	0.507672	1.22557	1.35144	0.0882769	0.838165	no
FBgn0035390	scramb2	16.0492	24.812	0.560092	1.17193	1.22473	1.35053	0.0884225	0.838165	no
FBgn0034496	CG9143	2.06037	1.46478	-1.063	2.79453	1.22438	1.35016	0.0884822	0.838165	no
FBgn0283438	CG46280	3.6112	6.4028	0.846385	0.885135	1.22437	1.35015	0.0884844	0.838165	no
FBgn0039238	CG7016	7.4161	14.707	1.08034	0.650841	1.22413	1.34989	0.0885263	0.838165	no
FBgn0030790	CG4768	16.382	23.4629	0.400402	1.32793	1.22212	1.34772	0.0888748	0.840637	no
FBgn0037265	spartin	1.55811	2.74161	0.830457	0.896857	1.2214	1.34694	0.089	0.840989	no
FBgn0032136	Apoltp	16.4065	36.6487	1.32903	0.397577	1.22089	1.3464	0.0890871	0.840989	no
FBgn0034797	nahoda	4.8399	10.6267	1.29304	0.432799	1.22035	1.34581	0.0891812	0.841052	no
FBgn0058002	ND-AGGG	22.1603	72.1959	2.1175	-0.394066	1.21865	1.34398	0.0894778	0.843021	no
FBgn0033131	CR12842	1.77792	1.44875	-0.777938	2.50057	1.21808	1.34336	0.0895773	0.843051	no
FBgn0030530	jub	1.26924	2.28645	0.879578	0.842408	1.21763	1.34287	0.0896564	0.843051	no
FBgn0041182	Tep2	15.1044	36.049	1.46733	0.25234	1.21599	1.3411	0.0899432	0.843129	no
FBgn0065046	snoRNA:U3:9B	19.3468	42.3541	1.2869	0.431603	1.21517	1.34022	0.0900874	0.843129	no
FBgn0002789	Mp20	22.4667	84.7	2.42254	-0.704205	1.21505	1.34009	0.0901081	0.843129	no
FBgn0029661	CG16781	0.890202	2.01693	1.35866	0.358284	1.21406	1.33903	0.0902805	0.843129	no
FBgn0083001	snoRNA:Psi28S-1192a	21.7272	59.8961	1.76851	-0.0518972	1.21383	1.33878	0.0903219	0.843129	no
FBgn0026263	bip1	2.24136	3.41248	0.5281	1.18829	1.21367	1.3386	0.0903501	0.843129	no
FBgn0000097	aop	10.3952	20.8013	1.09914	0.616342	1.21303	1.33791	0.0904621	0.843129	no
FBgn0039381	SppL	2.0658	4.20912	1.13689	0.578575	1.21301	1.3379	0.0904652	0.843129	no
FBgn0033032	kune	5.48856	13.9171	1.59386	0.121155	1.2127	1.33755	0.0905213	0.843129	no
FBgn0266000	CG44774	6.4762	15.849	1.51973	0.195116	1.21258	1.33742	0.0905421	0.843129	no
FBgn0025692	CG3814	4.06595	20.1742	2.99643	-1.28326	1.21139	1.33615	0.0907506	0.843683	no
FBgn0085483	CG34454	16.8275	25.3421	0.505318	1.20764	1.21124	1.33598	0.0907771	0.843683	no
FBgn0051189	CG31189	7.46628	17.4588	1.42461	0.285551	1.20927	1.33385	0.0911262	0.845325	no
FBgn0010583	dock	15.2912	14.7798	-0.421231	2.13098	1.20897	1.33354	0.091178	0.845325	no
FBgn0036225	CG5883	1.36287	2.33909	0.778429	0.930741	1.20857	1.3331	0.09125	0.845325	no
FBgn0037875	ZnT86D	2.60931	2.41886	-0.508509	2.21649	1.20772	1.33219	0.0913994	0.845325	no
FBgn0034126	CG4398	2.54842	5.82897	1.37848	0.329182	1.2075	1.33194	0.0914394	0.845325	no
FBgn0013733	shot	18.9772	35.5669	0.962305	0.745017	1.20726	1.33169	0.0914816	0.845325	no
FBgn0036029	CG16719	0.770505	1.98144	1.62328	0.0810706	1.20516	1.32942	0.0918547	0.847398	no
FBgn0051793	CG31793	1.79547	3.8746	1.2569	0.447002	1.20484	1.32907	0.0919116	0.847398	no
FBgn0036740	Vps60	24.0819	32.7535	0.292409	1.40954	1.20346	1.32759	0.0921568	0.847398	no
FBgn0026751	XRCC1	1.11915	2.49324	1.32342	0.377439	1.20269	1.32675	0.0922951	0.847398	no
FBgn0033998	row	1.38767	3.96576	1.84378	-0.143103	1.20256	1.32662	0.0923177	0.847398	no
FBgn0267390	dop	2.1933	6.1931	1.81862	-0.118055	1.20248	1.32653	0.0923321	0.847398	no
FBgn0036627	Gagr	2.58102	4.81458	0.952458	0.746141	1.20109	1.32503	0.0925802	0.847398	no
FBgn0027951	MTA1-like	4.0618	6.5384	0.644496	1.05392	1.20096	1.32489	0.0926039	0.847398	no
FBgn0083984	CG34148	14.2281	24.0179	0.743768	0.954307	1.20072	1.32463	0.0926464	0.847398	no
FBgn0266629	CR45136	3.80016	7.32527	1.02103	0.676925	1.20064	1.32455	0.092661	0.847398	no
FBgn0025639	Hmt4-20	2.26048	3.09695	0.307643	1.3902	1.20056	1.32446	0.0926759	0.847398	no
FBgn0029905	Nf-YC	0.744066	1.25037	0.734334	0.962512	1.19985	1.3237	0.092802	0.847745	no
FBgn0038953	CG18596	2.93182	5.0481	0.785154	0.909259	1.19813	1.32184	0.0931108	0.848583	no
FBgn0042641	frc	8.1184	15.6284	1.01826	0.676016	1.19803	1.32173	0.0931287	0.848583	no
FBgn0020930	Dgkepsilon	9.7331	11.0337	-0.0881139	1.78215	1.19786	1.32155	0.0931587	0.848583	no
FBgn0041097	robo3	1.11243	1.98315	0.85776	0.834336	1.19649	1.32007	0.0934055	0.849639	no
FBgn0037661	Ada	1.43528	1.70244	0.00649229	1.68524	1.19624	1.3198	0.0934514	0.849639	no
FBgn0264958	CR44127	22.6404	40.371	0.858255	0.832455	1.19551	1.31901	0.0935821	0.850023	no
FBgn0036053	iPLA2-VIA	11.6172	30.0669	1.63666	0.0533211	1.19499	1.31846	0.0936755	0.850068	no
FBgn0266745	CG45218	2.3134	5.78523	1.56489	0.123511	1.19388	1.31725	0.0938767	0.851089	no
FBgn0036094	CG14153	9.29509	12.1012	0.201043	1.48595	1.19288	1.31618	0.0940573	0.85158	no
FBgn0037440	CRAT	7.03191	10.9491	0.57499	1.11092	1.19212	1.31535	0.0941962	0.85158	no
FBgn0265574	Cdc5	1.29744	1.85999	0.402368	1.2826	1.19145	1.31463	0.0943171	0.85158	no
FBgn0035371	CG9977	4.0207	9.002	1.33381	0.350774	1.19118	1.31435	0.0943651	0.85158	no
FBgn0265901	CR44690	0.8974	1.17091	0.205672	1.47834	1.19078	1.31391	0.0944389	0.85158	no
FBgn0025683	CG3164	39.987	95.913	1.47776	0.206068	1.19065	1.31377	0.0944625	0.85158	no
FBgn0036805	Chmp1	8.6057	20.1467	1.42705	0.255843	1.18999	1.31305	0.0945828	0.851866	no
FBgn0010265	RpS13	333.707	627.644	0.969685	0.712138	1.18923	1.31224	0.0947204	0.852306	no
FBgn0039066	EloA	4.3128	5.2936	0.0779652	1.60226	1.1881	1.31101	0.0949267	0.852605	no
FBgn0035993	Nf-YA	1.82952	2.4321	0.244673	1.43432	1.18723	1.31007	0.0950854	0.852605	no
FBgn0266451	fau	127.916	273.437	1.23709	0.441235	1.18676	1.30957	0.0951709	0.852605	no
FBgn0038325	Atg4b	1.82964	3.53302	1.02468	0.651905	1.18553	1.30824	0.0953955	0.852605	no
FBgn0031494	CG17219	1.0922	2.57344	1.44049	0.235964	1.18543	1.30814	0.0954127	0.852605	no
FBgn0031776	CG13993	6.62489	10.8331	0.677311	0.998697	1.18512	1.3078	0.0954708	0.852605	no
FBgn0030262	Vago	12.1248	28.3142	1.42182	0.253611	1.18471	1.30736	0.0955459	0.852605	no
FBgn0023512	eIF2B-epsilon	6.5051	10.0901	0.566986	1.10829	1.1846	1.30724	0.0955661	0.852605	no
FBgn0050496	CG30496	1.08803	2.37251	1.27863	0.39601	1.18415	1.30676	0.0956475	0.852605	no
FBgn0052311	zormin	3.7874	7.5711	1.09703	0.577553	1.18411	1.30671	0.0956557	0.852605	no
FBgn0266723	Trs31	6.62997	8.74897	0.229283	1.44434	1.18343	1.30598	0.0957797	0.852605	no
FBgn0028484	Ack	1.73855	2.7541	0.61101	1.06177	1.18283	1.30534	0.0958892	0.852605	no
FBgn0031869	CG18304	0.88749	0.85794	-0.420911	2.0926	1.18206	1.30451	0.0960305	0.852605	no
FBgn0037592	CG11737	3.6463	5.7201	0.590606	1.08102	1.18202	1.30446	0.0960388	0.852605	no
FBgn0002183	dre4	4.05889	7.5578	0.94871	0.722567	1.18177	1.30419	0.0960844	0.852605	no
FBgn0029789	CG3160	0.92703	1.25353	0.280257	1.38875	1.18017	1.30246	0.0963793	0.852789	no
FBgn0266801	CG45263	4.2712	4.4657	-0.257121	1.92598	1.18006	1.30235	0.0963992	0.852789	no
FBgn0027109	NPF	12.6789	18.6775	0.459202	1.20889	1.17952	1.30176	0.0964996	0.852789	no
FBgn0038105	yellow-f2	7.63557	6.32902	-0.742268	2.40988	1.17918	1.30139	0.0965618	0.852789	no
FBgn0003654	sw	2.05772	3.06471	0.482131	1.18503	1.17886	1.30105	0.0966207	0.852789	no
FBgn0035449	CG14971	2.51506	3.22056	0.166443	1.50058	1.17876	1.30095	0.0966385	0.852789	no
FBgn0050026	CG30026	4.65561	15.1912	2.12076	-0.455523	1.1775	1.29958	0.0968716	0.852789	no
FBgn0037027	HIPP1	1.9659	7.2397	2.37354	-0.708495	1.17737	1.29944	0.0968968	0.852789	no
FBgn0015520	nonA-l	4.167	4.8793	-0.020454	1.68436	1.17656	1.29856	0.0970467	0.852789	no
FBgn0053172	CG33172	0.90593	1.20903	0.252842	1.41051	1.17617	1.29815	0.0971186	0.852789	no
FBgn0034417	CG15117	1.97782	5.4714	1.77581	-0.112812	1.17592	1.29787	0.0971655	0.852789	no
FBgn0030684	CG8260	0.65826	1.54391	1.43093	0.231479	1.1755	1.29743	0.0972423	0.852789	no
FBgn0086782	amn	1.49673	4.23361	1.82226	-0.159975	1.17541	1.29733	0.0972588	0.852789	no
FBgn0051103	CG31103	45.2089	70.1425	0.567543	1.09352	1.17455	1.2964	0.0974188	0.852906	no
FBgn0051469	CG31469	7.3085	16.5051	1.35187	0.308554	1.1741	1.29591	0.0975034	0.852906	no
FBgn0035111	CG16940	3.1212	5.6531	0.890869	0.769287	1.17391	1.29571	0.0975384	0.852906	no
FBgn0086757	cbs	2.49397	5.15879	1.16841	0.490405	1.17296	1.29469	0.0977142	0.853009	no
FBgn0003137	Ppn	24.1448	60.3314	1.56321	0.0931305	1.17121	1.29279	0.0980412	0.853009	no
FBgn0086670	snoRNA:Psi28S-2622	11.7051	38.8829	2.15813	-0.501851	1.17117	1.29275	0.0980484	0.853009	no
FBgn0039492	CG6051	4.14162	7.6287	0.926062	0.729104	1.17038	1.2919	0.098196	0.853009	no
FBgn0001197	His2Av	7.853	15.8613	1.11861	0.535244	1.16945	1.2909	0.09837	0.853009	no
FBgn0031698	Ncoa6	2.14674	3.2978	0.546797	1.10612	1.16879	1.29019	0.0984929	0.853009	no
FBgn0033339	Sec31	4.9813	9.3595	0.967578	0.684172	1.16796	1.28929	0.0986481	0.853009	no
FBgn0016983	smid	2.5418	6.2119	1.51685	0.134862	1.16793	1.28926	0.0986535	0.853009	no
FBgn0038268	CG3631	1.1723	2.37675	1.1265	0.5252	1.16793	1.28926	0.0986543	0.853009	no
FBgn0031008	CG8010	0.95184	2.34204	1.53103	0.12	1.16745	1.28874	0.0987442	0.853009	no
FBgn0030051	spirit	3.74279	9.14029	1.51531	0.133137	1.16563	1.28678	0.099086	0.853009	no
FBgn0266707	CR45197	25.0357	55.0462	1.29595	0.35136	1.16483	1.28591	0.0992373	0.853009	no
FBgn0000055	Adh	1059.9	2078.31	1.05675	0.590117	1.16451	1.28557	0.099297	0.853009	no
FBgn0010194	Wnt5	2.22734	2.43279	-0.165818	1.81267	1.1645	1.28556	0.0992991	0.853009	no
FBgn0000499	dsh	3.95826	6.38166	0.64775	0.998482	1.16406	1.28508	0.0993815	0.853009	no
FBgn0036396	CG17359	2.55381	3.67294	0.409112	1.23705	1.16401	1.28503	0.0993909	0.853009	no
FBgn0031398	CG10880	2.395	2.57103	-0.201979	1.84755	1.16359	1.28458	0.0994696	0.853009	no
FBgn0036063	CG6674	2.01345	3.19337	0.613488	1.03148	1.16317	1.28412	0.0995498	0.853009	no
FBgn0037472	CG10098	5.929	9.6441	0.666276	0.978686	1.16316	1.28411	0.0995509	0.853009	no
FBgn0036769	Tsp74F	4.3028	10.1483	1.44256	0.201146	1.16228	1.28316	0.0997181	0.853009	no
FBgn0036294	CG10654	1.88493	2.72631	0.420922	1.22249	1.16207	1.28293	0.0997581	0.853009	no
FBgn0023407	B4	7.2372	10.5648	0.440217	1.20242	1.16152	1.28234	0.0998621	0.853009	no
FBgn0031985	mon2	5.0809	3.8153	-0.948687	2.59034	1.16082	1.28159	0.0999934	0.853009	no
FBgn0031629	Clect27	8.5262	11.4572	0.267181	1.37392	1.16043	1.28117	0.100067	0.853009	no
FBgn0028955	CG8788	10.8441	22.4061	1.16609	0.474419	1.16001	1.28072	0.100147	0.853009	no
FBgn0039754	CG9747	9.6717	13.298	0.3151	1.32461	1.15945	1.28011	0.100254	0.853009	no
FBgn0026060	Mipp2	3.5029	10.4364	1.93077	-0.29177	1.15895	1.27957	0.100349	0.853009	no
FBgn0037712	CG16789	1.11082	1.96465	0.841204	0.797624	1.15883	1.27944	0.100372	0.853009	no
FBgn0003062	Fib	2.17548	2.88999	0.243215	1.39537	1.15865	1.27925	0.100404	0.853009	no
FBgn0041164	armi	0.705999	0.93247	0.231138	1.40697	1.15832	1.27889	0.100468	0.853009	no
FBgn0265310	CR44283	1.93275	3.27396	0.751031	0.886512	1.15792	1.27846	0.100544	0.853009	no
FBgn0037713	CG16790	7.35231	11.1937	0.528057	1.10841	1.15716	1.27763	0.100689	0.853009	no
FBgn0037741	CG16908	1.56883	1.72035	-0.15753	1.79392	1.1571	1.27757	0.1007	0.853009	no
FBgn0031401	papi	7.0444	11.4138	0.658126	0.977816	1.15679	1.27723	0.10076	0.853009	no
FBgn0034523	Nnf1a	4.19635	5.76298	0.312657	1.32181	1.15574	1.27611	0.100958	0.853009	no
FBgn0003502	Btk29A	5.437	10.5285	1.03059	0.603562	1.15552	1.27587	0.101001	0.853009	no
FBgn0035900	ZC3H3	0.96356	2.01911	1.19547	0.437784	1.15489	1.27518	0.101122	0.853009	no
FBgn0033491	CG18011	0.99489	1.54357	0.567514	1.06572	1.15487	1.27517	0.101125	0.853009	no
FBgn0039249	CG11168	1.9948	3.15529	0.607871	1.02536	1.15487	1.27516	0.101126	0.853009	no
FBgn0037551	Gie	14.2082	21.5609	0.521217	1.11156	1.15455	1.27482	0.101187	0.853009	no
FBgn0037632	Tcp-1eta	3.9145	8.7674	1.33457	0.297852	1.1543	1.27455	0.101234	0.853009	no
FBgn0032447	PICK1	4.266	5.88659	0.322602	1.30775	1.15283	1.27297	0.101514	0.853009	no
FBgn0003870	ttk	13.5023	9.5967	-1.06354	2.69171	1.15129	1.2713	0.10181	0.853009	no
FBgn0037475	Fer1	2.18986	3.24549	0.471839	1.15566	1.15081	1.27079	0.101901	0.853009	no
FBgn0004373	fwd	14.5749	21.507	0.462748	1.16277	1.14941	1.26928	0.10217	0.853009	no
FBgn0029778	RhoGAP5A	0.75431	1.86935	1.54599	0.0792798	1.14924	1.26909	0.102204	0.853009	no
FBgn0086251	del	1.34276	1.17311	-0.632363	2.2565	1.14844	1.26823	0.102358	0.853009	no
FBgn0261811	pico	4.05182	6.70432	0.701993	0.921793	1.14819	1.26796	0.102406	0.853009	no
FBgn0027506	EDTP	3.3941	7.8045	1.38954	0.233707	1.14781	1.26755	0.10248	0.853009	no
FBgn0085290	CG34261	1.93233	2.54639	0.226393	1.39685	1.1478	1.26754	0.10248	0.853009	no
FBgn0037378	CG2046	5.3538	11.4848	1.24445	0.378309	1.14746	1.26718	0.102546	0.853009	no
FBgn0085736	CG40472	10.0945	25.56	1.59091	0.0307731	1.1467	1.26636	0.102693	0.853009	no
FBgn0266676	CR45166	0.788527	1.8017	1.37629	0.245235	1.14659	1.26623	0.102715	0.853009	no
FBgn0025820	JTBR	2.81455	4.69221	0.717695	0.903509	1.14636	1.26599	0.102758	0.853009	no
FBgn0031871	Fgop2	2.69424	4.93534	0.914518	0.706027	1.1459	1.26549	0.102848	0.853009	no
FBgn0031781	Arpc4	6.59332	14.4738	1.29264	0.327865	1.14587	1.26546	0.102854	0.853009	no
FBgn0043841	vir-1	219.701	555.36	1.58737	0.0324995	1.14542	1.26497	0.10294	0.853009	no
FBgn0038674	CG14285	0.850125	1.24081	0.439893	1.17971	1.14523	1.26477	0.102977	0.853009	no
FBgn0010379	Akt1	4.0172	6.5565	0.67334	0.945626	1.14478	1.26428	0.103064	0.853009	no
FBgn0044826	Pak3	3.4141	6.6408	1.0399	0.577557	1.14372	1.26314	0.10327	0.853009	no
FBgn0030328	Amun	3.1965	8.4719	1.6863	-0.0689868	1.14361	1.26302	0.103291	0.853009	no
FBgn0039808	CG12071	1.90752	4.03815	1.2168	0.400108	1.14332	1.26271	0.103347	0.853009	no
FBgn0029737	CG6903	4.2866	6.703	0.583895	1.03253	1.14298	1.26234	0.103413	0.853009	no
FBgn0085474	CG34445	3.51113	6.84472	1.04455	0.571641	1.14282	1.26216	0.103445	0.853009	no
FBgn0034232	CG4866	1.3702	3.36432	1.52661	0.0888742	1.14232	1.26163	0.103541	0.853009	no
FBgn0027563	CG9631	7.95083	12.9183	0.663931	0.950976	1.14191	1.26119	0.103621	0.853009	no
FBgn0039809	CG15547	3.86534	4.75901	0.0843978	1.53047	1.14189	1.26116	0.103626	0.853009	no
FBgn0038311	CG14864	0.88711	2.37848	1.71043	-0.0966222	1.14113	1.26035	0.103772	0.853009	no
FBgn0083053	snoRNA:Psi18S-1347b	14.7137	36.5748	1.55234	0.0606309	1.14054	1.25971	0.103887	0.853009	no
FBgn0030582	CG14411	4.62559	10.3026	1.32295	0.289698	1.14032	1.25947	0.103931	0.853009	no
FBgn0053198	pen-2	12.9015	22.3242	0.795473	0.81704	1.14022	1.25936	0.10395	0.853009	no
FBgn0000709	fliI	1.40542	2.60019	0.935292	0.67484	1.13853	1.25754	0.104278	0.853009	no
FBgn0017414	cag	3.46036	5.69822	0.691955	0.918079	1.13847	1.25747	0.104292	0.853009	no
FBgn0263606	Hsc20	3.80743	8.72896	1.38333	0.226503	1.13833	1.25732	0.104319	0.853009	no
FBgn0004404	RpS14b	117.636	168.952	0.406214	1.20276	1.13772	1.25666	0.104438	0.853009	no
FBgn0050203	CG30203	5.68967	6.29351	-0.139417	1.74829	1.13765	1.25659	0.104452	0.853009	no
FBgn0265977	CR44756	1.1531	1.77376	0.549601	1.05912	1.13754	1.25647	0.104473	0.853009	no
FBgn0013995	Calx	11.231	11.2878	-0.339621	1.94834	1.13753	1.25647	0.104474	0.853009	no
FBgn0086704	stops	4.48651	7.81626	0.809688	0.793884	1.1339	1.25254	0.105187	0.857394	no
FBgn0032422	atilla	17.1099	39.7449	1.41077	0.192244	1.1335	1.25212	0.105264	0.857394	no
FBgn0038930	CG5778	535.853	684.252	0.160609	1.4423	1.13343	1.25204	0.105278	0.857394	no
FBgn0010590	Prosbeta1	5.37364	10.3379	1.01691	0.584829	1.1326	1.25114	0.105442	0.857998	no
FBgn0038129	CG8449	7.1017	13.0596	0.922633	0.677875	1.13173	1.2502	0.105613	0.858662	no
FBgn0023525	CG3191	0.85986	1.61292	0.96409	0.634832	1.13061	1.24899	0.105834	0.858733	no
FBgn0027504	CG8878	2.26511	3.56584	0.597925	1.00098	1.1306	1.24898	0.105836	0.858733	no
FBgn0035995	CG3529	3.05179	4.264	0.348675	1.24985	1.13033	1.24869	0.10589	0.858733	no
FBgn0031857	CG11321	3.50287	4.27749	0.0672523	1.52989	1.12935	1.24764	0.106082	0.859066	no
FBgn0039557	CG12259	1.12352	1.91006	0.758577	0.838372	1.12921	1.24749	0.106109	0.859066	no
FBgn0040078	pont	1.94166	2.89648	0.48547	1.11071	1.12867	1.2469	0.106216	0.859207	no
FBgn0032292	CG6750	4.9123	6.8308	0.338688	1.25395	1.12616	1.2442	0.106714	0.859461	no
FBgn0031422	CG9870	1.93361	2.40638	0.106847	1.48384	1.12479	1.24271	0.106987	0.859461	no
FBgn0029092	ced-6	33.705	49.286	0.443769	1.14634	1.12438	1.24227	0.107068	0.859461	no
FBgn0037248	srl	2.51643	4.21386	0.726965	0.861683	1.12334	1.24115	0.107274	0.859461	no
FBgn0083040	snoRNA:Psi18S-1854c	6.87002	22.463	2.12507	-0.536652	1.12318	1.24098	0.107307	0.859461	no
FBgn0038207	CG14356	1.74972	2.37716	0.290114	1.29741	1.12255	1.24029	0.107433	0.859461	no
FBgn0015905	ast	1.26821	2.16978	0.771846	0.814263	1.12155	1.23922	0.107632	0.859461	no
FBgn0041225	Gr94a	0.70393	0.573669	-0.777691	2.36364	1.12144	1.2391	0.107655	0.859461	no
FBgn0000039	nAChRalpha2	1.68675	3.16008	0.961504	0.623739	1.12094	1.23856	0.107755	0.859461	no
FBgn0003867	tsl	28.5418	45.341	0.616866	0.967446	1.12028	1.23785	0.107886	0.859461	no
FBgn0030343	ATP7	1.85327	3.7736	1.13551	0.448452	1.12003	1.23758	0.107936	0.859461	no
FBgn0265101	Sgt1	4.6645	10.6928	1.38312	0.200714	1.11994	1.23748	0.107954	0.859461	no
FBgn0033020	COX4L	1.97469	1.8479	-0.488812	2.07152	1.11914	1.23662	0.108114	0.859461	no
FBgn0036107	CG7949	8.3347	11.9732	0.406683	1.17548	1.11876	1.23621	0.108191	0.859461	no
FBgn0028496	CG30116	3.3466	4.097	0.0725306	1.50909	1.11837	1.23579	0.108268	0.859461	no
FBgn0004419	me31B	21.0331	33.551	0.625489	0.955938	1.11824	1.23565	0.108295	0.859461	no
FBgn0011837	Tis11	20.3141	34.4954	0.756159	0.824359	1.11759	1.23495	0.108424	0.859461	no
FBgn0040813	Nplp2	1753.37	3621.42	1.16528	0.414593	1.11714	1.23446	0.108515	0.859461	no
FBgn0015296	Shc	2.98538	6.22267	1.18439	0.395392	1.11707	1.23439	0.108529	0.859461	no
FBgn0033086	CG9410	4.54823	8.80848	1.03083	0.548331	1.11664	1.23392	0.108616	0.859461	no
FBgn0039612	CG14523	3.31385	5.12614	0.561291	1.0174	1.1163	1.23356	0.108684	0.859461	no
FBgn0019660	roX2	2.54832	3.0066	-0.00463314	1.5828	1.11593	1.23316	0.108758	0.859461	no
FBgn0025809	Paf-AHalpha	2.9877	6.8897	1.39552	0.182295	1.11568	1.23289	0.108808	0.859461	no
FBgn0031801	CG9498	8.36818	9.71801	-0.0377139	1.61486	1.11521	1.23238	0.108903	0.859461	no
FBgn0034008	CG8152	1.00203	2.0574	1.15293	0.423804	1.11492	1.23207	0.108962	0.859461	no
FBgn0025558	CG4101	30.6422	50.8622	0.708587	0.867449	1.11443	1.23153	0.109062	0.859461	no
FBgn0004106	Cdk1	1.11341	2.33409	1.19634	0.379472	1.11427	1.23136	0.109093	0.859461	no
FBgn0262524	ver	1.74376	4.7081	1.72504	-0.149993	1.11373	1.23078	0.109202	0.859461	no
FBgn0004870	bab1	0.31345	0.48677	0.569459	1.00531	1.11353	1.23057	0.109242	0.859461	no
FBgn0034053	Cyp4aa1	7.50917	9.00193	0.0286631	1.54591	1.11339	1.23042	0.10927	0.859461	no
FBgn0025391	Scgdelta	5.69974	6.00302	-0.241846	1.81586	1.11299	1.22999	0.10935	0.859461	no
FBgn0036333	MICAL-like	8.0207	12.103	0.509445	1.06392	1.11254	1.2295	0.109443	0.859461	no
FBgn0261554	CG42672	5.2751	7.0803	0.264766	1.30816	1.11223	1.22916	0.109505	0.859461	no
FBgn0033212	LRR	3.86191	5.7246	0.47222	1.10052	1.11209	1.22902	0.109533	0.859461	no
FBgn0025640	CG13369	3.01919	4.89793	0.660704	0.911719	1.11187	1.22878	0.109577	0.859461	no
FBgn0027080	Aats-tyr	7.5702	8.5549	-0.0946682	1.66674	1.11162	1.22851	0.109628	0.859461	no
FBgn0013308	Odc2	2.31844	4.57803	1.07136	0.500502	1.11148	1.22835	0.109658	0.859461	no
FBgn0261243	Psa	6.3772	12.4766	1.05204	0.519694	1.11138	1.22825	0.109676	0.859461	no
FBgn0033880	CG6553	1.57492	2.90428	0.928466	0.642853	1.11109	1.22794	0.109736	0.859461	no
FBgn0036147	Plod	3.4725	6.588	0.98779	0.582691	1.1105	1.2273	0.109856	0.859701	no
FBgn0050381	CG30381	1.16922	2.28815	1.05263	0.516497	1.10954	1.22626	0.11005	0.860525	no
FBgn0262107	CR42860	8.68734	14.9173	0.779442	0.787775	1.10819	1.22481	0.110324	0.860636	no
FBgn0031098	CG17068	1.57725	2.7884	0.840305	0.726295	1.10775	1.22434	0.110413	0.860636	no
FBgn0038983	CG5326	20.5471	30.9489	0.505663	1.06061	1.10752	1.22409	0.11046	0.860636	no
FBgn0053189	CG33189	0.856314	2.1697	1.5923	-0.0274006	1.10655	1.22304	0.110658	0.860636	no
FBgn0263489	CR43604	19.5749	24.3097	0.102444	1.46142	1.10582	1.22225	0.110807	0.860636	no
FBgn0266322	CR44987	9.5612	10.4355	-0.167344	1.7306	1.10539	1.22178	0.110895	0.860636	no
FBgn0030466	CG15744	0.4397	0.7292	0.706735	0.855535	1.10469	1.22103	0.111037	0.860636	no
FBgn0034021	CG8180	3.04352	5.14783	0.747905	0.812837	1.10361	1.21987	0.111258	0.860636	no
FBgn0086855	CG17078	2.542	6.3628	1.56683	-0.00702634	1.10295	1.21915	0.111393	0.860636	no
FBgn0001124	Got1	35.7597	57.8968	0.65656	0.90316	1.10289	1.21909	0.111405	0.860636	no
FBgn0029003	mab-21	1.53533	2.02294	0.226089	1.33311	1.10252	1.21869	0.111482	0.860636	no
FBgn0010385	Def	10.2934	14.5521	0.373215	1.18586	1.10243	1.21859	0.111499	0.860636	no
FBgn0035025	uri	1.09021	1.53284	0.36178	1.19709	1.10229	1.21844	0.111528	0.860636	no
FBgn0026207	mbo	0.83327	1.78472	1.24119	0.317478	1.10215	1.21829	0.111558	0.860636	no
FBgn0031630	CG15629	2.53974	4.33352	0.766203	0.792115	1.1019	1.21802	0.111609	0.860636	no
FBgn0043799	CG31381	0.65448	1.32249	1.11953	0.438559	1.10174	1.21784	0.111642	0.860636	no
FBgn0064225	RpL5	792.57	1598.42	1.11548	0.442518	1.10167	1.21777	0.111655	0.860636	no
FBgn0034380	CG15087	1.28436	3.06592	1.46773	0.089787	1.10133	1.21741	0.111724	0.860636	no
FBgn0037377	CG1218	0.86509	1.57978	0.908045	0.649186	1.10113	1.21719	0.111766	0.860636	no
FBgn0040715	CG15386	11.4497	23.8467	1.18274	0.373693	1.10056	1.21658	0.111882	0.860839	no
FBgn0036545	GXIVsPLA2	4.7179	7.5969	0.645144	0.909747	1.09947	1.2154	0.112106	0.861654	no
FBgn0032835	CG16772	52.1902	84.2592	0.650632	0.903838	1.09918	1.21508	0.112167	0.861654	no
FBgn0266328	CR44993	4.64019	6.41104	0.325247	1.22859	1.09873	1.2146	0.112259	0.861672	no
FBgn0016122	Acer	38.9503	50.0934	0.175519	1.37757	1.0982	1.21403	0.112368	0.861818	no
FBgn0026323	Tak1	14.0806	34.1446	1.50058	0.0514019	1.09741	1.21318	0.11253	0.862374	no
FBgn0035711	CG8519	1.06616	1.87131	0.825241	0.725019	1.0962	1.21187	0.112781	0.863606	no
FBgn0028970	betaggt-II	20.9974	50.1058	1.467	0.0798624	1.0938	1.20928	0.113277	0.866387	no
FBgn0011739	wts	2.4904	4.2309	0.757121	0.788923	1.09322	1.20865	0.113398	0.866387	no
FBgn0033846	mip120	1.07405	1.72227	0.636432	0.909498	1.09314	1.20857	0.113415	0.866387	no
FBgn0031052	CG14215	1.04646	2.24033	1.24025	0.304348	1.0922	1.20755	0.113609	0.866635	no
FBgn0015025	CkIIalpha-i1	2.19908	2.97006	0.277771	1.26671	1.09211	1.20746	0.113628	0.866635	no
FBgn0263108	BtbVII	6.6523	9.4477	0.382792	1.16028	1.09112	1.20639	0.113834	0.867144	no
FBgn0035944	CG5021	8.4698	17.8281	1.20486	0.337607	1.09069	1.20592	0.113923	0.867144	no
FBgn0027844	CAH1	26.9107	35.6555	0.237732	1.30415	1.09027	1.20548	0.11401	0.867144	no
FBgn0000715	FMRFa	2.15833	3.69033	0.770513	0.770229	1.08947	1.20461	0.114177	0.867144	no
FBgn0264793	CR44023	2.12046	3.21846	0.521651	1.01806	1.08874	1.20382	0.11433	0.867144	no
FBgn0000529	bsh	0.579019	0.615817	-0.221428	1.76113	1.08873	1.20382	0.11433	0.867144	no
FBgn0000239	bur	26.4929	47.694	0.878213	0.661073	1.08844	1.2035	0.114392	0.867144	no
FBgn0034470	Obp56d	132.432	239.738	0.889806	0.649027	1.08812	1.20315	0.114459	0.867144	no
FBgn0032135	GlcAT-S	19.3558	19.5199	-0.332522	1.87103	1.08789	1.20291	0.114506	0.867144	no
FBgn0051477	ATPsynepsilonL	1.20164	1.85437	0.556303	0.979036	1.08565	1.20049	0.114975	0.868691	no
FBgn0265453	CR44353	3.4193	6.4345	0.970791	0.564506	1.08562	1.20046	0.114981	0.868691	no
FBgn0027872	rdgBbeta	3.63731	6.73213	0.936125	0.599058	1.08554	1.20037	0.114998	0.868691	no
FBgn0012051	CalpA	10.1108	13.0673	0.185769	1.34891	1.08518	1.19999	0.115072	0.868691	no
FBgn0036973	Rbbp5	0.956	1.79653	0.967898	0.564905	1.08386	1.19855	0.115351	0.869798	no
FBgn0052174	CG32174	8.39504	15.0003	0.862544	0.668891	1.08289	1.19751	0.115554	0.869798	no
FBgn0031980	RpL36A	119.726	239.384	1.09745	0.432618	1.08192	1.19647	0.115757	0.869798	no
FBgn0039044	p53	2.28719	2.88703	0.136452	1.39344	1.0818	1.19633	0.115783	0.869798	no
FBgn0032484	kek4	20.7666	19.354	-0.497345	2.02719	1.08177	1.1963	0.11579	0.869798	no
FBgn0037468	CG1943	80.0421	115.459	0.415291	1.11426	1.08156	1.19607	0.115834	0.869798	no
FBgn0029095	aru	2.12982	4.5762	1.24782	0.281518	1.0814	1.19591	0.115866	0.869798	no
FBgn0265102	Oseg1	0.50635	0.81311	0.639423	0.888674	1.08053	1.19496	0.116051	0.869798	no
FBgn0031896	CG4502	4.081	6.9384	0.758704	0.769057	1.08029	1.19471	0.116101	0.869798	no
FBgn0036043	CG8177	23.2249	16.8652	-1.01869	2.54629	1.08018	1.19459	0.116124	0.869798	no
FBgn0035591	CG4611	0.582706	1.43515	1.53303	-0.00707978	1.07901	1.19333	0.11637	0.870965	no
FBgn0022786	Hira	0.92397	1.15731	0.120301	1.40332	1.07736	1.19155	0.116719	0.872898	no
FBgn0045823	vsg	118.428	207.827	0.824877	0.696433	1.07573	1.18979	0.117065	0.87449	no
FBgn0051974	CG31974	10.0109	10.5782	-0.234995	1.75552	1.07517	1.18918	0.117184	0.87449	no
FBgn0035760	CG8607	0.792583	1.45907	0.924857	0.59552	1.07507	1.18907	0.117205	0.87449	no
FBgn0261990	CG42808	17.6377	51.5729	1.89159	-0.374294	1.07289	1.18673	0.117668	0.875135	no
FBgn0028550	Atf3	4.5018	9.0244	1.10287	0.413807	1.07245	1.18625	0.117762	0.875135	no
FBgn0032465	CG12404	3.85189	8.3121	1.25684	0.259517	1.07223	1.18601	0.11781	0.875135	no
FBgn0085370	Pde11	4.8927	7.8363	0.633958	0.882323	1.07217	1.18595	0.117821	0.875135	no
FBgn0263593	Lpin	18.2814	31.1879	0.765843	0.749018	1.07117	1.18487	0.118035	0.875135	no
FBgn0265380	CR44321	1.51993	2.75149	0.889809	0.62459	1.07084	1.18451	0.118105	0.875135	no
FBgn0037638	CG8379	6.2373	7.4431	0.0191065	1.4939	1.06986	1.18345	0.118315	0.875135	no
FBgn0260764	CG42562	16.1911	31.963	1.07082	0.442157	1.06984	1.18343	0.118319	0.875135	no
FBgn0030788	Sap30	2.91332	4.66308	0.632621	0.879822	1.06946	1.18302	0.1184	0.875135	no
FBgn0037241	CG14646	3.50233	6.60943	0.976704	0.535089	1.069	1.18253	0.118499	0.875135	no
FBgn0262562	CG43102	4.7999	6.9346	0.418561	1.0931	1.06891	1.18243	0.118518	0.875135	no
FBgn0039272	CG11836	1.73333	1.78698	-0.286472	1.79736	1.06836	1.18184	0.118635	0.875135	no
FBgn0263197	Patronin	3.0115	4.0426	0.26504	1.24371	1.06685	1.18021	0.118959	0.875135	no
FBgn0036685	CG6664	3.92455	6.80291	0.799174	0.708665	1.0662	1.17951	0.119098	0.875135	no
FBgn0034443	cer	17.1588	46.3262	1.72495	-0.218365	1.06532	1.17855	0.119289	0.875135	no
FBgn0043903	dome	1.33058	3.33679	1.57075	-0.0641724	1.06531	1.17855	0.119289	0.875135	no
FBgn0023521	CG3587	1.42618	2.40331	0.740147	0.766026	1.06503	1.17824	0.119351	0.875135	no
FBgn0030915	CG6179	1.19227	1.89044	0.612921	0.892932	1.0648	1.17799	0.1194	0.875135	no
FBgn0031217	CG11377	2.30814	4.87374	1.21144	0.294126	1.0646	1.17778	0.119443	0.875135	no
FBgn0036354	Poc1	1.49374	2.30587	0.556971	0.948459	1.0645	1.17767	0.119464	0.875135	no
FBgn0031294	IA-2	143.744	251.775	0.820909	0.683131	1.06352	1.17661	0.119675	0.875135	no
FBgn0030761	CG9784	3.43579	3.9575	-0.0548021	1.55852	1.06329	1.17637	0.119724	0.875135	no
FBgn0030164	CG1889	3.52147	8.02391	1.3705	0.132923	1.06308	1.17614	0.11977	0.875135	no
FBgn0034214	CG6550	1.63976	2.16644	0.23179	1.27139	1.06291	1.17596	0.119806	0.875135	no
FBgn0261053	Cad86C	0.38459	0.660759	0.780605	0.722276	1.0627	1.17573	0.119852	0.875135	no
FBgn0036406	CG13484	4.6838	7.3714	0.597343	0.904666	1.06208	1.17506	0.119985	0.875135	no
FBgn0036828	CG6841	2.4924	4.62542	0.941712	0.559407	1.06145	1.17438	0.120121	0.875135	no
FBgn0020238	14-3-3epsilon	45.242	119.39	1.67726	-0.17698	1.06085	1.17374	0.12025	0.875135	no
FBgn0051115	CG31115	1.50117	2.57853	0.78011	0.719938	1.06069	1.17357	0.120285	0.875135	no
FBgn0259736	CG42390	3.8702	10.2023	1.67504	-0.175111	1.06061	1.17347	0.120303	0.875135	no
FBgn0040670	e(y)2b	2.83905	6.06146	1.23455	0.265184	1.06047	1.17333	0.120332	0.875135	no
FBgn0259199	Snup	0.6006	1.39712	1.41373	0.0857025	1.06026	1.17309	0.120379	0.875135	no
FBgn0032454	CG5787	1.12242	3.0247	1.72104	-0.22161	1.06026	1.17309	0.120379	0.875135	no
FBgn0034564	CG9344	5.6819	12.4836	1.29441	0.204045	1.05957	1.17235	0.120528	0.875135	no
FBgn0010812	unc-45	3.52976	7.6337	1.26142	0.236588	1.05925	1.17201	0.120596	0.875135	no
FBgn0020415	Idgf2	46.1154	109.269	1.45223	0.0441091	1.05807	1.17073	0.120853	0.875135	no
FBgn0262721	CG43165	7.13427	11.7539	0.69298	0.80257	1.05751	1.17013	0.120974	0.875135	no
FBgn0027903	CG12018	0.853651	1.24426	0.43705	1.05786	1.05706	1.16964	0.121072	0.875135	no
FBgn0039139	Ime4	0.57684	1.56254	1.73186	-0.237236	1.05686	1.16942	0.121116	0.875135	no
FBgn0019830	colt	24.0999	18.6591	-0.884764	2.37904	1.05661	1.16916	0.121169	0.875135	no
FBgn0083013	snoRNA:Psi28S-1060	17.1817	22.7473	0.236106	1.25724	1.05596	1.16845	0.121312	0.875135	no
FBgn0004510	Ets97D	0.69645	1.10687	0.617814	0.875084	1.05564	1.16811	0.121381	0.875135	no
FBgn0037382	Hpr1	2.34517	3.04416	0.194875	1.29757	1.05532	1.16777	0.12145	0.875135	no
FBgn0085263	CG34234	2.31713	4.39433	0.986974	0.505428	1.05529	1.16773	0.121457	0.875135	no
FBgn0026479	Drp1	5.5259	13.1771	1.46553	0.0267586	1.05521	1.16765	0.121474	0.875135	no
FBgn0031948	CG7149	28.7248	44.0104	0.541281	0.950914	1.05514	1.16757	0.121489	0.875135	no
FBgn0266687	CR45177	1.66136	3.91138	1.43883	0.0526818	1.05466	1.16705	0.121594	0.875135	no
FBgn0031144	CG1529	1.15292	1.3259	-0.0580865	1.54901	1.05424	1.1666	0.121685	0.875135	no
FBgn0050287	CG30287	0.546845	1.40953	1.62811	-0.13763	1.05393	1.16626	0.121754	0.875135	no
FBgn0041702	CG15107	2.02679	5.05999	1.56138	-0.0724943	1.0528	1.16505	0.121999	0.875956	no
FBgn0262518	Rab8	8.1227	11.3865	0.355541	1.13301	1.05257	1.1648	0.122051	0.875956	no
FBgn0083940	RhoU	1.0585	1.59845	0.51102	0.973322	1.04959	1.16158	0.122702	0.87894	no
FBgn0032321	YL-1	1.4732	1.96993	0.256916	1.22677	1.04912	1.16108	0.122804	0.87894	no
FBgn0032214	CG4968	3.14661	5.86385	0.950403	0.532944	1.04888	1.16082	0.122857	0.87894	no
FBgn0033117	CG3358	3.04655	3.49268	-0.0646346	1.54702	1.04821	1.1601	0.123005	0.87894	no
FBgn0014388	sty	19.6857	33.9884	0.790875	0.690869	1.04775	1.1596	0.123105	0.87894	no
FBgn0024362	CG11412	3.03347	5.1292	0.747241	0.733287	1.04689	1.15867	0.123294	0.87894	no
FBgn0086906	sls	8.1885	16.5513	1.12017	0.360323	1.04686	1.15865	0.1233	0.87894	no
FBgn0085302	CG34273	3.16382	5.58636	0.83772	0.640405	1.04519	1.15684	0.123669	0.87894	no
FBgn0034389	Mctp	7.0236	14.3428	1.14156	0.335962	1.04476	1.15638	0.123763	0.87894	no
FBgn0002872	mu2	0.49798	0.94811	0.995177	0.481956	1.04449	1.15608	0.123823	0.87894	no
FBgn0030017	CG2278	0.80013	2.20549	1.76827	-0.292885	1.04325	1.15475	0.124096	0.87894	no
FBgn0036324	CG12520	0.721934	1.74288	1.49129	-0.0160092	1.04318	1.15467	0.124113	0.87894	no
FBgn0262801	twr	7.8732	14.7465	0.960976	0.513002	1.04226	1.15368	0.124316	0.87894	no
FBgn0262527	nsl1	6.3981	9.2517	0.420395	1.05316	1.04196	1.15336	0.124382	0.87894	no
FBgn0030310	PGRP-SA	16.3451	33.4563	1.14645	0.326711	1.04168	1.15305	0.124445	0.87894	no
FBgn0023216	Parg	1.05747	1.86676	0.837254	0.635677	1.04152	1.15288	0.12448	0.87894	no
FBgn0000028	acj6	1.24884	2.05961	0.695131	0.777333	1.04119	1.15252	0.124553	0.87894	no
FBgn0038868	CG5862	5.24916	5.47899	-0.260627	1.73276	1.04096	1.15227	0.124605	0.87894	no
FBgn0051414	CG31414	11.1612	14.6741	0.221563	1.24994	1.04051	1.15179	0.124703	0.87894	no
FBgn0012034	AcCoAS	108.524	140.73	0.192796	1.27845	1.04033	1.15159	0.124744	0.87894	no
FBgn0034753	CG2852	68.3666	115.373	0.743153	0.727759	1.04009	1.15134	0.124797	0.87894	no
FBgn0036118	Blos2	2.47984	5.83055	1.43604	0.0343119	1.03969	1.15091	0.124885	0.87894	no
FBgn0266174	pre-mod(mdg4)-L	1.38334	2.50444	0.889987	0.580044	1.03947	1.15067	0.124935	0.87894	no
FBgn0032793	CG10189	4.15104	7.8549	0.982365	0.487628	1.03944	1.15064	0.124941	0.87894	no
FBgn0035524	CG11583	2.91144	3.45383	0.00677099	1.4614	1.03815	1.14925	0.125227	0.87894	no
FBgn0003575	su(sable)	2.16833	2.63372	0.0560875	1.41139	1.03766	1.14872	0.125336	0.87894	no
FBgn0020248	stet	0.473619	0.90172	0.995156	0.471822	1.03731	1.14834	0.125414	0.87894	no
FBgn0032079	CG31886	6.91007	9.3457	0.280683	1.18584	1.03699	1.14799	0.125486	0.87894	no
FBgn0037855	CG6621	3.29161	3.86725	-0.0134309	1.47906	1.03635	1.14731	0.125627	0.87894	no
FBgn0020278	loco	1.63273	2.24984	0.319688	1.14554	1.03608	1.14701	0.125689	0.87894	no
FBgn0030061	CG1785	3.44068	5.34141	0.568767	0.896391	1.03602	1.14695	0.125701	0.87894	no
FBgn0262115	CG17683	13.447	23.3515	0.802948	0.662179	1.036	1.14693	0.125706	0.87894	no
FBgn0266570	CG2982	1.96291	2.37221	0.0455446	1.41885	1.03548	1.14637	0.125822	0.87894	no
FBgn0040239	bc10	4.5751	10.7487	1.43445	0.0297238	1.03533	1.1462	0.125857	0.87894	no
FBgn0028292	ric8a	2.03309	2.59662	0.161	1.30282	1.03508	1.14593	0.125913	0.87894	no
FBgn0038649	CG7718	1.31931	2.64724	1.10486	0.358906	1.03504	1.14589	0.12592	0.87894	no
FBgn0037540	Pbp95	0.70941	1.2214	0.785009	0.678745	1.03503	1.14588	0.125923	0.87894	no
FBgn0031231	mRpL10	4.5013	4.83376	-0.201279	1.66458	1.03471	1.14553	0.125994	0.87894	no
FBgn0033005	CG3107	17.3417	30.6789	0.841717	0.621252	1.03448	1.14528	0.126047	0.87894	no
FBgn0020279	lig	5.9365	11.4078	1.01454	0.447937	1.03413	1.1449	0.126125	0.87894	no
FBgn0265351	nac	1.51859	1.6723	-0.148713	1.61016	1.0334	1.14412	0.126287	0.879431	no
FBgn0053145	CG33145	3.3406	5.77784	0.794537	0.665901	1.03269	1.14335	0.126447	0.87991	no
FBgn0266837	CR45299	1.78899	2.55977	0.398373	1.06132	1.03216	1.14278	0.126565	0.880097	no
FBgn0038181	CG9297	21.1547	30.9176	0.442661	1.01531	1.03094	1.14147	0.126838	0.881251	no
FBgn0030025	CG2147	1.76996	3.08355	0.809674	0.647812	1.0306	1.1411	0.126915	0.881251	no
FBgn0033970	CG10205	18.2151	34.7341	0.998437	0.458211	1.03001	1.14046	0.127048	0.881538	no
FBgn0036302	sowah	1.40261	3.08187	1.29456	0.158978	1.02781	1.13808	0.127543	0.882514	no
FBgn0031064	CG12531	4.3851	6.1537	0.357788	1.0951	1.02735	1.13759	0.127646	0.882514	no
FBgn0011769	Fdx1	5.67999	14.2951	1.57822	-0.126467	1.02655	1.13672	0.127827	0.882514	no
FBgn0020391	Nrk	1.60855	0.89542	-1.57408	3.02574	1.02648	1.13665	0.127842	0.882514	no
FBgn0264572	CR43944	1.10421	0.86078	-0.870499	2.32182	1.02624	1.1364	0.127895	0.882514	no
FBgn0024234	gbb	6.4663	10.6754	0.697297	0.753974	1.0262	1.13635	0.127904	0.882514	no
FBgn0030121	Cfp1	0.50872	1.10552	1.27152	0.179082	1.02573	1.13584	0.128011	0.882514	no
FBgn0033518	Prx2540-2	3.41046	3.04855	-0.584543	2.03498	1.02561	1.13572	0.128038	0.882514	no
FBgn0031590	CG3702	7.5552	17.2552	1.37536	0.0750096	1.02557	1.13567	0.128047	0.882514	no
FBgn0000247	ca	2.4611	2.94155	0.0224248	1.42703	1.02492	1.13497	0.128194	0.882514	no
FBgn0028474	CG4119	1.28675	1.41569	-0.150636	1.60006	1.0249	1.13495	0.128199	0.882514	no
FBgn0003118	pnt	2.8944	6.8451	1.44824	-0.0013064	1.02313	1.13304	0.128598	0.88463	no
FBgn0033521	CG12896	1.90106	3.34514	0.83051	0.614697	1.02192	1.13173	0.128874	0.885768	no
FBgn0031530	pgant2	9.6284	8.55846	-0.596276	2.03921	1.02031	1.13	0.129238	0.885768	no
FBgn0028402	Sin	0.6097	1.17508	1.0207	0.421763	1.01997	1.12963	0.129316	0.885768	no
FBgn0033777	CG17574	21.9806	29.3028	0.250568	1.19148	1.01968	1.12932	0.129382	0.885768	no
FBgn0029873	CG3918	1.55845	1.87205	0.0329009	1.40814	1.01897	1.12855	0.129543	0.885768	no
FBgn0014269	prod	2.73428	4.9361	0.884018	0.556738	1.01877	1.12833	0.12959	0.885768	no
FBgn0010421	TfIIFbeta	3.4412	6.69817	1.04136	0.398445	1.01809	1.12761	0.129743	0.885768	no
FBgn0037552	CG7800	9.0332	18.2961	1.12444	0.315254	1.01802	1.12753	0.12976	0.885768	no
FBgn0037838	CG4089	1.53211	2.32843	0.524322	0.915187	1.01789	1.12738	0.12979	0.885768	no
FBgn0266916	Cenp-C	0.542491	0.97068	0.865461	0.573675	1.01762	1.1271	0.129851	0.885768	no
FBgn0032871	CG2611	4.56438	6.09945	0.255567	1.1835	1.01757	1.12704	0.129862	0.885768	no
FBgn0034361	mRpS28	11.2644	9.2307	-0.766173	2.20382	1.01657	1.12596	0.130091	0.885768	no
FBgn0266917	CG16941	1.44158	2.4532	0.760636	0.676644	1.01631	1.12568	0.13015	0.885768	no
FBgn0032287	CG6415	11.1658	18.4586	0.70009	0.737026	1.01619	1.12556	0.130177	0.885768	no
FBgn0264464	CR43872	3.1238	5.58842	0.865088	0.571712	1.01597	1.12532	0.130228	0.885768	no
FBgn0025352	Thiolase	22.9589	35.1862	0.541872	0.892285	1.0141	1.1233	0.130655	0.885768	no
FBgn0025720	Ate1	6.08811	12.8349	1.20812	0.225768	1.01391	1.12309	0.130699	0.885768	no
FBgn0002044	swm	3.9518	7.3875	0.956958	0.476571	1.01366	1.12282	0.130757	0.885768	no
FBgn0039214	puf	0.99003	2.18077	1.29977	0.132907	1.01306	1.12217	0.130894	0.885768	no
FBgn0033669	PI31	13.3787	26.0222	1.03984	0.392247	1.01264	1.12172	0.130991	0.885768	no
FBgn0086558	Ubi-p5E	8.1709	13.6944	0.728783	0.703006	1.01243	1.12149	0.131039	0.885768	no
FBgn0033289	CG2121	12.9292	27.8348	1.25193	0.179139	1.01192	1.12094	0.131156	0.885768	no
FBgn0261597	RpS26	209.871	429.476	1.14595	0.285109	1.01191	1.12093	0.131158	0.885768	no
FBgn0263997	CG43740	1.54795	3.40007	1.29385	0.137123	1.01185	1.12087	0.131171	0.885768	no
FBgn0051176	CG31176	0.62619	1.38673	1.31096	0.119593	1.01155	1.12055	0.13124	0.885768	no
FBgn0032724	CG10428	4.07426	3.42381	-0.713567	2.14349	1.01111	1.12007	0.131342	0.885768	no
FBgn0264975	Nrg	25.4027	41.4901	0.67486	0.753671	1.01012	1.11901	0.131568	0.885768	no
FBgn0263018	snRNA:U4atac:82E	14.1225	14.5053	-0.294282	1.72244	1.00986	1.11872	0.13163	0.885768	no
FBgn0065098	RNaseMRP:RNA	4.76733	5.60017	-0.0137575	1.44189	1.00984	1.1187	0.131633	0.885768	no
FBgn0010223	Galphaf	0.51977	1.17578	1.35536	0.0726578	1.00976	1.11861	0.131653	0.885768	no
FBgn0033209	CG12107	8.8446	16.6391	0.970184	0.456717	1.00897	1.11776	0.131834	0.885768	no
FBgn0052448	CG32448	9.40328	9.73431	-0.277874	1.70456	1.00882	1.1176	0.131869	0.885768	no
FBgn0010292	bys	4.98254	5.79569	-0.0343077	1.46012	1.0082	1.11694	0.132011	0.885768	no
FBgn0033502	CG12910	1.15478	1.91681	0.708613	0.716947	1.00802	1.11674	0.132052	0.885768	no
FBgn0002022	Catsup	9.7414	18.4451	0.983693	0.441771	1.00795	1.11667	0.132068	0.885768	no
FBgn0030854	CG8289	11.4665	17.9133	0.581915	0.843465	1.0079	1.1166	0.132082	0.885768	no
FBgn0004901	Prat	0.69945	0.9921	0.38012	1.04453	1.00738	1.11605	0.1322	0.885876	no
FBgn0038902	CG6800	1.42626	2.43338	0.766006	0.658147	1.00703	1.11567	0.132282	0.885876	no
FBgn0024814	Clc	12.1282	29.0686	1.47617	-0.0538862	1.00571	1.11424	0.132588	0.887304	no
FBgn0039821	CG15556	4.46536	6.87667	0.551977	0.868154	1.00418	1.1126	0.13294	0.887538	no
FBgn0021872	Xbp1	45.637	103.286	1.35636	0.0626788	1.00341	1.11177	0.133119	0.887538	no
FBgn0030799	CG4872	2.18038	3.29663	0.513569	0.905134	1.00317	1.11151	0.133174	0.887538	no
FBgn0039622	eIF4E-6	2.68465	6.3455	1.44707	-0.0285419	1.00305	1.11137	0.133204	0.887538	no
FBgn0036691	beg	1.50355	2.87321	1.00289	0.413619	1.00162	1.10983	0.133535	0.887538	no
FBgn0037831	Cap-H2	2.8094	4.6885	0.719869	0.695537	1.00084	1.109	0.133716	0.887538	no
FBgn0032785	CG10026	5.7394	10.7992	0.970537	0.444855	1.00083	1.10898	0.133718	0.887538	no
FBgn0016926	Pino	49.3032	98.246	1.0904	0.32375	0.999954	1.10804	0.133923	0.887538	no
FBgn0034674	CG9304	1.30426	2.74998	1.20839	0.204306	0.998924	1.10692	0.134163	0.887538	no
FBgn0266879	CR45340	5.9949	11.9238	1.08652	0.326003	0.998801	1.10679	0.134192	0.887538	no
FBgn0010424	TpnC73F	3.42978	6.50216	0.986251	0.425378	0.998172	1.10611	0.134339	0.887538	no
FBgn0034988	cN-IIIB	3.25749	3.91196	0.032356	1.37903	0.998001	1.10593	0.134379	0.887538	no
FBgn0265177	CG44242	23.7102	58.1182	1.52307	-0.111846	0.997887	1.10581	0.134405	0.887538	no
FBgn0031365	CG17650	0.821855	1.87167	1.36939	0.0413159	0.997523	1.10541	0.13449	0.887538	no
FBgn0031529	CG9662	9.1517	14.7811	0.651481	0.75717	0.996067	1.10384	0.134831	0.887538	no
FBgn0267525	CR45865	50.559	79.9886	0.608302	0.799657	0.995578	1.10331	0.134945	0.887538	no
FBgn0033476	oys	98.9546	88.7891	-0.576637	1.98346	0.994773	1.10245	0.135134	0.887538	no
FBgn0040285	Scamp	8.9861	16.8169	0.95923	0.446252	0.993826	1.10142	0.135356	0.887538	no
FBgn0086908	egg	2.15046	3.0094	0.351975	1.05253	0.993133	1.10068	0.135519	0.887538	no
FBgn0035415	CG14966	1.39728	2.21189	0.609508	0.794657	0.992895	1.10042	0.135575	0.887538	no
FBgn0003423	slgA	56.865	49.864	-0.624657	2.02825	0.992489	1.09998	0.13567	0.887538	no
FBgn0030481	CG1662	9.1145	12.2982	0.275772	1.12778	0.992465	1.09996	0.135676	0.887538	no
FBgn0005386	ash1	1.72904	2.34931	0.290333	1.11317	0.992427	1.09992	0.135684	0.887538	no
FBgn0038144	CG8870	1.25069	2.53296	1.12425	0.27886	0.992151	1.09962	0.135749	0.887538	no
FBgn0039854	CG1635	5.991	10.9933	0.918116	0.484507	0.991804	1.09924	0.135831	0.887538	no
FBgn0022224	ubl	23.8248	61.3117	1.62476	-0.222906	0.99126	1.09866	0.135959	0.887538	no
FBgn0039711	CG7824	2.59061	4.94346	0.999902	0.401545	0.990973	1.09835	0.136027	0.887538	no
FBgn0023081	gek	2.7943	4.4154	0.60574	0.794231	0.989929	1.09722	0.136272	0.887538	no
FBgn0053158	CG33158	1.16274	3.51334	1.96019	-0.56147	0.989043	1.09626	0.136482	0.887538	no
FBgn0032873	CG2614	1.80812	2.33377	0.183029	1.2154	0.988841	1.09605	0.136529	0.887538	no
FBgn0035951	CG5068	4.8003	4.288	-0.585957	1.98413	0.988655	1.09585	0.136573	0.887538	no
FBgn0053267	CG33267	1.85722	4.14677	1.32808	0.0696816	0.98837	1.09554	0.13664	0.887538	no
FBgn0028988	Spn42Dd	5.184	15.1326	1.88808	-0.490346	0.988346	1.09551	0.136646	0.887538	no
FBgn0023479	Tequila	32.8644	35.8245	-0.169973	1.56714	0.987944	1.09508	0.136741	0.887538	no
FBgn0032455	Pih1D1	13.0024	22.6232	0.806994	0.589856	0.987722	1.09484	0.136793	0.887538	no
FBgn0014006	Pk92B	1.5432	3.8369	1.55281	-0.156041	0.987664	1.09478	0.136807	0.887538	no
FBgn0031561	IM33	555.915	710.83	0.163433	1.23332	0.987653	1.09476	0.13681	0.887538	no
FBgn0033372	CG13742	0.792278	1.04073	0.219734	1.17668	0.987414	1.09451	0.136866	0.887538	no
FBgn0014018	Rel	15.1808	27.4923	0.890635	0.505723	0.987374	1.09446	0.136876	0.887538	no
FBgn0029006	Smurf	3.3811	4.9056	0.427436	0.968438	0.987032	1.0941	0.136957	0.887538	no
FBgn0038541	TyrRII	0.83037	0.63181	-0.921136	2.31684	0.986913	1.09397	0.136985	0.887538	no
FBgn0037093	Cdk12	2.4375	2.771	-0.0822355	1.47678	0.98609	1.09308	0.13718	0.887538	no
FBgn0038251	Hexim	1.92609	2.75148	0.39499	0.999506	0.986058	1.09304	0.137187	0.887538	no
FBgn0002607	RpL19	220.796	421.49	1.00071	0.393435	0.985806	1.09277	0.137247	0.887538	no
FBgn0033015	d4	6.152	13.4639	1.28627	0.107751	0.985722	1.09268	0.137267	0.887538	no
FBgn0038299	Spn88Eb	5.49607	14.3176	1.65028	-0.256383	0.985632	1.09258	0.137288	0.887538	no
FBgn0261049	Vps45	2.52473	3.50482	0.335148	1.05855	0.985491	1.09243	0.137322	0.887538	no
FBgn0260857	Bet1	2.91292	5.67545	1.04341	0.349525	0.98495	1.09185	0.13745	0.887538	no
FBgn0032398	CG6766	7.3784	13.3378	0.886813	0.505877	0.984781	1.09167	0.13749	0.887538	no
FBgn0034396	CG15097	1.65701	2.05667	0.101287	1.29137	0.984754	1.09164	0.137496	0.887538	no
FBgn0012344	Dh44	4.7289	9.8982	1.19314	0.199323	0.98462	1.09149	0.137528	0.887538	no
FBgn0033906	CG8331	27.1304	30.991	-0.0721929	1.46447	0.984488	1.09135	0.137559	0.887538	no
FBgn0039213	atl	5.3028	11.7356	1.30958	0.0809942	0.983285	1.09005	0.137845	0.887538	no
FBgn0036614	CG4925	1.19785	1.55765	0.1986	1.19191	0.983243	1.09001	0.137855	0.887538	no
FBgn0050431	CG30431	2.70823	6.04785	1.32842	0.0620397	0.983202	1.08996	0.137865	0.887538	no
FBgn0051224	CG31224	1.82927	2.53186	0.328947	1.06129	0.983048	1.0898	0.137901	0.887538	no
FBgn0022942	Cbp80	2.181	2.4623	-0.0966998	1.48546	0.982002	1.08867	0.13815	0.887538	no
FBgn0050269	CG30269	4.96913	9.88071	1.08591	0.302309	0.981622	1.08826	0.13824	0.887538	no
FBgn0053120	CG33120	26.8003	32.5601	0.0565775	1.3315	0.98152	1.08815	0.138265	0.887538	no
FBgn0031450	Hrs	3.3351	6.8975	1.16806	0.219984	0.981495	1.08812	0.138271	0.887538	no
FBgn0037881	GCC88	1.77301	2.48305	0.353542	1.0338	0.981	1.08759	0.138389	0.887538	no
FBgn0083977	CG34141	0.84195	1.47007	0.814313	0.572942	0.980937	1.08752	0.138404	0.887538	no
FBgn0000617	e(y)1	1.11831	2.57069	1.3889	-0.00186784	0.98078	1.08735	0.138441	0.887538	no
FBgn0033304	Cyp6a13	4.34403	13.967	2.08995	-0.704492	0.979666	1.08615	0.138707	0.887755	no
FBgn0033183	CG1620	1.54784	2.98516	1.02209	0.362618	0.979138	1.08558	0.138833	0.887755	no
FBgn0040238	Best1	5.7704	4.5662	-0.839188	2.22384	0.979095	1.08553	0.138843	0.887755	no
FBgn0000412	D1	12.3868	21.7339	0.824544	0.559811	0.978887	1.08531	0.138893	0.887755	no
FBgn0037082	CG5664	2.47601	5.869	1.453	-0.0689072	0.978702	1.08511	0.138937	0.887755	no
FBgn0032511	ND-B22	13.4861	23.5471	0.814309	0.56895	0.978112	1.08447	0.139078	0.887803	no
FBgn0022959	yps	31.8389	65.447	1.15531	0.226405	0.977017	1.08329	0.13934	0.887803	no
FBgn0261647	Axud1	1.84892	2.7204	0.456689	0.924629	0.976739	1.08299	0.139406	0.887803	no
FBgn0039265	CG11790	4.9813	7.9245	0.619846	0.761307	0.976622	1.08286	0.139434	0.887803	no
FBgn0039241	CG11089	22.9014	31.2154	0.296931	1.08269	0.975539	1.0817	0.139694	0.887803	no
FBgn0003741	tra	3.8202	7.0825	0.939629	0.439412	0.97513	1.08125	0.139792	0.887803	no
FBgn0010488	NAT1	36.2641	56.3971	0.572463	0.80404	0.973334	1.07932	0.140223	0.887803	no
FBgn0010409	RpL18A	654.612	1390.41	1.22375	0.151392	0.972369	1.07828	0.140455	0.887803	no
FBgn0034622	CG15666	0.824917	2.06475	1.56676	-0.192135	0.972006	1.07788	0.140543	0.887803	no
FBgn0035073	CG16896	1.56729	1.79308	-0.0689652	1.44288	0.971508	1.07735	0.140663	0.887803	no
FBgn0026080	Tip60	2.26409	3.51961	0.571601	0.80208	0.971339	1.07716	0.140703	0.887803	no
FBgn0038619	CG7685	2.58785	3.37436	0.2043	1.16929	0.971275	1.0771	0.140719	0.887803	no
FBgn0265531	CR44381	1.34059	2.63848	1.06451	0.308763	0.971049	1.07685	0.140773	0.887803	no
FBgn0267157	CR45597	4.48088	3.09447	-1.12363	2.49677	0.970957	1.07675	0.140795	0.887803	no
FBgn0010774	Ref1	13.7522	15.629	-0.0828748	1.45568	0.970719	1.0765	0.140853	0.887803	no
FBgn0034172	CG6665	4.93537	5.00705	-0.320034	1.69271	0.970631	1.0764	0.140874	0.887803	no
FBgn0032000	CG8372	8.9932	16.3739	0.901803	0.470298	0.970222	1.07596	0.140973	0.887803	no
FBgn0026015	Top3beta	4.1526	7.53096	0.893588	0.47782	0.969732	1.07543	0.141091	0.887803	no
FBgn0023212	EloB	9.0257	14.2998	0.611282	0.759986	0.969633	1.07532	0.141115	0.887803	no
FBgn0028919	CG16865	1.27281	2.26605	0.854984	0.516206	0.969578	1.07526	0.141128	0.887803	no
FBgn0000636	Fas3	11.6865	13.1397	-0.105284	1.47569	0.96902	1.07466	0.141263	0.887803	no
FBgn0015019	Cctgamma	6.18107	11.9623	1.02935	0.341004	0.968989	1.07463	0.14127	0.887803	no
FBgn0034245	UQCR-6.4	73.215	114.14	0.577556	0.792611	0.968854	1.07448	0.141303	0.887803	no
FBgn0036502	CG7841	3.06025	4.75557	0.570855	0.798926	0.968581	1.07419	0.141369	0.887803	no
FBgn0030269	CG18292	2.0497	4.20012	1.14876	0.220125	0.967949	1.07351	0.141522	0.887803	no
FBgn0034010	CG8157	2.44643	4.77346	1.04643	0.32223	0.967789	1.07333	0.14156	0.887803	no
FBgn0030936	CG6481	1.08047	2.10517	1.04342	0.325194	0.967755	1.0733	0.141569	0.887803	no
FBgn0037975	CG3397	7.51983	9.5453	0.148154	1.21884	0.966614	1.07207	0.141845	0.887803	no
FBgn0265532	CR44382	2.02901	3.12665	0.553292	0.812721	0.965917	1.07132	0.142014	0.887803	no
FBgn0003334	Scm	1.6653	3.6681	1.29971	0.0658297	0.965584	1.07096	0.142095	0.887803	no
FBgn0035237	CG13917	4.9128	8.4751	0.789123	0.576168	0.965407	1.07076	0.142138	0.887803	no
FBgn0037749	CG9471	4.9658	9.6387	1.0355	0.329481	0.96519	1.07053	0.14219	0.887803	no
FBgn0035586	CG10671	2.5666	5.68113	1.30995	0.0548418	0.965053	1.07038	0.142224	0.887803	no
FBgn0266656	CR45163	6.38211	11.0943	0.805086	0.559524	0.964924	1.07024	0.142255	0.887803	no
FBgn0039244	CG11069	2.76263	2.91735	-0.236308	1.60072	0.964786	1.07009	0.142288	0.887803	no
FBgn0036580	PDCD-5	8.6658	13.9609	0.646188	0.717799	0.964485	1.06977	0.142361	0.887803	no
FBgn0028734	Fmr1	6.3597	14.1999	1.3281	0.0358848	0.96448	1.06976	0.142363	0.887803	no
FBgn0050077	Blos1	3.82394	5.78038	0.513123	0.848915	0.963106	1.06828	0.142697	0.888611	no
FBgn0051445	CG31445	12.2185	24.7107	1.12132	0.240579	0.963007	1.06818	0.142721	0.888611	no
FBgn0039698	CG7789	5.1739	9.16909	0.845374	0.51624	0.962806	1.06796	0.14277	0.888611	no
FBgn0031664	CG8892	1.72783	1.994	-0.0508099	1.4114	0.962079	1.06717	0.142946	0.88896	no
FBgn0050015	CG30015	22.8136	35.8007	0.591311	0.768035	0.961202	1.06623	0.14316	0.88896	no
FBgn0035610	Lkr	0.78357	1.28237	0.67905	0.680287	0.961197	1.06622	0.143162	0.88896	no
FBgn0034379	CG15073	1.21944	2.17992	0.86352	0.495352	0.960868	1.06587	0.143242	0.88896	no
FBgn0083050	snoRNA:Psi18S-1377b	17.5966	34.2842	1.04337	0.315229	0.960678	1.06566	0.143288	0.88896	no
FBgn0033427	CG1868	1.74824	1.65067	-0.470147	1.82717	0.959563	1.06446	0.14356	0.889682	no
FBgn0033059	CG7845	3.37024	4.4049	0.209221	1.14687	0.958899	1.06374	0.143722	0.889682	no
FBgn0037728	CG16817	34.0085	64.6922	0.993337	0.362565	0.958768	1.0636	0.143755	0.889682	no
FBgn0039944	CG17162	31.695	47.5761	0.498463	0.856826	0.958334	1.06313	0.14386	0.889682	no
FBgn0034789	PIP5K59B	10.3226	11.7097	-0.0867347	1.44198	0.958306	1.0631	0.143867	0.889682	no
FBgn0040609	CG3348	1.77746	4.08174	1.38678	-0.0330386	0.957237	1.06195	0.144129	0.889846	no
FBgn0063378	snoRNA:U31:54Ed	193.451	524.663	1.73442	-0.380929	0.957065	1.06177	0.144171	0.889846	no
FBgn0029133	REG	30.6972	32.5571	-0.227258	1.58075	0.957063	1.06176	0.144172	0.889846	no
FBgn0033842	cbc	1.39901	3.26065	1.41774	-0.0669362	0.955166	1.05972	0.144637	0.891789	no
FBgn0267861	Maf1	124.217	141.625	-0.0761402	1.42675	0.955022	1.05956	0.144672	0.891789	no
FBgn0022023	eIF-3p40	26.4871	29.7017	-0.110836	1.46056	0.954399	1.05889	0.144825	0.891941	no
FBgn0032472	CG9928	309.933	527.687	0.761667	0.587728	0.954166	1.05864	0.144882	0.891941	no
FBgn0051860	ZnT33D	1.29679	1.94958	0.501702	0.846705	0.953468	1.05788	0.145054	0.892035	no
FBgn0039321	CG10550	17.5137	22.9194	0.211868	1.13561	0.952814	1.05718	0.145215	0.892035	no
FBgn0032517	CG7099	0.65147	0.7516	-0.0514439	1.39891	0.952802	1.05717	0.145218	0.892035	no
FBgn0036670	CG13029	2.60995	3.02585	-0.0412339	1.38767	0.952075	1.05638	0.145397	0.892035	no
FBgn0004401	Pep	16.048	23.2737	0.426524	0.919868	0.952043	1.05635	0.145405	0.892035	no
FBgn0023181	Orc4	0.522495	1.01227	1.03158	0.314524	0.951841	1.05613	0.145455	0.892035	no
FBgn0028526	CG15293	232.553	314.937	0.283436	1.06095	0.950627	1.05482	0.145754	0.8933	no
FBgn0036589	CG13067	26.0226	38.6469	0.476169	0.866822	0.949638	1.05375	0.145998	0.894227	no
FBgn0036382	CG13737	2.45749	4.75025	1.02682	0.313082	0.947456	1.0514	0.146538	0.895941	no
FBgn0039326	CG10562	5.53876	7.36905	0.246379	1.09298	0.947072	1.05098	0.146633	0.895941	no
FBgn0050394	CG30394	2.22293	2.31838	-0.26232	1.60087	0.946497	1.05036	0.146775	0.895941	no
FBgn0266686	CR45176	19.9529	32.3037	0.656491	0.681926	0.946403	1.05026	0.146799	0.895941	no
FBgn0038304	CG12241	1.9387	2.72381	0.360239	0.978079	0.946333	1.05019	0.146816	0.895941	no
FBgn0004618	gl	7.2013	9.5347	0.236263	1.10193	0.946247	1.05009	0.146837	0.895941	no
FBgn0026257	cav	0.76739	1.69378	1.304	0.0329503	0.94537	1.04915	0.147055	0.8967	no
FBgn0033431	CG1827	1.61064	2.2675	0.364491	0.970172	0.943749	1.0474	0.147458	0.897432	no
FBgn0039602	CG1647	0.96147	1.39451	0.426723	0.905926	0.942325	1.04586	0.147812	0.897432	no
FBgn0038540	CG14321	3.11808	3.09687	-0.364421	1.69633	0.941802	1.0453	0.147942	0.897432	no
FBgn0033134	Tsp42El	18.9413	36.0763	0.995973	0.33462	0.940871	1.04429	0.148175	0.897432	no
FBgn0031227	CG3709	2.74186	2.96398	-0.18741	1.51783	0.940749	1.04416	0.148205	0.897432	no
FBgn0020414	Idgf3	20.4346	44.9993	1.29919	0.0311736	0.940707	1.04412	0.148215	0.897432	no
FBgn0034455	CG11007	2.13514	3.7028	0.800131	0.530186	0.940676	1.04408	0.148223	0.897432	no
FBgn0015797	Rab6	8.0649	12.6071	0.583221	0.745823	0.939776	1.04311	0.148448	0.897432	no
FBgn0015799	Rbf	1.48602	4.2715	1.85588	-0.527018	0.939648	1.04297	0.14848	0.897432	no
FBgn0004435	Galphaq	201.173	235.275	-0.0229938	1.35148	0.939383	1.04269	0.148546	0.897432	no
FBgn0035402	Usp5	3.10924	4.5345	0.438217	0.890254	0.939371	1.04268	0.148549	0.897432	no
FBgn0032811	CG10268	1.49406	3.65532	1.51913	-0.190713	0.939331	1.04263	0.148559	0.897432	no
FBgn0032515	loqs	7.1799	11.1392	0.567439	0.760314	0.938863	1.04213	0.148676	0.897432	no
FBgn0033639	CG9003	5.6555	7.1127	0.128824	1.19876	0.938744	1.042	0.148706	0.897432	no
FBgn0031881	CG3476	2.14168	3.81743	0.857441	0.469961	0.938615	1.04186	0.148738	0.897432	no
FBgn0000119	arr	2.12972	3.75972	0.837315	0.489951	0.938519	1.04176	0.148762	0.897432	no
FBgn0261387	CG17528	15.8904	17.2106	-0.183411	1.50924	0.937505	1.04066	0.149016	0.897432	no
FBgn0033814	CG4670	6.2917	15.8275	1.57728	-0.251508	0.93746	1.04061	0.149027	0.897432	no
FBgn0039941	CG17167	2.20195	3.31211	0.502789	0.822063	0.936812	1.03992	0.14919	0.897432	no
FBgn0036486	Msh6	0.899885	0.761794	-0.698223	2.02111	0.935421	1.03841	0.149539	0.897432	no
FBgn0028421	Kap3	4.0925	5.8757	0.405483	0.917329	0.93537	1.03836	0.149551	0.897432	no
FBgn0030869	Socs16D	5.1088	6.0689	0.00964771	1.31315	0.935361	1.03835	0.149554	0.897432	no
FBgn0034999	CG3394	0.87748	1.10288	0.127519	1.19373	0.934263	1.03717	0.149829	0.897432	no
FBgn0003330	Sce	2.15548	4.86416	1.3503	-0.0297671	0.933757	1.03662	0.149957	0.897432	no
FBgn0028886	CG15279	2.31592	4.21239	0.899721	0.420356	0.933436	1.03627	0.150038	0.897432	no
FBgn0052816	CG32816	1.35572	1.44362	-0.218907	1.53843	0.933046	1.03585	0.150136	0.897432	no
FBgn0265059	CR44170	0.795644	1.80109	1.3568	-0.0396189	0.93139	1.03407	0.150553	0.897432	no
FBgn0264089	sli	4.8731	6.4515	0.236067	1.07948	0.930232	1.03282	0.150845	0.897432	no
FBgn0038233	HtrA2	3.84608	4.86604	0.141303	1.17365	0.92981	1.03236	0.150952	0.897432	no
FBgn0034541	CG13437	1.33048	2.88132	1.26428	0.0500968	0.929405	1.03192	0.151054	0.897432	no
FBgn0001316	klar	10.9638	13.7002	0.115365	1.19882	0.92927	1.03178	0.151088	0.897432	no
FBgn0037106	CG11307	3.03173	5.83236	1.01686	0.296424	0.928632	1.03109	0.151249	0.897432	no
FBgn0034360	CG10927	1.52532	2.38089	0.580153	0.732742	0.928357	1.03079	0.151319	0.897432	no
FBgn0038546	CG7379	2.56565	5.14414	1.10327	0.208911	0.927852	1.03025	0.151447	0.897432	no
FBgn0030946	CG6659	1.77902	3.69681	1.17799	0.133914	0.927653	1.03003	0.151497	0.897432	no
FBgn0040337	CG3021	1.24294	2.60787	1.19814	0.113454	0.927438	1.0298	0.151552	0.897432	no
FBgn0050286	CG30286	1.1922	2.61223	1.28871	0.0228108	0.927387	1.02975	0.151564	0.897432	no
FBgn0262570	CG43110	1.06939	1.60922	0.503673	0.80784	0.92738	1.02974	0.151566	0.897432	no
FBgn0001612	Grip91	1.29964	1.47456	-0.0863368	1.3978	0.927348	1.0297	0.151574	0.897432	no
FBgn0032250	holn1	5.08517	4.97616	-0.395436	1.70663	0.927152	1.02949	0.151624	0.897432	no
FBgn0032217	CG4972	12.7634	16.9859	0.246972	1.06294	0.92625	1.02852	0.151853	0.897432	no
FBgn0038387	blp	3.85372	4.95577	0.175333	1.13454	0.926222	1.02849	0.15186	0.897432	no
FBgn0039846	CG11337	1.17338	2.60691	1.3177	-0.00799393	0.926101	1.02836	0.15189	0.897432	no
FBgn0259112	CR42254	0.973001	2.08157	1.23876	0.070308	0.92565	1.02787	0.152005	0.897432	no
FBgn0033554	Lsm10	1.26765	2.26961	0.866753	0.442186	0.92556	1.02778	0.152028	0.897432	no
FBgn0263106	DnaJ-1	12.583	19.1623	0.528605	0.779608	0.925046	1.02722	0.152158	0.897432	no
FBgn0029658	CG14269	0.935415	2.34466	1.56973	-0.262071	0.924655	1.0268	0.152258	0.897432	no
FBgn0031560	CG16713	49.1875	83.3021	0.750566	0.555224	0.923333	1.02537	0.152593	0.897432	no
FBgn0036448	mop	1.88215	3.6117	1.01158	0.294093	0.923254	1.02529	0.152614	0.897432	no
FBgn0037554	DNApol-iota	1.26947	1.70095	0.261149	1.04431	0.923097	1.02512	0.152654	0.897432	no
FBgn0030793	CG9125	2.68702	5.30582	1.07136	0.23374	0.922842	1.02484	0.152719	0.897432	no
FBgn0038874	ETHR	0.935449	1.41341	0.512177	0.792001	0.922193	1.02414	0.152884	0.897432	no
FBgn0031069	Pmp70	28.1518	42.276	0.499376	0.804754	0.922159	1.02411	0.152892	0.897432	no
FBgn0016794	dos	4.87035	8.6094	0.840104	0.464014	0.92215	1.0241	0.152895	0.897432	no
FBgn0263330	CR43411	1.92894	3.78271	1.05694	0.246225	0.921476	1.02337	0.153067	0.897432	no
FBgn0263873	sick	3.3538	4.4565	0.243771	1.05922	0.921353	1.02324	0.153098	0.897432	no
FBgn0002906	Blm	0.646079	0.66965	-0.275293	1.57753	0.920821	1.02266	0.153233	0.897432	no
FBgn0083124	Uhg4	71.572	148.875	1.18007	0.121518	0.920363	1.02217	0.15335	0.897432	no
FBgn0029863	CG3823	9.97001	14.202	0.389049	0.912008	0.919987	1.02176	0.153447	0.897432	no
FBgn0038897	CG5849	4.10107	5.78021	0.366879	0.933633	0.9196	1.02135	0.153545	0.897432	no
FBgn0037612	CG8112	17.8944	30.4204	0.75849	0.542007	0.91959	1.02134	0.153548	0.897432	no
FBgn0026753	Vha13	36.6014	78.0688	1.23251	0.0672062	0.919038	1.02074	0.153689	0.897432	no
FBgn0036309	Hip1	3.1823	3.829	0.0363631	1.26324	0.91896	1.02066	0.153709	0.897432	no
FBgn0260639	gammaTub23C	2.28141	4.97567	1.27902	0.020548	0.918936	1.02063	0.153715	0.897432	no
FBgn0033691	CG8860	15.6276	30.9483	1.07743	0.221669	0.918603	1.02027	0.1538	0.897432	no
FBgn0032409	Ced-12	1.72573	3.10625	0.877873	0.420828	0.91832	1.01996	0.153873	0.897432	no
FBgn0004908	Arl2	2.60694	4.62197	0.846278	0.450977	0.917297	1.01886	0.154134	0.897432	no
FBgn0037659	Kdm2	4.8411	7.4249	0.543437	0.753549	0.917108	1.01866	0.154183	0.897432	no
FBgn0001970	Pgant35A	2.76141	2.59782	-0.477753	1.77469	0.91707	1.01862	0.154192	0.897432	no
FBgn0032596	Prosbeta4	9.3385	20.7488	1.31784	-0.02214	0.916195	1.01767	0.154417	0.897432	no
FBgn0044323	Cka	26.4223	48.0566	0.899612	0.395754	0.915962	1.01742	0.154477	0.897432	no
FBgn0028703	Nhe3	50.191	69.818	0.339433	0.955415	0.915596	1.01703	0.15457	0.897432	no
FBgn0031860	CG11236	3.03255	4.66777	0.550918	0.742902	0.914869	1.01624	0.154757	0.897432	no
FBgn0025743	mbt	3.03849	4.48773	0.464647	0.829051	0.914783	1.01615	0.154779	0.897432	no
FBgn0030576	CG15890	4.44257	3.31019	-0.964897	2.25818	0.914488	1.01583	0.154855	0.897432	no
FBgn0050285	CG30285	6.53098	14.221	1.27567	0.0175952	0.91448	1.01582	0.154857	0.897432	no
FBgn0039261	CG6422	12.4596	12.9837	-0.264074	1.55717	0.914357	1.01569	0.154889	0.897432	no
FBgn0261584	CG42694	1.57037	2.1921	0.346731	0.946189	0.914232	1.01556	0.154921	0.897432	no
FBgn0262125	Sec23	9.4739	10.5214	-0.131052	1.42397	0.91423	1.01555	0.154921	0.897432	no
FBgn0032256	RluA-2	2.29688	4.33645	0.977614	0.315082	0.914074	1.01538	0.154961	0.897432	no
FBgn0040531	CG11741	63.3507	97.3645	0.54778	0.744571	0.91383	1.01512	0.155024	0.897432	no
FBgn0035401	CG1291	2.66604	4.00996	0.502674	0.788131	0.912737	1.01394	0.155305	0.897432	no
FBgn0261805	CG42751	2.24111	4.56542	1.13647	0.154005	0.912507	1.01369	0.155364	0.897432	no
FBgn0035041	CG13594	0.72526	1.75382	1.49476	-0.205157	0.911884	1.01302	0.155525	0.897432	no
FBgn0085391	CG34362	12.8517	11.758	-0.53599	1.82554	0.911848	1.01298	0.155534	0.897432	no
FBgn0264959	Src42A	12.122	13.3556	-0.147676	1.43687	0.911598	1.01271	0.155599	0.897432	no
FBgn0010287	Trf	1.37128	1.21105	-0.609773	1.89816	0.91103	1.0121	0.155745	0.897432	no
FBgn0003514	sqh	13.1299	29.1106	1.31338	-0.0255873	0.910607	1.01164	0.155854	0.897432	no
FBgn0038401	CG5916	3.68797	4.10484	-0.126414	1.41404	0.910492	1.01152	0.155884	0.897432	no
FBgn0266268	FeCH	4.29714	8.0836	0.970057	0.317178	0.910212	1.01122	0.155956	0.897432	no
FBgn0015477	Rme-8	2.1742	3.7701	0.799888	0.487196	0.910106	1.0111	0.155983	0.897432	no
FBgn0051769	CG31769	22.3178	27.1131	0.0564895	1.23052	0.910055	1.01105	0.155997	0.897432	no
FBgn0051140	CG31140	10.565	13.5135	0.164111	1.12273	0.909935	1.01092	0.156028	0.897432	no
FBgn0015929	dpa	0.74807	1.30438	0.811475	0.475264	0.909862	1.01084	0.156046	0.897432	no
FBgn0032901	sky	29.3587	23.6929	-0.79814	2.08488	0.909861	1.01084	0.156047	0.897432	no
FBgn0038269	Rrp6	1.84978	2.97805	0.644779	0.640463	0.908803	1.0097	0.15632	0.898309	no
FBgn0259735	CG42389	2.7302	5.9588	1.28054	0.00433577	0.908547	1.00942	0.156386	0.898309	no
FBgn0039776	PH4alphaEFB	6.5754	12.8748	1.05373	0.230548	0.908123	1.00896	0.156496	0.898403	no
FBgn0085273	CG34244	0.841288	3.10455	2.37784	-1.09476	0.907275	1.00805	0.156715	0.898503	no
FBgn0032882	Ns4	4.39515	8.57374	1.04593	0.234943	0.905714	1.00637	0.15712	0.898503	no
FBgn0030571	CG14414	1.23537	2.23495	0.888483	0.392162	0.905553	1.00619	0.157162	0.898503	no
FBgn0262141	CG42867	3.69898	5.27984	0.393302	0.886007	0.904608	1.00517	0.157407	0.898503	no
FBgn0000557	Ef1alpha100E	92.396	103.581	-0.111413	1.39041	0.90439	1.00494	0.157464	0.898503	no
FBgn0260858	Ykt6	2.50481	5.91886	1.44651	-0.167536	0.904373	1.00492	0.157468	0.898503	no
FBgn0003209	raw	14.4284	14.4841	-0.34211	1.62046	0.903928	1.00444	0.157584	0.898503	no
FBgn0047114	CG31142	4.71243	5.46793	-0.0394857	1.31775	0.903869	1.00437	0.157599	0.898503	no
FBgn0031170	CG1718	4.3609	5.6568	0.193439	1.08416	0.903401	1.00387	0.157721	0.898503	no
FBgn0030985	Obp18a	30.1024	54.9863	0.908613	0.36866	0.903168	1.00362	0.157781	0.898503	no
FBgn0052364	tut	2.99619	3.51871	-0.0142956	1.29145	0.903086	1.00353	0.157803	0.898503	no
FBgn0264270	Sxl	84.186	110.147	0.211423	1.06573	0.903083	1.00353	0.157803	0.898503	no
FBgn0039350	jigr1	5.9295	8.8728	0.491942	0.785077	0.902989	1.00343	0.157828	0.898503	no
FBgn0028509	CenG1A	11.1066	16.3507	0.457846	0.818743	0.902685	1.0031	0.157907	0.898503	no
FBgn0031571	bark	4.23146	11.675	1.7703	-0.493914	0.902541	1.00294	0.157944	0.898503	no
FBgn0014380	RhoL	7.2742	21.5378	1.91775	-0.642468	0.90176	1.0021	0.158148	0.898503	no
FBgn0020909	Rtc1	2.68788	2.94267	-0.160942	1.43608	0.901656	1.00199	0.158175	0.898503	no
FBgn0013953	Esp	0.87187	1.32217	0.519811	0.755016	0.901439	1.00175	0.158232	0.898503	no
FBgn0034497	CG9090	11.3533	11.6987	-0.287545	1.56206	0.901215	1.00151	0.15829	0.898503	no
FBgn0051778	CG31778	34.4229	65.855	1.00525	0.268218	0.90048	1.00072	0.158481	0.898545	no
FBgn0013756	Mtor	2.63986	4.3722	0.703988	0.569351	0.900386	1.00062	0.158506	0.898545	no
FBgn0036240	CG6928	9.89279	14.0151	0.377606	0.894474	0.899496	0.999657	0.158738	0.898545	no
FBgn0038672	CG6005	5.07243	8.05581	0.616305	0.655583	0.899361	0.999511	0.158774	0.898545	no
FBgn0031832	CG9596	1.02028	1.96963	1.02413	0.24774	0.899348	0.999497	0.158777	0.898545	no
FBgn0086856	CG11555	18.8304	21.9085	-0.0338326	1.30526	0.899037	0.999162	0.158858	0.898545	no
FBgn0261524	lic	2.95489	6.03905	1.14326	0.127082	0.898265	0.998329	0.15906	0.899156	no
FBgn0016726	RpL29	1229.45	2694.46	1.28919	-0.020014	0.897441	0.99744	0.159276	0.899316	no
FBgn0260934	par-1	27.721	54.808	1.07402	0.194361	0.89688	0.996834	0.159423	0.899316	no
FBgn0026619	Taz	12.2987	11.0591	-0.57213	1.84035	0.896769	0.996715	0.159451	0.899316	no
FBgn0037213	CG12581	4.6198	6.7318	0.436451	0.831712	0.896727	0.996669	0.159462	0.899316	no
FBgn0262364	CG43062	5.78035	8.2996	0.405637	0.861663	0.896116	0.996011	0.159622	0.899393	no
FBgn0000492	Dr	1.78072	3.21126	0.8818	0.384565	0.895455	0.995297	0.159796	0.899393	no
FBgn0038009	CG17738	0.486004	1.32946	1.75235	-0.486291	0.895237	0.995062	0.159853	0.899393	no
FBgn0052187	CG32187	1.05469	2.51061	1.46187	-0.196899	0.894466	0.99423	0.160055	0.899393	no
FBgn0036621	roq	3.9678	9.6182	1.49982	-0.235209	0.894216	0.99396	0.160121	0.899393	no
FBgn0032979	Clamp	5.2106	8.5385	0.681736	0.582414	0.893889	0.993607	0.160207	0.899393	no
FBgn0032444	CG5525	10.2327	21.0449	1.15639	0.104845	0.891826	0.991382	0.16075	0.899393	no
FBgn0002905	mus308	0.244495	0.446085	0.90618	0.35468	0.891563	0.991098	0.160819	0.899393	no
FBgn0038536	CG7655	2.85151	4.90043	0.781154	0.479682	0.891546	0.991079	0.160823	0.899393	no
FBgn0038201	PK1-R	0.958145	0.995632	-0.269975	1.53009	0.891032	0.990526	0.160959	0.899393	no
FBgn0034793	asrij	8.28194	8.4109	-0.317878	1.57542	0.889217	0.988567	0.161438	0.899393	no
FBgn0030964	Pvf1	2.61601	3.85444	0.45961	0.797915	0.889204	0.988554	0.161441	0.899393	no
FBgn0031228	ND-15	31.378	50.6932	0.652056	0.605254	0.889052	0.988389	0.161481	0.899393	no
FBgn0058354	CR40354	0.983072	1.78128	0.891744	0.364429	0.888249	0.987522	0.161693	0.899393	no
FBgn0038862	Usp8	83.8652	60.0189	-1.04915	2.30525	0.8882	0.98747	0.161706	0.899393	no
FBgn0033615	CG7741	2.43385	3.51862	0.419953	0.83531	0.887605	0.986828	0.161864	0.899393	no
FBgn0034626	CG10795	4.06394	7.1902	0.841936	0.413268	0.887564	0.986783	0.161874	0.899393	no
FBgn0037141	DNApol-eta	0.95721	1.30892	0.303662	0.951515	0.887544	0.986762	0.16188	0.899393	no
FBgn0035488	CG11593	2.83	3.736	0.230126	1.02484	0.887393	0.9866	0.161919	0.899393	no
FBgn0082954	snoRNA:Psi28S-3571	30.6968	66.6482	1.26963	-0.0150189	0.887144	0.986331	0.161985	0.899393	no
FBgn0034050	CG8297	4.64663	6.65223	0.399509	0.855067	0.88712	0.986304	0.161992	0.899393	no
FBgn0036848	CG10424	2.5667	6.4083	1.56151	-0.30735	0.886828	0.98599	0.162069	0.899393	no
FBgn0004569	aos	3.03198	5.43056	0.867552	0.386567	0.886796	0.985955	0.162078	0.899393	no
FBgn0011207	pelo	3.61843	3.87949	-0.204611	1.45861	0.886714	0.985867	0.162099	0.899393	no
FBgn0037758	CG9467	9.0951	8.9515	-0.383411	1.63732	0.886646	0.985793	0.162117	0.899393	no
FBgn0265274	Inx3	15.8866	27.5329	0.79877	0.454012	0.885851	0.984936	0.162328	0.899393	no
FBgn0033792	CG13325	0.93316	0.753268	-0.797601	2.05009	0.885642	0.984711	0.162383	0.899393	no
FBgn0037345	rev7	3.10207	5.66033	0.906387	0.344406	0.884444	0.983417	0.162701	0.899393	no
FBgn0262820	CG43191	2.7887	4.34764	0.577618	0.67301	0.884327	0.983292	0.162732	0.899393	no
FBgn0034060	CG8370	1.28067	1.68564	0.223906	1.02607	0.883866	0.982794	0.162854	0.899393	no
FBgn0025631	moody	6.9663	15.8746	1.37068	-0.120808	0.883794	0.982716	0.162874	0.899393	no
FBgn0260720	CR42547	1.12914	0.752505	-1.19802	2.44746	0.883489	0.982388	0.162954	0.899393	no
FBgn0261555	CG42673	2.08828	2.68823	0.177482	1.0718	0.883376	0.982266	0.162984	0.899393	no
FBgn0259896	NimC1	10.7493	13.9944	0.201038	1.04749	0.88284	0.981688	0.163127	0.899393	no
FBgn0033945	CG12868	17.0732	43.1562	1.5873	-0.338929	0.882733	0.981572	0.163155	0.899393	no
FBgn0030603	CG5541	3.7757	5.82802	0.556797	0.691343	0.882569	0.981394	0.163199	0.899393	no
FBgn0026250	eIF-1A	101.282	125.373	0.0956688	1.15216	0.882351	0.98116	0.163257	0.899393	no
FBgn0011836	Taf2	0.83791	1.70946	1.13957	0.108099	0.882238	0.981038	0.163287	0.899393	no
FBgn0032940	Mondo	15.1539	22.1875	0.446438	0.800783	0.881919	0.980693	0.163372	0.899393	no
FBgn0039338	XNP	2.5616	3.448	0.270708	0.976437	0.881864	0.980634	0.163387	0.899393	no
FBgn0261241	Vps16A	3.32376	3.4081	-0.297806	1.54485	0.88179	0.980554	0.163406	0.899393	no
FBgn0022768	Pp2C1	2.1278	3.99361	0.965292	0.281744	0.881788	0.980552	0.163407	0.899393	no
FBgn0030711	Rrp47	12.2325	23.5475	1.01819	0.227669	0.880953	0.979651	0.163629	0.899777	no
FBgn0051109	CG31109	2.22885	5.2318	1.4326	-0.186925	0.880822	0.97951	0.163664	0.899777	no
FBgn0265855	CR44644	2.15753	4.76684	1.30608	-0.0622289	0.879539	0.978126	0.164006	0.901142	no
FBgn0030545	CG11590	2.00858	3.90073	1.0366	0.205745	0.878469	0.976972	0.164292	0.901551	no
FBgn0039451	CG6420	2.40523	3.65037	0.52147	0.719708	0.877645	0.976083	0.164512	0.901551	no
FBgn0031973	Spn28Dc	2.53028	3.00326	0.00788343	1.23315	0.877544	0.975974	0.164539	0.901551	no
FBgn0267365	l(2)SH0834	10.6325	21.7729	1.14736	0.0933378	0.877308	0.975719	0.164602	0.901551	no
FBgn0263144	bin3	2.3642	3.2716	0.328534	0.912094	0.877256	0.975663	0.164616	0.901551	no
FBgn0033538	CG11883	4.7015	5.429	-0.0495626	1.29004	0.877153	0.975552	0.164643	0.901551	no
FBgn0066292	CheB42c	9.14228	16.6236	0.899074	0.340413	0.87645	0.974794	0.164831	0.902067	no
FBgn0035410	CG14964	0.95864	1.41265	0.459885	0.777786	0.875165	0.973407	0.165175	0.902103	no
FBgn0034688	CG11474	4.66769	5.93333	0.151113	1.08613	0.874864	0.973083	0.165256	0.902103	no
FBgn0050122	CG30122	5.4907	7.9214	0.415602	0.820792	0.874262	0.972433	0.165417	0.902103	no
FBgn0030997	CG7990	16.5791	12.9919	-0.859573	2.09594	0.874243	0.972412	0.165423	0.902103	no
FBgn0035830	CG8209	2.49985	4.71184	0.974152	0.261955	0.87406	0.972215	0.165472	0.902103	no
FBgn0051781	CR31781	19.8141	38.602	1.04323	0.192848	0.87404	0.972193	0.165477	0.902103	no
FBgn0034381	List	3.489	4.7578	0.297885	0.937162	0.87331	0.971406	0.165673	0.902103	no
FBgn0033741	CG8545	2.67987	2.57163	-0.4363	1.67057	0.872764	0.970817	0.16582	0.902103	no
FBgn0030039	CG12123	3.0277	10.2013	2.18777	-0.953662	0.872643	0.970686	0.165852	0.902103	no
FBgn0029762	NAAT1	18.8983	39.4384	1.18689	0.0471838	0.87262	0.970662	0.165858	0.902103	no
FBgn0037670	Ibf1	2.95468	9.8071	2.15643	-0.923149	0.872064	0.970062	0.166008	0.902103	no
FBgn0051673	CG31673	6.8751	11.1441	0.658991	0.573541	0.871532	0.969487	0.166151	0.902103	no
FBgn0004841	TkR86C	0.77968	1.01865	0.20842	1.02374	0.87127	0.969205	0.166221	0.902103	no
FBgn0067905	IM14	2402.51	6404.5	1.69839	-0.466232	0.87127	0.969205	0.166222	0.902103	no
FBgn0040466	Dlip2	5.41177	10.7022	1.07449	0.157539	0.871178	0.969106	0.166246	0.902103	no
FBgn0051961	CG31961	18.4694	22.6032	0.071833	1.15863	0.870066	0.967906	0.166546	0.902283	no
FBgn0037199	CG11137	28.6742	48.8927	0.764766	0.465676	0.870054	0.967893	0.166549	0.902283	no
FBgn0033467	CG15863	5.13138	10.3708	1.11992	0.110459	0.870009	0.967845	0.166561	0.902283	no
FBgn0035998	CG3437	4.02213	4.51172	-0.110167	1.3399	0.869554	0.967354	0.166684	0.902439	no
FBgn0033688	Prp8	2.2276	4.0149	0.880634	0.348562	0.869173	0.966943	0.166786	0.902487	no
FBgn0031879	uif	1.71618	3.73896	1.27681	-0.0483237	0.868671	0.966401	0.166922	0.902712	no
FBgn0051200	CG31200	17.1097	29.052	0.756014	0.471104	0.867704	0.965358	0.167183	0.903615	no
FBgn0030522	CG11103	1.45009	3.88335	1.70797	-0.481518	0.867236	0.964853	0.167309	0.903638	no
FBgn0037530	CG2943	5.2671	7.2172	0.307949	0.918163	0.866992	0.96459	0.167375	0.903638	no
FBgn0030851	CG8326	1.72989	1.87595	-0.180801	1.40525	0.865813	0.963318	0.167694	0.904672	no
FBgn0053107	CG33107	4.22108	6.6532	0.600496	0.62363	0.865588	0.963075	0.167755	0.904672	no
FBgn0014000	Hf	35.0202	40.0495	-0.0697919	1.29327	0.865131	0.962581	0.167879	0.904832	no
FBgn0038243	CG8066	7.7743	23.8965	1.99596	-0.773012	0.864754	0.962175	0.167981	0.904874	no
FBgn0034540	Lrt	1.23778	1.4897	0.0368977	1.18432	0.86353	0.960854	0.168313	0.906154	no
FBgn0036257	RhoGAP68F	8.8278	13.4049	0.52258	0.697442	0.862686	0.959944	0.168542	0.906425	no
FBgn0038593	Vps39	0.89654	2.12383	1.45174	-0.232166	0.86237	0.959603	0.168627	0.906425	no
FBgn0020270	mre11	2.03819	3.09324	0.521415	0.697331	0.861784	0.958971	0.168787	0.906425	no
FBgn0051370	CG31370	3.92891	5.45057	0.333796	0.884675	0.861589	0.958761	0.16884	0.906425	no
FBgn0066114	GlcAT-I	1.41621	2.66993	0.974612	0.242975	0.860965	0.958087	0.169009	0.906425	no
FBgn0028436	ECSIT	1.77421	2.88338	0.664431	0.552869	0.860762	0.957868	0.169065	0.906425	no
FBgn0033264	Nup50	2.45784	4.99011	1.12945	0.0877078	0.860658	0.957756	0.169093	0.906425	no
FBgn0035309	CG15879	0.854569	1.11533	0.206244	1.01078	0.860567	0.957658	0.169118	0.906425	no
FBgn0004655	wapl	1.27132	2.70012	1.2236	-0.0101932	0.85801	0.954899	0.169814	0.909255	no
FBgn0038344	CG5205	0.87144	1.6697	1.00843	0.20471	0.857817	0.954691	0.169867	0.909255	no
FBgn0050054	CG30054	84.9625	91.7983	-0.188481	1.40122	0.85754	0.954392	0.169943	0.909255	no
FBgn0264493	rdx	7.1454	9.0385	0.140881	1.07144	0.857241	0.95407	0.170024	0.909255	no
FBgn0037646	CAHbeta	6.46353	11.8024	0.907878	0.302546	0.855899	0.952622	0.170391	0.910378	no
FBgn0039650	Mesh1	2.65071	3.14354	0.00611666	1.20357	0.855375	0.952056	0.170534	0.910378	no
FBgn0262560	wcd	1.24242	2.3222	0.956615	0.252367	0.854879	0.951522	0.17067	0.910378	no
FBgn0004407	DNApol-gamma35	7.47097	10.9397	0.446652	0.761553	0.85433	0.950929	0.17082	0.910378	no
FBgn0013685	mt:ND6	654.964	1302.42	1.08603	0.122115	0.85429	0.950886	0.170831	0.910378	no
FBgn0026309	aft	5.83514	7.4346	0.155971	1.05105	0.853491	0.950024	0.17105	0.910378	no
FBgn0036710	CG6479	3.46805	4.15277	0.0263002	1.18071	0.853487	0.95002	0.171051	0.910378	no
FBgn0037958	CG6962	1.73395	2.92308	0.740959	0.46588	0.853364	0.949887	0.171085	0.910378	no
FBgn0031397	CG15385	3.46431	4.7989	0.330694	0.875701	0.85305	0.949549	0.171171	0.910378	no
FBgn0033224	Nop17l	4.5089	7.2431	0.64017	0.565753	0.852716	0.949188	0.171262	0.910378	no
FBgn0000256	capu	6.4431	4.2278	-1.23045	2.4363	0.852666	0.949134	0.171276	0.910378	no
FBgn0262858	CG43222	5.66782	13.557	1.47194	-0.266601	0.8523	0.948739	0.171377	0.910409	no
FBgn0034371	SP2637	4.5431	10.2742	1.35478	-0.151602	0.850777	0.947096	0.171795	0.911878	no
FBgn0086708	stv	22.3591	37.9601	0.755723	0.447195	0.850591	0.946895	0.171846	0.911878	no
FBgn0030608	Lsd-2	22.98	46.9598	1.14301	0.0589783	0.849935	0.946188	0.172026	0.911878	no
FBgn0027599	CG2790	2.2374	5.06995	1.35894	-0.157302	0.849686	0.94592	0.172095	0.911878	no
FBgn0019686	lok	1.27511	3.27877	1.62307	-0.421994	0.84929	0.945492	0.172204	0.911878	no
FBgn0035914	CG6282	19.0811	10.9491	-1.51066	2.71164	0.849222	0.945419	0.172223	0.911878	no
FBgn0033377	Pmm45A	2.50261	4.42911	0.84256	0.356998	0.848215	0.944332	0.1725	0.912649	no
FBgn0034511	GNBP-like3	21.2154	42.3224	1.0927	0.106555	0.848004	0.944104	0.172558	0.912649	no
FBgn0040336	Seipin	2.37123	2.80275	-0.000841853	1.19919	0.847359	0.943409	0.172736	0.912719	no
FBgn0039024	CG4721	22.2788	40.2751	0.886923	0.311294	0.847267	0.94331	0.172761	0.912719	no
FBgn0015324	Vha26	29.854	53.993	0.887838	0.309131	0.846385	0.942358	0.173005	0.913416	no
FBgn0030816	CG16700	4.18519	6.1151	0.44213	0.754367	0.846051	0.941997	0.173097	0.913416	no
FBgn0027843	CAH2	29.807	45.3444	0.526401	0.669679	0.845756	0.94168	0.173178	0.913416	no
FBgn0036104	CG6418	2.33684	3.5357	0.515053	0.679772	0.844869	0.940722	0.173424	0.914208	no
FBgn0010520	Bka	7.2236	8.0116	-0.133838	1.32798	0.844386	0.940201	0.173557	0.914332	no
FBgn0037347	CG1427	12.8051	13.9644	-0.169084	1.36207	0.843571	0.939322	0.173783	0.914332	no
FBgn0000376	crm	0.98657	1.91148	1.03172	0.160811	0.843243	0.938969	0.173873	0.914332	no
FBgn0053632	CG33632	1.31478	2.3492	0.862492	0.329814	0.843087	0.9388	0.173917	0.914332	no
FBgn0266375	IP3K2	2.8237	5.2703	0.953659	0.238615	0.843065	0.938776	0.173923	0.914332	no
FBgn0029167	Hml	11.1385	25.8306	1.40728	-0.216499	0.842008	0.937636	0.174216	0.914422	no
FBgn0085427	CG34398	5.2146	10.6895	1.14955	0.0401259	0.841231	0.936798	0.174431	0.914422	no
FBgn0053087	LRP1	2.8986	4.7917	0.700053	0.489322	0.841016	0.936565	0.174491	0.914422	no
FBgn0034796	CG3700	16.2547	32.335	1.08681	0.101958	0.840586	0.936101	0.174611	0.914422	no
FBgn0030206	CG2889	1.37845	2.03052	0.459102	0.729548	0.840502	0.936011	0.174634	0.914422	no
FBgn0022213	Cas	2.47721	4.5341	0.912822	0.274776	0.839759	0.935209	0.17484	0.914422	no
FBgn0033710	CG17739	13.4525	26.6245	1.07615	0.110472	0.839069	0.934465	0.175032	0.914422	no
FBgn0038947	Sar1	11.4325	24.5603	1.24748	-0.0608902	0.839049	0.934443	0.175038	0.914422	no
FBgn0035346	CG1146	8.818	13.7981	0.585304	0.601003	0.838846	0.934224	0.175094	0.914422	no
FBgn0037788	CG3940	8.6306	13.7042	0.615918	0.570107	0.838646	0.934009	0.17515	0.914422	no
FBgn0031764	CG9107	1.0467	2.17177	1.17484	0.0108882	0.838437	0.933783	0.175208	0.914422	no
FBgn0052685	ZAP3	3.2008	5.4418	0.758662	0.427066	0.838436	0.933782	0.175208	0.914422	no
FBgn0040297	Nhe2	11.3148	12.8994	-0.0763146	1.26107	0.837752	0.933044	0.175399	0.914422	no
FBgn0050109	CG30109	3.95924	4.32708	-0.164543	1.34914	0.837638	0.932921	0.17543	0.914422	no
FBgn0033698	CG8858	3.15493	5.851	0.940302	0.244011	0.837436	0.932703	0.175487	0.914422	no
FBgn0005322	nmd	4.38274	11.9468	1.74499	-0.560939	0.837251	0.932503	0.175538	0.914422	no
FBgn0051036	CG31036	5.71897	9.99014	0.815285	0.368669	0.837181	0.932428	0.175558	0.914422	no
FBgn0267023	CR45467	0.777471	1.21929	0.58999	0.592549	0.836181	0.93135	0.175836	0.915378	no
FBgn0027348	bgm	69.1969	127.216	0.922097	0.258837	0.835046	0.930125	0.176153	0.91642	no
FBgn0031768	CG12393	2.80656	4.88703	0.808631	0.371027	0.834144	0.929152	0.176405	0.91642	no
FBgn0001280	janA	10.3323	17.9808	0.807386	0.372222	0.834109	0.929114	0.176415	0.91642	no
FBgn0022936	CycH	3.10605	4.71982	0.524052	0.655193	0.833852	0.928836	0.176487	0.91642	no
FBgn0035762	Rint1	1.40612	1.70392	0.0511929	1.12761	0.833541	0.928501	0.176574	0.91642	no
FBgn0267348	LanB2	2.68981	3.07252	-0.0722231	1.25085	0.833416	0.928367	0.176609	0.91642	no
FBgn0035024	CG11414	2.80129	3.96065	0.373431	0.802236	0.831322	0.926107	0.177195	0.917409	no
FBgn0034479	CG8654	36.9111	26.063	-1.07724	2.25212	0.830767	0.925508	0.177351	0.917409	no
FBgn0263396	sqd	115.692	189.231	0.677864	0.495844	0.829937	0.924613	0.177584	0.917409	no
FBgn0023177	Pp4-19C	10.3594	20.6729	1.09341	0.0801438	0.829831	0.924498	0.177613	0.917409	no
FBgn0261244	inaE	2.672	4.6528	0.808666	0.364356	0.829452	0.924089	0.17772	0.917409	no
FBgn0037950	HisCl1	5.42546	5.6457	-0.267023	1.43971	0.829212	0.923831	0.177787	0.917409	no
FBgn0030026	sni	12.7316	27.3912	1.25054	-0.0781479	0.829008	0.923611	0.177845	0.917409	no
FBgn0011701	repo	8.2345	11.2333	0.298679	0.873538	0.828882	0.923475	0.17788	0.917409	no
FBgn0035270	CG13933	3.4675	7.2419	1.18852	-0.0166595	0.828631	0.923204	0.17795	0.917409	no
FBgn0013433	beat-Ia	0.56222	0.87704	0.578877	0.592428	0.828238	0.922779	0.178061	0.917409	no
FBgn0034142	CG8306	14.1288	20.0583	0.381996	0.789209	0.828168	0.922704	0.178081	0.917409	no
FBgn0032822	CG10466	3.33601	2.58345	-0.884296	2.05543	0.828114	0.922647	0.178096	0.917409	no
FBgn0004855	RpII15	9.6406	13.5925	0.367595	0.802949	0.8277	0.922199	0.178212	0.917409	no
FBgn0085357	CG34328	2.32175	4.54738	1.05435	0.116034	0.827584	0.922074	0.178245	0.917409	no
FBgn0263415	CR43461	4.66817	10.1813	1.27907	-0.108982	0.827377	0.921851	0.178303	0.917409	no
FBgn0261109	mrn	1.22337	2.03554	0.713622	0.456347	0.827293	0.92176	0.178327	0.917409	no
FBgn0259822	Ca-beta	13.1662	14.3231	-0.174196	1.34341	0.826756	0.921181	0.178478	0.917696	no
FBgn0042180	CG18870	7.0202	14.1179	1.10955	0.0587556	0.826116	0.920491	0.178658	0.918131	no
FBgn0267463	CR45813	2.29466	4.66671	1.13299	0.0337905	0.825036	0.919325	0.178963	0.918301	no
FBgn0034803	CG9849	6.76975	12.8339	0.986225	0.180012	0.824654	0.918913	0.17907	0.918301	no
FBgn0027499	wde	2.77	4.2507	0.544564	0.621594	0.824598	0.918853	0.179086	0.918301	no
FBgn0031836	CG11050	81.595	79.256	-0.410928	1.57701	0.824542	0.918792	0.179102	0.918301	no
FBgn0035703	CG8270	1.84167	3.35104	0.900504	0.264226	0.823588	0.917764	0.179371	0.918301	no
FBgn0037344	CG2926	1.48026	2.87344	1.03567	0.129	0.823547	0.917719	0.179383	0.918301	no
FBgn0032706	Irk3	2.38637	4.18759	0.824775	0.338274	0.8224	0.916481	0.179707	0.918301	no
FBgn0250839	CG2016	11.091	20.6073	0.944199	0.218748	0.822328	0.916404	0.179728	0.918301	no
FBgn0085369	CG34340	1.31717	1.67023	0.146003	1.01644	0.821972	0.91602	0.179828	0.918301	no
FBgn0030366	Usp7	7.5162	9.4274	0.123196	1.03894	0.821753	0.915784	0.17989	0.918301	no
FBgn0002593	RpLP1	2781.78	2377.91	-0.677911	1.83866	0.820772	0.914725	0.180168	0.918301	no
FBgn0040837	CG8620	1.34784	3.85226	1.84396	-0.683375	0.820656	0.9146	0.180201	0.918301	no
FBgn0029874	CG3342	1.31787	1.69809	0.179456	0.980704	0.820357	0.914277	0.180286	0.918301	no
FBgn0029608	CG3091	7.6937	9.9071	0.178125	0.981787	0.820181	0.914088	0.180335	0.918301	no
FBgn0266929	CR45380	3.02577	4.94453	0.675941	0.483726	0.820008	0.913901	0.180384	0.918301	no
FBgn0015591	AstA	4.4161	7.613	0.787686	0.371343	0.819557	0.913415	0.180512	0.918301	no
FBgn0028686	Rpt3	17.0922	34.9243	1.14279	0.0160569	0.819427	0.913274	0.180549	0.918301	no
FBgn0037491	CG1227	3.21044	4.68338	0.438793	0.719657	0.819148	0.912973	0.180628	0.918301	no
FBgn0261446	CG13377	16.1927	30.0366	0.940741	0.217522	0.819015	0.91283	0.180666	0.918301	no
FBgn0039532	Mtl	9.5116	20.085	1.21153	-0.0543065	0.818279	0.912035	0.180875	0.918301	no
FBgn0010434	cora	19.3884	39.1995	1.1207	0.0363084	0.818129	0.911873	0.180918	0.918301	no
FBgn0267472	CR45822	3.87414	4.50287	-0.0359446	1.19217	0.817573	0.911274	0.181075	0.918301	no
FBgn0035285	CG12025	24.7639	40.4711	0.676118	0.479931	0.81745	0.911141	0.181111	0.918301	no
FBgn0031474	CG2991	9.4838	20.4403	1.25428	-0.0982345	0.817447	0.911138	0.181111	0.918301	no
FBgn0030157	CG1468	32.0065	63.881	1.09374	0.0618627	0.817131	0.910797	0.181201	0.918301	no
FBgn0261975	CG42806	3.55673	5.65044	0.61697	0.537378	0.816248	0.909844	0.181452	0.918301	no
FBgn0031145	Ntf-2	31.4938	52.6956	0.7253	0.42871	0.816009	0.909586	0.18152	0.918301	no
FBgn0028341	l(1)G0232	13.4483	16.5071	0.0780209	1.07571	0.815812	0.909375	0.181576	0.918301	no
FBgn0034399	CG15083	15.8001	32.2888	1.14309	0.00963208	0.815096	0.908601	0.18178	0.918301	no
FBgn0261792	snRNP-U1-C	3.9834	3.58968	-0.567602	1.71982	0.814743	0.908221	0.181881	0.918301	no
FBgn0021760	chb	4.151	6.7183	0.655819	0.496355	0.81471	0.908185	0.18189	0.918301	no
FBgn0037737	Pnn	5.2587	9.9992	0.992483	0.159438	0.814531	0.907992	0.181941	0.918301	no
FBgn0039764	CG15535	5.77221	7.86355	0.295823	0.855939	0.814419	0.907871	0.181973	0.918301	no
FBgn0243514	eater	2.04902	2.08156	-0.317241	1.46798	0.813697	0.907092	0.182179	0.918301	no
FBgn0052137	CG32137	10.3488	17.3387	0.728077	0.421742	0.813045	0.906389	0.182365	0.918301	no
FBgn0030719	eIF5	31.916	36.744	-0.0558428	1.20549	0.812926	0.906261	0.182399	0.918301	no
FBgn0260450	CalpC	1.29821	1.24617	-0.435638	1.58513	0.812813	0.906139	0.182431	0.918301	no
FBgn0039064	CG4467	30.6012	22.0674	-1.03324	2.18125	0.811767	0.90501	0.18273	0.918301	no
FBgn0051549	CG31549	6.47291	11.4729	0.845689	0.30155	0.81122	0.90442	0.182886	0.918301	no
FBgn0037544	CG11035	6.15886	6.34839	-0.286834	1.43263	0.810199	0.903318	0.183178	0.918301	no
FBgn0031030	Tao	16.7239	25.9232	0.565589	0.579781	0.809899	0.902995	0.183264	0.918301	no
FBgn0033564	Pex6	1.62428	1.8717	-0.0539311	1.19868	0.80946	0.902521	0.18339	0.918301	no
FBgn0265508	CR44370	3.43668	2.72259	-0.836812	1.9794	0.807932	0.900872	0.183828	0.918301	no
FBgn0005659	Ets98B	11.7162	10.7164	-0.536522	1.67839	0.807419	0.90032	0.183975	0.918301	no
FBgn0014863	Mlp84B	104.205	134.996	0.190734	0.951097	0.807396	0.900295	0.183982	0.918301	no
FBgn0030029	CG15343	2.69916	4.44952	0.694199	0.447083	0.807008	0.899876	0.184093	0.918301	no
FBgn0037703	JHDM2	1.24447	1.43909	-0.0465793	1.18737	0.80666	0.8995	0.184193	0.918301	no
FBgn0013683	mt:ND4L	579.721	1322.99	1.37374	-0.232989	0.806634	0.899473	0.1842	0.918301	no
FBgn0030465	CG15743	1.06824	1.39742	0.211064	0.929506	0.806505	0.899333	0.184238	0.918301	no
FBgn0020370	TppII	4.53839	8.4791	0.955733	0.184746	0.806441	0.899264	0.184256	0.918301	no
FBgn0051368	CG31368	1.68292	1.75865	-0.258197	1.39833	0.806197	0.899001	0.184326	0.918301	no
FBgn0032235	CG5096	1.13443	1.74705	0.552006	0.586737	0.805213	0.897939	0.184609	0.918301	no
FBgn0015033	Cyp4d8	4.98937	5.43714	-0.170597	1.30883	0.804852	0.89755	0.184713	0.918301	no
FBgn0031643	CG3008	2.87493	7.0795	1.53269	-0.394916	0.804524	0.897196	0.184807	0.918301	no
FBgn0030506	Lig4	1.60763	3.24771	1.11903	0.0180243	0.804018	0.89665	0.184953	0.918301	no
FBgn0036893	CG9376	2.82612	5.5157	1.04696	0.0899621	0.803923	0.896548	0.18498	0.918301	no
FBgn0030420	CG12717	0.48504	1.18978	1.52457	-0.387825	0.803803	0.896418	0.185015	0.918301	no
FBgn0032218	CG5381	7.8993	10.1543	0.174517	0.962034	0.803663	0.896267	0.185055	0.918301	no
FBgn0027538	beta4GalNAcTA	6.3126	7.6016	0.0380589	1.09812	0.803396	0.89598	0.185132	0.918301	no
FBgn0029943	Atg5	4.27619	7.33525	0.777299	0.358851	0.803379	0.895961	0.185137	0.918301	no
FBgn0033627	CG13204	2.69222	2.81797	-0.254782	1.39061	0.803152	0.895716	0.185202	0.918301	no
FBgn0032243	Klp31E	3.32722	3.8817	-0.0281205	1.16387	0.803095	0.895654	0.185219	0.918301	no
FBgn0266685	CR45175	3.77268	5.05146	0.259696	0.875353	0.8026	0.895121	0.185361	0.918301	no
FBgn0037974	CG12224	4.4253	8.17569	0.932323	0.202088	0.802149	0.894634	0.185491	0.918301	no
FBgn0050033	CG30033	12.0885	22.6872	0.965167	0.168955	0.801945	0.894414	0.18555	0.918301	no
FBgn0037026	CG3634	1.64844	2.27307	0.321143	0.812771	0.801798	0.894255	0.185593	0.918301	no
FBgn0029996	UbcE2H	30.516	81.344	1.69829	-0.564448	0.801745	0.894198	0.185608	0.918301	no
FBgn0028700	RfC38	1.53298	2.58794	0.743912	0.389724	0.801601	0.894043	0.185649	0.918301	no
FBgn0032322	CG16743	10.1518	17.7061	0.812037	0.321479	0.801516	0.893951	0.185674	0.918301	no
FBgn0039115	CG10214	23.6936	34.6717	0.445284	0.687639	0.801098	0.8935	0.185795	0.918301	no
FBgn0261268	Cul3	16.4844	24.4229	0.471167	0.660465	0.800184	0.892514	0.186059	0.918301	no
FBgn0000139	ash2	3.0086	5.40918	0.875484	0.256127	0.800169	0.892498	0.186063	0.918301	no
FBgn0036991	CG5872	1.96702	3.35348	0.764449	0.366973	0.800037	0.892355	0.186101	0.918301	no
FBgn0028983	Spn55B	9.75876	19.3922	1.08459	0.0467733	0.799994	0.892309	0.186114	0.918301	no
FBgn0031740	CG7239	2.51282	3.43019	0.300058	0.8313	0.79999	0.892305	0.186115	0.918301	no
FBgn0039613	CG14527	0.800725	1.65607	1.16812	-0.0383689	0.798854	0.891079	0.186443	0.918301	no
FBgn0010389	htl	3.02731	3.26411	-0.192808	1.32075	0.797578	0.889702	0.186813	0.918301	no
FBgn0037801	CG3999	4.56363	7.51079	0.690787	0.436757	0.797294	0.889396	0.186895	0.918301	no
FBgn0027532	CG7139	3.5098	4.8729	0.335409	0.791746	0.79702	0.8891	0.186975	0.918301	no
FBgn0032488	CG16812	0.86658	1.53858	0.849238	0.276979	0.796356	0.888384	0.187167	0.918301	no
FBgn0259731	tal-2A	12.1933	22.0739	0.889872	0.233975	0.79468	0.886576	0.187654	0.918301	no
FBgn0036696	CG14057	3.24671	8.38861	1.63309	-0.510924	0.793494	0.885296	0.187999	0.918301	no
FBgn0030435	CG4645	3.5571	9.2561	1.64794	-0.526112	0.79325	0.885033	0.188069	0.918301	no
FBgn0264561	Glg1	6.6787	11.4924	0.783846	0.337963	0.793239	0.885021	0.188073	0.918301	no
FBgn0027790	GV1	13.9484	14.7107	-0.238993	1.36026	0.792854	0.884605	0.188185	0.918301	no
FBgn0031882	Rab30	6.1103	8.9141	0.43889	0.681729	0.792397	0.884113	0.188318	0.918301	no
FBgn0037001	ND-39	20.1327	33.2831	0.700151	0.419634	0.791808	0.883477	0.188489	0.918301	no
FBgn0000633	fas	5.5951	5.70219	-0.310549	1.4301	0.791642	0.883299	0.188538	0.918301	no
FBgn0040528	CG15864	0.81631	1.10348	0.279616	0.839877	0.791601	0.883254	0.18855	0.918301	no
FBgn0031663	CG8891	5.11126	5.09374	-0.357334	1.47668	0.791493	0.883138	0.188581	0.918301	no
FBgn0261396	Rpn3	4.04425	7.8319	1.03069	0.0884139	0.791327	0.882959	0.188629	0.918301	no
FBgn0033187	CG2144	2.43755	4.87769	1.09916	0.0196809	0.791138	0.882755	0.188684	0.918301	no
FBgn0002069	Aats-asp	7.0496	15.3213	1.27173	-0.154054	0.790313	0.881864	0.188925	0.918301	no
FBgn0034049	bdg	1.24087	2.62062	1.21181	-0.0944577	0.79009	0.881624	0.18899	0.918301	no
FBgn0032780	CG13085	0.89811	1.43607	0.630511	0.486789	0.79005	0.881581	0.189002	0.918301	no
FBgn0003744	trc	3.684	6.2718	0.761494	0.355352	0.789729	0.881235	0.189095	0.918301	no
FBgn0262993	CR43301	1.56626	1.63247	-0.263655	1.38044	0.789683	0.881185	0.189109	0.918301	no
FBgn0044020	Roc2	2.0644	4.54455	1.2985	-0.181887	0.789566	0.881058	0.189143	0.918301	no
FBgn0029929	CG4593	2.47232	5.31449	1.24876	-0.133108	0.788883	0.880322	0.189342	0.918301	no
FBgn0052817	CG32817	1.77249	2.25577	0.153591	0.961425	0.788435	0.879839	0.189473	0.918301	no
FBgn0034644	CG10082	13.7371	21.1705	0.55349	0.560512	0.787718	0.879064	0.189683	0.918301	no
FBgn0034627	EfSec	0.742463	1.05558	0.385015	0.728188	0.787154	0.878456	0.189848	0.918301	no
FBgn0015011	Ahcy89E	2.82179	4.51035	0.629739	0.48273	0.786635	0.877896	0.19	0.918301	no
FBgn0040237	bor	3.45817	6.58403	0.99517	0.117241	0.786593	0.877851	0.190012	0.918301	no
FBgn0034230	CG4853	5.5222	9.5492	0.794122	0.31728	0.78588	0.877082	0.190221	0.918301	no
FBgn0265853	CR44642	2.03625	3.07279	0.509546	0.601533	0.785651	0.876835	0.190288	0.918301	no
FBgn0014857	His3.3A	16.3915	20.2368	0.0901431	1.0207	0.785484	0.876655	0.190337	0.918301	no
FBgn0033636	tou	9.5209	14.8722	0.581687	0.528892	0.785298	0.876454	0.190392	0.918301	no
FBgn0033194	Vps13	4.6563	9.7906	1.20263	-0.092648	0.784874	0.875997	0.190516	0.918301	no
FBgn0265313	CG44286	4.24145	11.8961	1.80458	-0.695064	0.784543	0.875639	0.190613	0.918301	no
FBgn0036481	CG16959	2.80961	2.83288	-0.332927	1.44215	0.784335	0.875415	0.190674	0.918301	no
FBgn0264721	CR43989	4.43249	6.45288	0.434516	0.67351	0.783493	0.874507	0.190921	0.918301	no
FBgn0037657	hyx	6.21418	5.6121	-0.563081	1.67086	0.783318	0.874318	0.190973	0.918301	no
FBgn0260648	Rrp40	0.877106	1.14458	0.205948	0.901824	0.783314	0.874313	0.190974	0.918301	no
FBgn0037045	CG10584	3.16914	4.37077	0.321513	0.785873	0.78304	0.874018	0.191054	0.918301	no
FBgn0015569	alpha-Est10	2.57522	3.39221	0.225545	0.881603	0.782872	0.873837	0.191103	0.918301	no
FBgn0038749	Xport	128.013	150.844	-0.00727511	1.11411	0.782654	0.873601	0.191168	0.918301	no
FBgn0037627	CG13318	4.00381	3.55904	-0.59619	1.70206	0.781969	0.872863	0.191369	0.918301	no
FBgn0017457	U2af38	2.39824	5.2568	1.28951	-0.183822	0.781842	0.872725	0.191406	0.918301	no
FBgn0031711	CG6907	3.17116	4.18279	0.228333	0.877073	0.78164	0.872508	0.191466	0.918301	no
FBgn0267763	CR46094	0.749695	1.57023	1.1945	-0.0894861	0.781362	0.872208	0.191548	0.918301	no
FBgn0010803	Aats-trp	8.5845	18.3374	1.2356	-0.130648	0.781321	0.872164	0.19156	0.918301	no
FBgn0036826	arx	1.01624	2.20307	1.26643	-0.162475	0.780616	0.871403	0.191767	0.918301	no
FBgn0040372	G9a	1.94595	2.38312	0.0732623	1.02936	0.779669	0.870381	0.192046	0.918301	no
FBgn0032042	CG13398	1.48448	2.39153	0.646173	0.45632	0.77958	0.870285	0.192072	0.918301	no
FBgn0051097	CG31097	0.539194	0.885909	0.68727	0.415114	0.779503	0.870202	0.192095	0.918301	no
FBgn0032633	Lrch	4.1907	4.5081	-0.197623	1.2992	0.778933	0.869587	0.192263	0.918301	no
FBgn0263934	esn	0.82211	1.05011	0.161256	0.940301	0.778918	0.869571	0.192267	0.918301	no
FBgn0031611	CG17840	1.39016	1.48439	-0.213132	1.31456	0.778826	0.869471	0.192295	0.918301	no
[truncated: 7,611 more rows]
