# Supplementary material for: Circadian deep sequencing reveals stress-response genes that adopt robust rhythmic expression during aging
Source: Nat Commun. 2017 Feb 21;8:14529. doi: 10.1038/ncomms14529 (PMC5321795; doi:10.1038/ncomms14529)
Supplement: Supplementary Data 3 — Putative Novel Gene Annotation. This file in gtf format contains predicted genomic locations for all multi-exonic genes from novel transcript assembly (Methods) that were not associated with genes annotated in release 6.06 of the FlyBase gene model annotation. [file ncomms14529-s4.xls]

## Sheet: novel multi-exonic genes
chrom	source	feature	start	end	score	strand	frame	info
211000022278114	Cufflinks	exon	1	85	.	-	.	gene_id "XLOC_000007"; transcript_id "TCONS_00000007"; exon_number "1"; oId "CUFF.7.1"; class_code "u"; tss_id "TSS7";
211000022278114	Cufflinks	exon	146	2645	.	-	.	gene_id "XLOC_000007"; transcript_id "TCONS_00000007"; exon_number "2"; oId "CUFF.7.1"; class_code "u"; tss_id "TSS7";
211000022278312	Cufflinks	exon	14	873	.	-	.	gene_id "XLOC_000027"; transcript_id "TCONS_00000027"; exon_number "1"; oId "CUFF.21.1"; class_code "u"; tss_id "TSS27";
211000022278312	Cufflinks	exon	931	1010	.	-	.	gene_id "XLOC_000027"; transcript_id "TCONS_00000027"; exon_number "2"; oId "CUFF.21.1"; class_code "u"; tss_id "TSS27";
211000022278312	Cufflinks	exon	1120	1257	.	-	.	gene_id "XLOC_000027"; transcript_id "TCONS_00000027"; exon_number "3"; oId "CUFF.21.1"; class_code "u"; tss_id "TSS27";
211000022278702	Cufflinks	exon	22	1063	.	-	.	gene_id "XLOC_000059"; transcript_id "TCONS_00000059"; exon_number "1"; oId "CUFF.47.1"; class_code "u"; tss_id "TSS59";
211000022278702	Cufflinks	exon	1119	1162	.	-	.	gene_id "XLOC_000059"; transcript_id "TCONS_00000059"; exon_number "2"; oId "CUFF.47.1"; class_code "u"; tss_id "TSS59";
211000022279061	Cufflinks	exon	21	2659	.	-	.	gene_id "XLOC_000088"; transcript_id "TCONS_00000088"; exon_number "1"; oId "CUFF.66.1"; class_code "u"; tss_id "TSS88";
211000022279061	Cufflinks	exon	2769	2831	.	-	.	gene_id "XLOC_000088"; transcript_id "TCONS_00000088"; exon_number "2"; oId "CUFF.66.1"; class_code "u"; tss_id "TSS88";
211000022279460	Cufflinks	exon	2	2125	.	-	.	gene_id "XLOC_000121"; transcript_id "TCONS_00000121"; exon_number "1"; oId "CUFF.90.1"; class_code "u"; tss_id "TSS121";
211000022279460	Cufflinks	exon	2277	2457	.	-	.	gene_id "XLOC_000121"; transcript_id "TCONS_00000121"; exon_number "2"; oId "CUFF.90.1"; class_code "u"; tss_id "TSS121";
211000022279810	Cufflinks	exon	13	203	.	-	.	gene_id "XLOC_000146"; transcript_id "TCONS_00000146"; exon_number "1"; oId "CUFF.109.1"; class_code "u"; tss_id "TSS146";
211000022279810	Cufflinks	exon	279	839	.	-	.	gene_id "XLOC_000146"; transcript_id "TCONS_00000146"; exon_number "2"; oId "CUFF.109.1"; class_code "u"; tss_id "TSS146";
211000022279810	Cufflinks	exon	907	1052	.	-	.	gene_id "XLOC_000146"; transcript_id "TCONS_00000146"; exon_number "3"; oId "CUFF.109.1"; class_code "u"; tss_id "TSS146";
211000022279810	Cufflinks	exon	1117	2379	.	-	.	gene_id "XLOC_000146"; transcript_id "TCONS_00000146"; exon_number "4"; oId "CUFF.109.1"; class_code "u"; tss_id "TSS146";
211000022280492	Cufflinks	exon	34	354	.	-	.	gene_id "XLOC_000172"; transcript_id "TCONS_00000172"; exon_number "1"; oId "CUFF.130.2"; class_code "u"; tss_id "TSS172";
211000022280492	Cufflinks	exon	1305	2028	.	-	.	gene_id "XLOC_000172"; transcript_id "TCONS_00000172"; exon_number "2"; oId "CUFF.130.2"; class_code "u"; tss_id "TSS172";
211000022280517	Cufflinks	exon	785	1313	.	-	.	gene_id "XLOC_000178"; transcript_id "TCONS_00000180"; exon_number "1"; oId "CUFF.134.4"; class_code "u"; tss_id "TSS179";
211000022280517	Cufflinks	exon	785	4890	.	-	.	gene_id "XLOC_000178"; transcript_id "TCONS_00000179"; exon_number "1"; oId "CUFF.134.3"; class_code "u"; tss_id "TSS179";
211000022280517	Cufflinks	exon	785	4890	.	-	.	gene_id "XLOC_000178"; transcript_id "TCONS_00000182"; exon_number "1"; oId "CUFF.134.2"; class_code "u"; tss_id "TSS179";
211000022280517	Cufflinks	exon	785	4890	.	-	.	gene_id "XLOC_000178"; transcript_id "TCONS_00000181"; exon_number "1"; oId "CUFF.134.1"; class_code "u"; tss_id "TSS179";
211000022280517	Cufflinks	exon	4702	4890	.	-	.	gene_id "XLOC_000178"; transcript_id "TCONS_00000180"; exon_number "2"; oId "CUFF.134.4"; class_code "u"; tss_id "TSS179";
211000022280517	Cufflinks	exon	4977	5443	.	-	.	gene_id "XLOC_000178"; transcript_id "TCONS_00000181"; exon_number "2"; oId "CUFF.134.1"; class_code "u"; tss_id "TSS179";
211000022280517	Cufflinks	exon	4986	5057	.	-	.	gene_id "XLOC_000178"; transcript_id "TCONS_00000180"; exon_number "3"; oId "CUFF.134.4"; class_code "u"; tss_id "TSS179";
211000022280517	Cufflinks	exon	4986	5057	.	-	.	gene_id "XLOC_000178"; transcript_id "TCONS_00000182"; exon_number "2"; oId "CUFF.134.2"; class_code "u"; tss_id "TSS179";
211000022280517	Cufflinks	exon	5126	5434	.	-	.	gene_id "XLOC_000178"; transcript_id "TCONS_00000180"; exon_number "4"; oId "CUFF.134.4"; class_code "u"; tss_id "TSS179";
211000022280517	Cufflinks	exon	5126	5434	.	-	.	gene_id "XLOC_000178"; transcript_id "TCONS_00000179"; exon_number "2"; oId "CUFF.134.3"; class_code "u"; tss_id "TSS179";
211000022280517	Cufflinks	exon	5126	5443	.	-	.	gene_id "XLOC_000178"; transcript_id "TCONS_00000182"; exon_number "3"; oId "CUFF.134.2"; class_code "u"; tss_id "TSS179";
211000022280742	Cufflinks	exon	10801	10850	.	+	.	gene_id "XLOC_000189"; transcript_id "TCONS_00000193"; exon_number "1"; oId "CUFF.145.1"; class_code "u"; tss_id "TSS190";
211000022280742	Cufflinks	exon	10919	11320	.	+	.	gene_id "XLOC_000189"; transcript_id "TCONS_00000193"; exon_number "2"; oId "CUFF.145.1"; class_code "u"; tss_id "TSS190";
2L	Cufflinks	exon	9310763	9311369	.	+	.	gene_id "XLOC_000890"; transcript_id "TCONS_00002204"; exon_number "1"; oId "CUFF.1539.2"; class_code "u"; tss_id "TSS1212";
2L	Cufflinks	exon	9315420	9316307	.	+	.	gene_id "XLOC_000890"; transcript_id "TCONS_00002204"; exon_number "2"; oId "CUFF.1539.2"; class_code "u"; tss_id "TSS1212";
2L	Cufflinks	exon	9316529	9317565	.	-	.	gene_id "XLOC_002540"; transcript_id "TCONS_00006841"; exon_number "1"; oId "CUFF.1540.1"; class_code "u"; tss_id "TSS3627";
2L	Cufflinks	exon	9317719	9318600	.	-	.	gene_id "XLOC_002540"; transcript_id "TCONS_00006841"; exon_number "2"; oId "CUFF.1540.1"; class_code "u"; tss_id "TSS3627";
2L	Cufflinks	exon	9566953	9567267	.	+	.	gene_id "XLOC_000912"; transcript_id "TCONS_00002267"; exon_number "1"; oId "CUFF.1580.1"; class_code "u"; tss_id "TSS1246";
2L	Cufflinks	exon	9567338	9567383	.	+	.	gene_id "XLOC_000912"; transcript_id "TCONS_00002267"; exon_number "2"; oId "CUFF.1580.1"; class_code "u"; tss_id "TSS1246";
2L	Cufflinks	exon	9567439	9568058	.	+	.	gene_id "XLOC_000912"; transcript_id "TCONS_00002267"; exon_number "3"; oId "CUFF.1580.1"; class_code "u"; tss_id "TSS1246";
2L	Cufflinks	exon	9973358	9981533	.	-	.	gene_id "XLOC_002586"; transcript_id "TCONS_00007047"; exon_number "1"; oId "CUFF.1654.1"; class_code "u"; tss_id "TSS3703";
2L	Cufflinks	exon	9981599	9981742	.	-	.	gene_id "XLOC_002586"; transcript_id "TCONS_00007047"; exon_number "2"; oId "CUFF.1654.1"; class_code "u"; tss_id "TSS3703";
2L	Cufflinks	exon	11209616	11209752	.	-	.	gene_id "XLOC_002709"; transcript_id "TCONS_00007386"; exon_number "1"; oId "CUFF.1841.1"; class_code "u"; tss_id "TSS3875";
2L	Cufflinks	exon	11210141	11210462	.	-	.	gene_id "XLOC_002709"; transcript_id "TCONS_00007386"; exon_number "2"; oId "CUFF.1841.1"; class_code "u"; tss_id "TSS3875";
2L	Cufflinks	exon	19386245	19386473	.	+	.	gene_id "XLOC_001581"; transcript_id "TCONS_00003968"; exon_number "1"; oId "CUFF.2867.1"; class_code "u"; tss_id "TSS2172";
2L	Cufflinks	exon	19386539	19386984	.	+	.	gene_id "XLOC_001581"; transcript_id "TCONS_00003968"; exon_number "2"; oId "CUFF.2867.1"; class_code "u"; tss_id "TSS2172";
2L	Cufflinks	exon	19547154	19547288	.	-	.	gene_id "XLOC_003216"; transcript_id "TCONS_00008655"; exon_number "1"; oId "CUFF.2893.3"; class_code "u"; tss_id "TSS4594";
2L	Cufflinks	exon	19548144	19548479	.	-	.	gene_id "XLOC_003216"; transcript_id "TCONS_00008655"; exon_number "2"; oId "CUFF.2893.3"; class_code "u"; tss_id "TSS4594";
2L	Cufflinks	exon	20152362	20152544	.	-	.	gene_id "XLOC_003260"; transcript_id "TCONS_00008763"; exon_number "1"; oId "CUFF.3002.1"; class_code "u"; tss_id "TSS4655";
2L	Cufflinks	exon	20152602	20153738	.	-	.	gene_id "XLOC_003260"; transcript_id "TCONS_00008763"; exon_number "2"; oId "CUFF.3002.1"; class_code "u"; tss_id "TSS4655";
2L	Cufflinks	exon	20153794	20155737	.	-	.	gene_id "XLOC_003260"; transcript_id "TCONS_00008763"; exon_number "3"; oId "CUFF.3002.1"; class_code "u"; tss_id "TSS4655";
2L	Cufflinks	exon	20168322	20169917	.	-	.	gene_id "XLOC_003261"; transcript_id "TCONS_00008764"; exon_number "1"; oId "CUFF.3005.1"; class_code "u"; tss_id "TSS4656";
2L	Cufflinks	exon	20169989	20172681	.	-	.	gene_id "XLOC_003261"; transcript_id "TCONS_00008764"; exon_number "2"; oId "CUFF.3005.1"; class_code "u"; tss_id "TSS4656";
2L	Cufflinks	exon	20172789	20175052	.	+	.	gene_id "XLOC_001630"; transcript_id "TCONS_00004121"; exon_number "1"; oId "CUFF.3006.1"; class_code "u"; tss_id "TSS2263";
2L	Cufflinks	exon	20175704	20176308	.	+	.	gene_id "XLOC_001630"; transcript_id "TCONS_00004121"; exon_number "2"; oId "CUFF.3006.1"; class_code "u"; tss_id "TSS2263";
2L	Cufflinks	exon	21648099	21648560	.	-	.	gene_id "XLOC_003388"; transcript_id "TCONS_00009052"; exon_number "1"; oId "CUFF.3266.1"; class_code "u"; tss_id "TSS4827";
2L	Cufflinks	exon	21648653	21650418	.	-	.	gene_id "XLOC_003388"; transcript_id "TCONS_00009052"; exon_number "2"; oId "CUFF.3266.1"; class_code "u"; tss_id "TSS4827";
2L	Cufflinks	exon	22215312	22215429	.	+	.	gene_id "XLOC_001835"; transcript_id "TCONS_00004630"; exon_number "1"; oId "CUFF.3318.1"; class_code "u"; tss_id "TSS2527";
2L	Cufflinks	exon	22215529	22216071	.	+	.	gene_id "XLOC_001835"; transcript_id "TCONS_00004630"; exon_number "2"; oId "CUFF.3318.1"; class_code "u"; tss_id "TSS2527";
2L	Cufflinks	exon	22282723	22282779	.	+	.	gene_id "XLOC_001839"; transcript_id "TCONS_00004640"; exon_number "1"; oId "CUFF.3339.1"; class_code "u"; tss_id "TSS2531";
2L	Cufflinks	exon	22282881	22283115	.	+	.	gene_id "XLOC_001839"; transcript_id "TCONS_00004640"; exon_number "2"; oId "CUFF.3339.1"; class_code "u"; tss_id "TSS2531";
2L	Cufflinks	exon	22576054	22577112	.	-	.	gene_id "XLOC_003420"; transcript_id "TCONS_00009132"; exon_number "1"; oId "CUFF.3386.3"; class_code "u"; tss_id "TSS4869";
2L	Cufflinks	exon	22576054	22577112	.	-	.	gene_id "XLOC_003420"; transcript_id "TCONS_00009131"; exon_number "1"; oId "CUFF.3386.1"; class_code "u"; tss_id "TSS4869";
2L	Cufflinks	exon	22577929	22577972	.	-	.	gene_id "XLOC_003420"; transcript_id "TCONS_00009131"; exon_number "2"; oId "CUFF.3386.1"; class_code "u"; tss_id "TSS4869";
2L	Cufflinks	exon	22577942	22577972	.	-	.	gene_id "XLOC_003420"; transcript_id "TCONS_00009132"; exon_number "2"; oId "CUFF.3386.3"; class_code "u"; tss_id "TSS4869";
2L	Cufflinks	exon	22756598	22756648	.	+	.	gene_id "XLOC_001845"; transcript_id "TCONS_00004669"; exon_number "1"; oId "CUFF.3392.1"; class_code "u"; tss_id "TSS2546";
2L	Cufflinks	exon	22759951	22760570	.	+	.	gene_id "XLOC_001845"; transcript_id "TCONS_00004669"; exon_number "2"; oId "CUFF.3392.1"; class_code "u"; tss_id "TSS2546";
2L	Cufflinks	exon	23176064	23176569	.	+	.	gene_id "XLOC_001853"; transcript_id "TCONS_00004712"; exon_number "1"; oId "CUFF.3500.1"; class_code "u"; tss_id "TSS2562";
2L	Cufflinks	exon	23176207	23176920	.	+	.	gene_id "XLOC_001853"; transcript_id "TCONS_00004713"; exon_number "1"; oId "CUFF.3500.2"; class_code "u"; tss_id "TSS2563";
2L	Cufflinks	exon	23176207	23176373	.	+	.	gene_id "XLOC_001853"; transcript_id "TCONS_00004714"; exon_number "1"; oId "CUFF.3500.3"; class_code "u"; tss_id "TSS2563";
2L	Cufflinks	exon	23176292	23176469	.	+	.	gene_id "XLOC_001853"; transcript_id "TCONS_00004715"; exon_number "1"; oId "CUFF.3500.4"; class_code "u"; tss_id "TSS2563";
2L	Cufflinks	exon	23176984	23177334	.	+	.	gene_id "XLOC_001853"; transcript_id "TCONS_00004712"; exon_number "2"; oId "CUFF.3500.1"; class_code "u"; tss_id "TSS2562";
2L	Cufflinks	exon	23176984	23181482	.	+	.	gene_id "XLOC_001853"; transcript_id "TCONS_00004713"; exon_number "2"; oId "CUFF.3500.2"; class_code "u"; tss_id "TSS2563";
2L	Cufflinks	exon	23176984	23180277	.	+	.	gene_id "XLOC_001853"; transcript_id "TCONS_00004714"; exon_number "2"; oId "CUFF.3500.3"; class_code "u"; tss_id "TSS2563";
2L	Cufflinks	exon	23176984	23181482	.	+	.	gene_id "XLOC_001853"; transcript_id "TCONS_00004715"; exon_number "2"; oId "CUFF.3500.4"; class_code "u"; tss_id "TSS2563";
2L	Cufflinks	exon	23177416	23181482	.	+	.	gene_id "XLOC_001853"; transcript_id "TCONS_00004712"; exon_number "3"; oId "CUFF.3500.1"; class_code "u"; tss_id "TSS2562";
2L	Cufflinks	exon	23189178	23190781	.	+	.	gene_id "XLOC_001853"; transcript_id "TCONS_00004714"; exon_number "3"; oId "CUFF.3500.3"; class_code "u"; tss_id "TSS2563";
2R	Cufflinks	exon	951767	953792	.	+	.	gene_id "XLOC_003831"; transcript_id "TCONS_00009581"; exon_number "1"; oId "CUFF.3612.1"; class_code "u"; tss_id "TSS5297";
2R	Cufflinks	exon	953471	961607	.	-	.	gene_id "XLOC_005507"; transcript_id "TCONS_00014457"; exon_number "1"; oId "CUFF.3611.2"; class_code "u"; tss_id "TSS7958";
2R	Cufflinks	exon	953471	963047	.	-	.	gene_id "XLOC_005507"; transcript_id "TCONS_00014458"; exon_number "1"; oId "CUFF.3611.1"; class_code "u"; tss_id "TSS7959";
2R	Cufflinks	exon	955163	974403	.	+	.	gene_id "XLOC_003831"; transcript_id "TCONS_00009581"; exon_number "2"; oId "CUFF.3612.1"; class_code "u"; tss_id "TSS5297";
2R	Cufflinks	exon	962875	962940	.	-	.	gene_id "XLOC_005507"; transcript_id "TCONS_00014457"; exon_number "2"; oId "CUFF.3611.2"; class_code "u"; tss_id "TSS7958";
2R	Cufflinks	exon	963112	963176	.	-	.	gene_id "XLOC_005507"; transcript_id "TCONS_00014458"; exon_number "2"; oId "CUFF.3611.1"; class_code "u"; tss_id "TSS7959";
2R	Cufflinks	exon	963254	963385	.	-	.	gene_id "XLOC_005507"; transcript_id "TCONS_00014458"; exon_number "3"; oId "CUFF.3611.1"; class_code "u"; tss_id "TSS7959";
2R	Cufflinks	exon	963456	974403	.	-	.	gene_id "XLOC_005507"; transcript_id "TCONS_00014458"; exon_number "4"; oId "CUFF.3611.1"; class_code "u"; tss_id "TSS7959";
2R	Cufflinks	exon	1137547	1137646	.	+	.	gene_id "XLOC_003835"; transcript_id "TCONS_00009602"; exon_number "1"; oId "CUFF.3655.2"; class_code "u"; tss_id "TSS5306";
2R	Cufflinks	exon	1140875	1142052	.	+	.	gene_id "XLOC_003835"; transcript_id "TCONS_00009603"; exon_number "1"; oId "CUFF.3655.3"; class_code "u"; tss_id "TSS5307";
2R	Cufflinks	exon	1146061	1147316	.	+	.	gene_id "XLOC_003835"; transcript_id "TCONS_00009603"; exon_number "2"; oId "CUFF.3655.3"; class_code "u"; tss_id "TSS5307";
2R	Cufflinks	exon	1146106	1147316	.	+	.	gene_id "XLOC_003835"; transcript_id "TCONS_00009602"; exon_number "2"; oId "CUFF.3655.2"; class_code "u"; tss_id "TSS5306";
2R	Cufflinks	exon	1576088	1577299	.	+	.	gene_id "XLOC_003839"; transcript_id "TCONS_00009641"; exon_number "1"; oId "CUFF.3747.1"; class_code "u"; tss_id "TSS5326";
2R	Cufflinks	exon	1576088	1577313	.	-	.	gene_id "XLOC_005517"; transcript_id "TCONS_00014480"; exon_number "1"; oId "CUFF.3748.1"; class_code "u"; tss_id "TSS7973";
2R	Cufflinks	exon	1577370	1578271	.	+	.	gene_id "XLOC_003839"; transcript_id "TCONS_00009641"; exon_number "2"; oId "CUFF.3747.1"; class_code "u"; tss_id "TSS5326";
2R	Cufflinks	exon	1578063	1578339	.	-	.	gene_id "XLOC_005517"; transcript_id "TCONS_00014480"; exon_number "2"; oId "CUFF.3748.1"; class_code "u"; tss_id "TSS7973";
2R	Cufflinks	exon	2279280	2318011	.	+	.	gene_id "XLOC_003843"; transcript_id "TCONS_00009664"; exon_number "1"; oId "CUFF.3886.1"; class_code "u"; tss_id "TSS5335";
2R	Cufflinks	exon	2318067	2318813	.	+	.	gene_id "XLOC_003843"; transcript_id "TCONS_00009664"; exon_number "2"; oId "CUFF.3886.1"; class_code "u"; tss_id "TSS5335";
2R	Cufflinks	exon	2321835	2362791	.	-	.	gene_id "XLOC_005520"; transcript_id "TCONS_00014497"; exon_number "1"; oId "CUFF.3888.2"; class_code "u"; tss_id "TSS7980";
2R	Cufflinks	exon	2363021	2363287	.	-	.	gene_id "XLOC_005520"; transcript_id "TCONS_00014497"; exon_number "2"; oId "CUFF.3888.2"; class_code "u"; tss_id "TSS7980";
2R	Cufflinks	exon	2375159	2403639	.	-	.	gene_id "XLOC_005521"; transcript_id "TCONS_00014499"; exon_number "1"; oId "CUFF.3889.1"; class_code "u"; tss_id "TSS7982";
2R	Cufflinks	exon	2375159	2423313	.	-	.	gene_id "XLOC_005521"; transcript_id "TCONS_00014501"; exon_number "1"; oId "CUFF.3889.3"; class_code "u"; tss_id "TSS7983";
2R	Cufflinks	exon	2404849	2411895	.	-	.	gene_id "XLOC_005521"; transcript_id "TCONS_00014499"; exon_number "2"; oId "CUFF.3889.1"; class_code "u"; tss_id "TSS7982";
2R	Cufflinks	exon	2423543	2460412	.	-	.	gene_id "XLOC_005521"; transcript_id "TCONS_00014501"; exon_number "2"; oId "CUFF.3889.3"; class_code "u"; tss_id "TSS7983";
2R	Cufflinks	exon	2565405	2565968	.	+	.	gene_id "XLOC_003845"; transcript_id "TCONS_00009667"; exon_number "1"; oId "CUFF.3893.1"; class_code "u"; tss_id "TSS5338";
2R	Cufflinks	exon	2566031	2567478	.	+	.	gene_id "XLOC_003845"; transcript_id "TCONS_00009667"; exon_number "2"; oId "CUFF.3893.1"; class_code "u"; tss_id "TSS5338";
2R	Cufflinks	exon	2711036	2732647	.	-	.	gene_id "XLOC_005524"; transcript_id "TCONS_00014529"; exon_number "1"; oId "CUFF.3926.1"; class_code "u"; tss_id "TSS7988";
2R	Cufflinks	exon	2737016	2741181	.	-	.	gene_id "XLOC_005524"; transcript_id "TCONS_00014529"; exon_number "2"; oId "CUFF.3926.1"; class_code "u"; tss_id "TSS7988";
2R	Cufflinks	exon	2742718	2752353	.	+	.	gene_id "XLOC_003847"; transcript_id "TCONS_00009669"; exon_number "1"; oId "CUFF.3928.1"; class_code "u"; tss_id "TSS5340";
2R	Cufflinks	exon	2752485	2770338	.	+	.	gene_id "XLOC_003847"; transcript_id "TCONS_00009669"; exon_number "2"; oId "CUFF.3928.1"; class_code "u"; tss_id "TSS5340";
2R	Cufflinks	exon	3213338	3217662	.	+	.	gene_id "XLOC_003850"; transcript_id "TCONS_00009677"; exon_number "1"; oId "CUFF.4027.1"; class_code "u"; tss_id "TSS5344";
2R	Cufflinks	exon	3213468	3217662	.	-	.	gene_id "XLOC_005528"; transcript_id "TCONS_00014548"; exon_number "1"; oId "CUFF.4028.2"; class_code "u"; tss_id "TSS7998";
2R	Cufflinks	exon	3217713	3235266	.	+	.	gene_id "XLOC_003850"; transcript_id "TCONS_00009677"; exon_number "2"; oId "CUFF.4027.1"; class_code "u"; tss_id "TSS5344";
2R	Cufflinks	exon	3220380	3235266	.	-	.	gene_id "XLOC_005528"; transcript_id "TCONS_00014548"; exon_number "2"; oId "CUFF.4028.2"; class_code "u"; tss_id "TSS7998";
2R	Cufflinks	exon	3378713	3379123	.	-	.	gene_id "XLOC_005530"; transcript_id "TCONS_00014550"; exon_number "1"; oId "CUFF.4055.1"; class_code "u"; tss_id "TSS8000";
2R	Cufflinks	exon	3379203	3379536	.	-	.	gene_id "XLOC_005530"; transcript_id "TCONS_00014550"; exon_number "2"; oId "CUFF.4055.1"; class_code "u"; tss_id "TSS8000";
2R	Cufflinks	exon	3482148	3482179	.	+	.	gene_id "XLOC_003852"; transcript_id "TCONS_00009679"; exon_number "1"; oId "CUFF.4072.1"; class_code "u"; tss_id "TSS5346";
2R	Cufflinks	exon	3486729	3488261	.	+	.	gene_id "XLOC_003852"; transcript_id "TCONS_00009679"; exon_number "2"; oId "CUFF.4072.1"; class_code "u"; tss_id "TSS5346";
2R	Cufflinks	exon	3491280	3503481	.	+	.	gene_id "XLOC_003853"; transcript_id "TCONS_00009681"; exon_number "1"; oId "CUFF.4075.3"; class_code "u"; tss_id "TSS5347";
2R	Cufflinks	exon	3491280	3503481	.	+	.	gene_id "XLOC_003853"; transcript_id "TCONS_00009680"; exon_number "1"; oId "CUFF.4075.1"; class_code "u"; tss_id "TSS5347";
2R	Cufflinks	exon	3503562	3504115	.	+	.	gene_id "XLOC_003853"; transcript_id "TCONS_00009681"; exon_number "2"; oId "CUFF.4075.3"; class_code "u"; tss_id "TSS5347";
2R	Cufflinks	exon	3503562	3504115	.	+	.	gene_id "XLOC_003853"; transcript_id "TCONS_00009680"; exon_number "2"; oId "CUFF.4075.1"; class_code "u"; tss_id "TSS5347";
2R	Cufflinks	exon	3504176	3523775	.	+	.	gene_id "XLOC_003853"; transcript_id "TCONS_00009681"; exon_number "3"; oId "CUFF.4075.3"; class_code "u"; tss_id "TSS5347";
2R	Cufflinks	exon	3504176	3513778	.	+	.	gene_id "XLOC_003853"; transcript_id "TCONS_00009680"; exon_number "3"; oId "CUFF.4075.1"; class_code "u"; tss_id "TSS5347";
2R	Cufflinks	exon	3514653	3514828	.	+	.	gene_id "XLOC_003853"; transcript_id "TCONS_00009680"; exon_number "4"; oId "CUFF.4075.1"; class_code "u"; tss_id "TSS5347";
2R	Cufflinks	exon	3517315	3523775	.	+	.	gene_id "XLOC_003853"; transcript_id "TCONS_00009680"; exon_number "5"; oId "CUFF.4075.1"; class_code "u"; tss_id "TSS5347";
2R	Cufflinks	exon	3682239	3683463	.	+	.	gene_id "XLOC_003858"; transcript_id "TCONS_00009687"; exon_number "1"; oId "CUFF.4109.1"; class_code "u"; tss_id "TSS5352";
2R	Cufflinks	exon	3683519	3683884	.	+	.	gene_id "XLOC_003858"; transcript_id "TCONS_00009687"; exon_number "2"; oId "CUFF.4109.1"; class_code "u"; tss_id "TSS5352";
2R	Cufflinks	exon	4083826	4105746	.	+	.	gene_id "XLOC_003864"; transcript_id "TCONS_00009704"; exon_number "1"; oId "CUFF.4164.1"; class_code "u"; tss_id "TSS5362";
2R	Cufflinks	exon	4114866	4122974	.	+	.	gene_id "XLOC_003864"; transcript_id "TCONS_00009704"; exon_number "2"; oId "CUFF.4164.1"; class_code "u"; tss_id "TSS5362";
2R	Cufflinks	exon	4261607	4261860	.	+	.	gene_id "XLOC_003866"; transcript_id "TCONS_00009713"; exon_number "1"; oId "CUFF.4206.1"; class_code "u"; tss_id "TSS5365";
2R	Cufflinks	exon	4261931	4262429	.	+	.	gene_id "XLOC_003866"; transcript_id "TCONS_00009713"; exon_number "2"; oId "CUFF.4206.1"; class_code "u"; tss_id "TSS5365";
2R	Cufflinks	exon	4262562	4263798	.	-	.	gene_id "XLOC_005542"; transcript_id "TCONS_00014593"; exon_number "1"; oId "CUFF.4207.6"; class_code "u"; tss_id "TSS8020";
2R	Cufflinks	exon	4262562	4263798	.	-	.	gene_id "XLOC_005542"; transcript_id "TCONS_00014594"; exon_number "1"; oId "CUFF.4207.4"; class_code "u"; tss_id "TSS8020";
2R	Cufflinks	exon	4262562	4263798	.	-	.	gene_id "XLOC_005542"; transcript_id "TCONS_00014597"; exon_number "1"; oId "CUFF.4207.5"; class_code "u"; tss_id "TSS8021";
2R	Cufflinks	exon	4262562	4265557	.	-	.	gene_id "XLOC_005542"; transcript_id "TCONS_00014596"; exon_number "1"; oId "CUFF.4207.3"; class_code "u"; tss_id "TSS8021";
2R	Cufflinks	exon	4262562	4263798	.	-	.	gene_id "XLOC_005542"; transcript_id "TCONS_00014595"; exon_number "1"; oId "CUFF.4207.1"; class_code "u"; tss_id "TSS8021";
2R	Cufflinks	exon	4265484	4272569	.	-	.	gene_id "XLOC_005542"; transcript_id "TCONS_00014595"; exon_number "2"; oId "CUFF.4207.1"; class_code "u"; tss_id "TSS8021";
2R	Cufflinks	exon	4270358	4272569	.	-	.	gene_id "XLOC_005542"; transcript_id "TCONS_00014597"; exon_number "2"; oId "CUFF.4207.5"; class_code "u"; tss_id "TSS8021";
2R	Cufflinks	exon	4271629	4271827	.	-	.	gene_id "XLOC_005542"; transcript_id "TCONS_00014593"; exon_number "2"; oId "CUFF.4207.6"; class_code "u"; tss_id "TSS8020";
2R	Cufflinks	exon	4271637	4271895	.	-	.	gene_id "XLOC_005542"; transcript_id "TCONS_00014594"; exon_number "2"; oId "CUFF.4207.4"; class_code "u"; tss_id "TSS8020";
2R	Cufflinks	exon	4271637	4272569	.	-	.	gene_id "XLOC_005542"; transcript_id "TCONS_00014596"; exon_number "2"; oId "CUFF.4207.3"; class_code "u"; tss_id "TSS8021";
2R	Cufflinks	exon	4273326	4273793	.	-	.	gene_id "XLOC_005543"; transcript_id "TCONS_00014599"; exon_number "1"; oId "CUFF.4210.1"; class_code "u"; tss_id "TSS8023";
2R	Cufflinks	exon	4282041	4282521	.	-	.	gene_id "XLOC_005543"; transcript_id "TCONS_00014599"; exon_number "2"; oId "CUFF.4210.1"; class_code "u"; tss_id "TSS8023";
2R	Cufflinks	exon	4298368	4300189	.	-	.	gene_id "XLOC_005545"; transcript_id "TCONS_00014602"; exon_number "1"; oId "CUFF.4213.1"; class_code "u"; tss_id "TSS8026";
2R	Cufflinks	exon	4298537	4299713	.	+	.	gene_id "XLOC_003867"; transcript_id "TCONS_00009714"; exon_number "1"; oId "CUFF.4214.1"; class_code "u"; tss_id "TSS5366";
2R	Cufflinks	exon	4299426	4299713	.	+	.	gene_id "XLOC_003867"; transcript_id "TCONS_00009716"; exon_number "1"; oId "CUFF.4214.3"; class_code "u"; tss_id "TSS5367";
2R	Cufflinks	exon	4299426	4299713	.	+	.	gene_id "XLOC_003867"; transcript_id "TCONS_00009715"; exon_number "1"; oId "CUFF.4214.2"; class_code "u"; tss_id "TSS5367";
2R	Cufflinks	exon	4299765	4309648	.	+	.	gene_id "XLOC_003867"; transcript_id "TCONS_00009714"; exon_number "2"; oId "CUFF.4214.1"; class_code "u"; tss_id "TSS5366";
2R	Cufflinks	exon	4299765	4300117	.	+	.	gene_id "XLOC_003867"; transcript_id "TCONS_00009716"; exon_number "2"; oId "CUFF.4214.3"; class_code "u"; tss_id "TSS5367";
2R	Cufflinks	exon	4299765	4300117	.	+	.	gene_id "XLOC_003867"; transcript_id "TCONS_00009715"; exon_number "2"; oId "CUFF.4214.2"; class_code "u"; tss_id "TSS5367";
2R	Cufflinks	exon	4307565	4309641	.	-	.	gene_id "XLOC_005545"; transcript_id "TCONS_00014602"; exon_number "2"; oId "CUFF.4213.1"; class_code "u"; tss_id "TSS8026";
2R	Cufflinks	exon	4307986	4309648	.	+	.	gene_id "XLOC_003867"; transcript_id "TCONS_00009716"; exon_number "3"; oId "CUFF.4214.3"; class_code "u"; tss_id "TSS5367";
2R	Cufflinks	exon	4308877	4309648	.	+	.	gene_id "XLOC_003867"; transcript_id "TCONS_00009715"; exon_number "3"; oId "CUFF.4214.2"; class_code "u"; tss_id "TSS5367";
2R	Cufflinks	exon	4807486	4807869	.	-	.	gene_id "XLOC_005552"; transcript_id "TCONS_00014638"; exon_number "1"; oId "CUFF.4352.1"; class_code "u"; tss_id "TSS8041";
2R	Cufflinks	exon	4807949	4808032	.	-	.	gene_id "XLOC_005552"; transcript_id "TCONS_00014638"; exon_number "2"; oId "CUFF.4352.1"; class_code "u"; tss_id "TSS8041";
2R	Cufflinks	exon	4835350	4835479	.	+	.	gene_id "XLOC_003884"; transcript_id "TCONS_00009755"; exon_number "1"; oId "CUFF.4362.1"; class_code "u"; tss_id "TSS5391";
2R	Cufflinks	exon	4835559	4835976	.	+	.	gene_id "XLOC_003884"; transcript_id "TCONS_00009755"; exon_number "2"; oId "CUFF.4362.1"; class_code "u"; tss_id "TSS5391";
2R	Cufflinks	exon	4853709	4853903	.	-	.	gene_id "XLOC_005554"; transcript_id "TCONS_00014647"; exon_number "1"; oId "CUFF.4372.1"; class_code "u"; tss_id "TSS8045";
2R	Cufflinks	exon	4853956	4854828	.	-	.	gene_id "XLOC_005554"; transcript_id "TCONS_00014647"; exon_number "2"; oId "CUFF.4372.1"; class_code "u"; tss_id "TSS8045";
2R	Cufflinks	exon	4853967	4854143	.	-	.	gene_id "XLOC_005554"; transcript_id "TCONS_00014648"; exon_number "1"; oId "CUFF.4372.2"; class_code "u"; tss_id "TSS8045";
2R	Cufflinks	exon	4854411	4854777	.	-	.	gene_id "XLOC_005554"; transcript_id "TCONS_00014648"; exon_number "2"; oId "CUFF.4372.2"; class_code "u"; tss_id "TSS8045";
2R	Cufflinks	exon	5049075	5051135	.	-	.	gene_id "XLOC_005557"; transcript_id "TCONS_00014653"; exon_number "1"; oId "CUFF.4412.2"; class_code "u"; tss_id "TSS8049";
2R	Cufflinks	exon	5049211	5055799	.	+	.	gene_id "XLOC_003886"; transcript_id "TCONS_00009757"; exon_number "1"; oId "CUFF.4413.1"; class_code "u"; tss_id "TSS5393";
2R	Cufflinks	exon	5055970	5056689	.	+	.	gene_id "XLOC_003886"; transcript_id "TCONS_00009757"; exon_number "2"; oId "CUFF.4413.1"; class_code "u"; tss_id "TSS5393";
2R	Cufflinks	exon	5056115	5056802	.	-	.	gene_id "XLOC_005557"; transcript_id "TCONS_00014653"; exon_number "2"; oId "CUFF.4412.2"; class_code "u"; tss_id "TSS8049";
2R	Cufflinks	exon	5085877	5086081	.	+	.	gene_id "XLOC_003887"; transcript_id "TCONS_00009758"; exon_number "1"; oId "CUFF.4417.1"; class_code "u"; tss_id "TSS5394";
2R	Cufflinks	exon	5085907	5086144	.	+	.	gene_id "XLOC_003887"; transcript_id "TCONS_00009759"; exon_number "1"; oId "CUFF.4417.2"; class_code "u"; tss_id "TSS5394";
2R	Cufflinks	exon	5086203	5086568	.	+	.	gene_id "XLOC_003887"; transcript_id "TCONS_00009759"; exon_number "2"; oId "CUFF.4417.2"; class_code "u"; tss_id "TSS5394";
2R	Cufflinks	exon	5086389	5086568	.	+	.	gene_id "XLOC_003887"; transcript_id "TCONS_00009758"; exon_number "2"; oId "CUFF.4417.1"; class_code "u"; tss_id "TSS5394";
2R	Cufflinks	exon	5086415	5087080	.	-	.	gene_id "XLOC_005560"; transcript_id "TCONS_00014658"; exon_number "1"; oId "CUFF.4418.1"; class_code "u"; tss_id "TSS8053";
2R	Cufflinks	exon	5086628	5089414	.	+	.	gene_id "XLOC_003887"; transcript_id "TCONS_00009758"; exon_number "3"; oId "CUFF.4417.1"; class_code "u"; tss_id "TSS5394";
2R	Cufflinks	exon	5086628	5089414	.	+	.	gene_id "XLOC_003887"; transcript_id "TCONS_00009759"; exon_number "3"; oId "CUFF.4417.2"; class_code "u"; tss_id "TSS5394";
2R	Cufflinks	exon	5088195	5088692	.	-	.	gene_id "XLOC_005560"; transcript_id "TCONS_00014658"; exon_number "2"; oId "CUFF.4418.1"; class_code "u"; tss_id "TSS8053";
2R	Cufflinks	exon	5358794	5358904	.	-	.	gene_id "XLOC_005568"; transcript_id "TCONS_00014685"; exon_number "1"; oId "CUFF.4486.1"; class_code "u"; tss_id "TSS8065";
2R	Cufflinks	exon	5360006	5360278	.	-	.	gene_id "XLOC_005568"; transcript_id "TCONS_00014685"; exon_number "2"; oId "CUFF.4486.1"; class_code "u"; tss_id "TSS8065";
2R	Cufflinks	exon	5392909	5392927	.	+	.	gene_id "XLOC_003899"; transcript_id "TCONS_00009801"; exon_number "1"; oId "CUFF.4490.1"; class_code "u"; tss_id "TSS5420";
2R	Cufflinks	exon	5393921	5394278	.	+	.	gene_id "XLOC_003899"; transcript_id "TCONS_00009801"; exon_number "2"; oId "CUFF.4490.1"; class_code "u"; tss_id "TSS5420";
2R	Cufflinks	exon	5577510	5577629	.	-	.	gene_id "XLOC_005572"; transcript_id "TCONS_00014692"; exon_number "1"; oId "CUFF.4527.1"; class_code "u"; tss_id "TSS8069";
2R	Cufflinks	exon	5577709	5577789	.	-	.	gene_id "XLOC_005572"; transcript_id "TCONS_00014692"; exon_number "2"; oId "CUFF.4527.1"; class_code "u"; tss_id "TSS8069";
2R	Cufflinks	exon	5612815	5614134	.	+	.	gene_id "XLOC_003903"; transcript_id "TCONS_00009826"; exon_number "1"; oId "CUFF.4530.2"; class_code "u"; tss_id "TSS5432";
2R	Cufflinks	exon	5612815	5614139	.	+	.	gene_id "XLOC_003903"; transcript_id "TCONS_00009825"; exon_number "1"; oId "CUFF.4530.1"; class_code "u"; tss_id "TSS5432";
2R	Cufflinks	exon	5614380	5615566	.	+	.	gene_id "XLOC_003903"; transcript_id "TCONS_00009826"; exon_number "2"; oId "CUFF.4530.2"; class_code "u"; tss_id "TSS5432";
2R	Cufflinks	exon	5614385	5615566	.	+	.	gene_id "XLOC_003903"; transcript_id "TCONS_00009825"; exon_number "2"; oId "CUFF.4530.1"; class_code "u"; tss_id "TSS5432";
2R	Cufflinks	exon	5664623	5665056	.	+	.	gene_id "XLOC_003905"; transcript_id "TCONS_00009832"; exon_number "1"; oId "CUFF.4542.3"; class_code "u"; tss_id "TSS5435";
2R	Cufflinks	exon	5665325	5665972	.	+	.	gene_id "XLOC_003905"; transcript_id "TCONS_00009832"; exon_number "2"; oId "CUFF.4542.3"; class_code "u"; tss_id "TSS5435";
2R	Cufflinks	exon	5749596	5750105	.	+	.	gene_id "XLOC_003910"; transcript_id "TCONS_00009856"; exon_number "1"; oId "CUFF.4569.2"; class_code "u"; tss_id "TSS5445";
2R	Cufflinks	exon	5750893	5752041	.	+	.	gene_id "XLOC_003910"; transcript_id "TCONS_00009856"; exon_number "2"; oId "CUFF.4569.2"; class_code "u"; tss_id "TSS5445";
2R	Cufflinks	exon	5945898	5945998	.	-	.	gene_id "XLOC_005585"; transcript_id "TCONS_00014729"; exon_number "1"; oId "CUFF.4599.1"; class_code "u"; tss_id "TSS8092";
2R	Cufflinks	exon	5946099	5946471	.	-	.	gene_id "XLOC_005585"; transcript_id "TCONS_00014729"; exon_number "2"; oId "CUFF.4599.1"; class_code "u"; tss_id "TSS8092";
2R	Cufflinks	exon	6073638	6073760	.	+	.	gene_id "XLOC_003926"; transcript_id "TCONS_00009907"; exon_number "1"; oId "CUFF.4624.1"; class_code "u"; tss_id "TSS5468";
2R	Cufflinks	exon	6074105	6074435	.	+	.	gene_id "XLOC_003926"; transcript_id "TCONS_00009907"; exon_number "2"; oId "CUFF.4624.1"; class_code "u"; tss_id "TSS5468";
2R	Cufflinks	exon	6296141	6298446	.	-	.	gene_id "XLOC_005616"; transcript_id "TCONS_00014824"; exon_number "1"; oId "CUFF.4695.1"; class_code "u"; tss_id "TSS8138";
2R	Cufflinks	exon	6298504	6299163	.	-	.	gene_id "XLOC_005616"; transcript_id "TCONS_00014824"; exon_number "2"; oId "CUFF.4695.1"; class_code "u"; tss_id "TSS8138";
2R	Cufflinks	exon	6437257	6439053	.	-	.	gene_id "XLOC_005617"; transcript_id "TCONS_00014825"; exon_number "1"; oId "CUFF.4713.1"; class_code "u"; tss_id "TSS8139";
2R	Cufflinks	exon	6439107	6439458	.	-	.	gene_id "XLOC_005617"; transcript_id "TCONS_00014825"; exon_number "2"; oId "CUFF.4713.1"; class_code "u"; tss_id "TSS8139";
2R	Cufflinks	exon	6468206	6470780	.	+	.	gene_id "XLOC_003946"; transcript_id "TCONS_00009954"; exon_number "1"; oId "CUFF.4726.1"; class_code "u"; tss_id "TSS5501";
2R	Cufflinks	exon	6476317	6480869	.	+	.	gene_id "XLOC_003946"; transcript_id "TCONS_00009954"; exon_number "2"; oId "CUFF.4726.1"; class_code "u"; tss_id "TSS5501";
2R	Cufflinks	exon	6492245	6492549	.	+	.	gene_id "XLOC_003947"; transcript_id "TCONS_00009955"; exon_number "1"; oId "CUFF.4729.1"; class_code "u"; tss_id "TSS5502";
2R	Cufflinks	exon	6492667	6493739	.	+	.	gene_id "XLOC_003947"; transcript_id "TCONS_00009955"; exon_number "2"; oId "CUFF.4729.1"; class_code "u"; tss_id "TSS5502";
2R	Cufflinks	exon	6493797	6493969	.	+	.	gene_id "XLOC_003947"; transcript_id "TCONS_00009955"; exon_number "3"; oId "CUFF.4729.1"; class_code "u"; tss_id "TSS5502";
2R	Cufflinks	exon	7051993	7052253	.	-	.	gene_id "XLOC_005663"; transcript_id "TCONS_00015021"; exon_number "1"; oId "CUFF.4816.1"; class_code "u"; tss_id "TSS8219";
2R	Cufflinks	exon	7052586	7052676	.	-	.	gene_id "XLOC_005663"; transcript_id "TCONS_00015021"; exon_number "2"; oId "CUFF.4816.1"; class_code "u"; tss_id "TSS8219";
2R	Cufflinks	exon	8285273	8285371	.	-	.	gene_id "XLOC_005774"; transcript_id "TCONS_00015536"; exon_number "1"; oId "CUFF.5006.1"; class_code "u"; tss_id "TSS8406";
2R	Cufflinks	exon	8285437	8285598	.	-	.	gene_id "XLOC_005774"; transcript_id "TCONS_00015536"; exon_number "2"; oId "CUFF.5006.1"; class_code "u"; tss_id "TSS8406";
2R	Cufflinks	exon	8428581	8428840	.	-	.	gene_id "XLOC_005784"; transcript_id "TCONS_00015549"; exon_number "1"; oId "CUFF.5042.2"; class_code "u"; tss_id "TSS8417";
2R	Cufflinks	exon	8429199	8429274	.	-	.	gene_id "XLOC_005784"; transcript_id "TCONS_00015549"; exon_number "2"; oId "CUFF.5042.2"; class_code "u"; tss_id "TSS8417";
2R	Cufflinks	exon	11131211	11131273	.	+	.	gene_id "XLOC_004292"; transcript_id "TCONS_00011092"; exon_number "1"; oId "CUFF.5527.1"; class_code "u"; tss_id "TSS6086";
2R	Cufflinks	exon	11131333	11132156	.	+	.	gene_id "XLOC_004292"; transcript_id "TCONS_00011092"; exon_number "2"; oId "CUFF.5527.1"; class_code "u"; tss_id "TSS6086";
2R	Cufflinks	exon	16260804	16260871	.	-	.	gene_id "XLOC_006377"; transcript_id "TCONS_00017549"; exon_number "1"; oId "CUFF.6260.1"; class_code "u"; tss_id "TSS9406";
2R	Cufflinks	exon	16260948	16261931	.	-	.	gene_id "XLOC_006377"; transcript_id "TCONS_00017549"; exon_number "2"; oId "CUFF.6260.1"; class_code "u"; tss_id "TSS9406";
2R	Cufflinks	exon	17108300	17108355	.	+	.	gene_id "XLOC_004777"; transcript_id "TCONS_00012494"; exon_number "1"; oId "CUFF.6386.1"; class_code "u"; tss_id "TSS6853";
2R	Cufflinks	exon	17108422	17108671	.	+	.	gene_id "XLOC_004777"; transcript_id "TCONS_00012494"; exon_number "2"; oId "CUFF.6386.1"; class_code "u"; tss_id "TSS6853";
2R	Cufflinks	exon	17207648	17207871	.	+	.	gene_id "XLOC_004793"; transcript_id "TCONS_00012519"; exon_number "1"; oId "CUFF.6390.1"; class_code "u"; tss_id "TSS6873";
2R	Cufflinks	exon	17208002	17208076	.	+	.	gene_id "XLOC_004793"; transcript_id "TCONS_00012519"; exon_number "2"; oId "CUFF.6390.1"; class_code "u"; tss_id "TSS6873";
2R	Cufflinks	exon	18506081	18506179	.	+	.	gene_id "XLOC_004932"; transcript_id "TCONS_00012869"; exon_number "1"; oId "CUFF.6596.1"; class_code "u"; tss_id "TSS7083";
2R	Cufflinks	exon	18506234	18506389	.	+	.	gene_id "XLOC_004932"; transcript_id "TCONS_00012869"; exon_number "2"; oId "CUFF.6596.1"; class_code "u"; tss_id "TSS7083";
2R	Cufflinks	exon	18506450	18507053	.	+	.	gene_id "XLOC_004932"; transcript_id "TCONS_00012869"; exon_number "3"; oId "CUFF.6596.1"; class_code "u"; tss_id "TSS7083";
2R	Cufflinks	exon	20065570	20065910	.	-	.	gene_id "XLOC_006756"; transcript_id "TCONS_00018453"; exon_number "1"; oId "CUFF.6771.1"; class_code "u"; tss_id "TSS9904";
2R	Cufflinks	exon	20065967	20066194	.	-	.	gene_id "XLOC_006756"; transcript_id "TCONS_00018453"; exon_number "2"; oId "CUFF.6771.1"; class_code "u"; tss_id "TSS9904";
2R	Cufflinks	exon	21600405	21600537	.	+	.	gene_id "XLOC_005188"; transcript_id "TCONS_00013590"; exon_number "1"; oId "CUFF.7017.1"; class_code "u"; tss_id "TSS7451";
2R	Cufflinks	exon	21600603	21600685	.	+	.	gene_id "XLOC_005188"; transcript_id "TCONS_00013590"; exon_number "2"; oId "CUFF.7017.1"; class_code "u"; tss_id "TSS7451";
2R	Cufflinks	exon	25262380	25264602	.	+	.	gene_id "XLOC_005504"; transcript_id "TCONS_00014442"; exon_number "1"; oId "CUFF.7498.1"; class_code "u"; tss_id "TSS7952";
2R	Cufflinks	exon	25264665	25264738	.	+	.	gene_id "XLOC_005504"; transcript_id "TCONS_00014442"; exon_number "2"; oId "CUFF.7498.1"; class_code "u"; tss_id "TSS7952";
2R	Cufflinks	exon	25264828	25264902	.	+	.	gene_id "XLOC_005504"; transcript_id "TCONS_00014442"; exon_number "3"; oId "CUFF.7498.1"; class_code "u"; tss_id "TSS7952";
2R	Cufflinks	exon	25264966	25269131	.	+	.	gene_id "XLOC_005504"; transcript_id "TCONS_00014442"; exon_number "4"; oId "CUFF.7498.1"; class_code "u"; tss_id "TSS7952";
2R	Cufflinks	exon	25269226	25270735	.	+	.	gene_id "XLOC_005504"; transcript_id "TCONS_00014442"; exon_number "5"; oId "CUFF.7498.1"; class_code "u"; tss_id "TSS7952";
2R	Cufflinks	exon	25270809	25271675	.	+	.	gene_id "XLOC_005504"; transcript_id "TCONS_00014442"; exon_number "6"; oId "CUFF.7498.1"; class_code "u"; tss_id "TSS7952";
2R	Cufflinks	exon	25271745	25271898	.	+	.	gene_id "XLOC_005504"; transcript_id "TCONS_00014442"; exon_number "7"; oId "CUFF.7498.1"; class_code "u"; tss_id "TSS7952";
2R	Cufflinks	exon	25272008	25272087	.	+	.	gene_id "XLOC_005504"; transcript_id "TCONS_00014442"; exon_number "8"; oId "CUFF.7498.1"; class_code "u"; tss_id "TSS7952";
2R	Cufflinks	exon	25272145	25276895	.	+	.	gene_id "XLOC_005504"; transcript_id "TCONS_00014442"; exon_number "9"; oId "CUFF.7498.1"; class_code "u"; tss_id "TSS7952";
2R	Cufflinks	exon	25276966	25277087	.	+	.	gene_id "XLOC_005504"; transcript_id "TCONS_00014442"; exon_number "10"; oId "CUFF.7498.1"; class_code "u"; tss_id "TSS7952";
2R	Cufflinks	exon	25281867	25283026	.	+	.	gene_id "XLOC_005505"; transcript_id "TCONS_00014443"; exon_number "1"; oId "CUFF.7501.1"; class_code "u"; tss_id "TSS7953";
2R	Cufflinks	exon	25283085	25283362	.	+	.	gene_id "XLOC_005505"; transcript_id "TCONS_00014443"; exon_number "2"; oId "CUFF.7501.1"; class_code "u"; tss_id "TSS7953";
3L	Cufflinks	exon	775452	775571	.	+	.	gene_id "XLOC_007977"; transcript_id "TCONS_00020460"; exon_number "1"; oId "CUFF.7625.1"; class_code "u"; tss_id "TSS11376";
3L	Cufflinks	exon	776289	776408	.	+	.	gene_id "XLOC_007977"; transcript_id "TCONS_00020461"; exon_number "1"; oId "CUFF.7625.2"; class_code "u"; tss_id "TSS11377";
3L	Cufflinks	exon	778479	778843	.	+	.	gene_id "XLOC_007977"; transcript_id "TCONS_00020460"; exon_number "2"; oId "CUFF.7625.1"; class_code "u"; tss_id "TSS11376";
3L	Cufflinks	exon	778479	778843	.	+	.	gene_id "XLOC_007977"; transcript_id "TCONS_00020461"; exon_number "2"; oId "CUFF.7625.2"; class_code "u"; tss_id "TSS11377";
3L	Cufflinks	exon	805286	805360	.	+	.	gene_id "XLOC_007978"; transcript_id "TCONS_00020462"; exon_number "1"; oId "CUFF.7632.1"; class_code "u"; tss_id "TSS11378";
3L	Cufflinks	exon	805931	806059	.	+	.	gene_id "XLOC_007978"; transcript_id "TCONS_00020462"; exon_number "2"; oId "CUFF.7632.1"; class_code "u"; tss_id "TSS11378";
3L	Cufflinks	exon	2998996	2999433	.	-	.	gene_id "XLOC_009765"; transcript_id "TCONS_00025709"; exon_number "1"; oId "CUFF.7991.1"; class_code "u"; tss_id "TSS14052";
3L	Cufflinks	exon	2999882	3000232	.	-	.	gene_id "XLOC_009765"; transcript_id "TCONS_00025709"; exon_number "2"; oId "CUFF.7991.1"; class_code "u"; tss_id "TSS14052";
3L	Cufflinks	exon	6647270	6648104	.	+	.	gene_id "XLOC_008368"; transcript_id "TCONS_00021642"; exon_number "1"; oId "CUFF.8479.1"; class_code "u"; tss_id "TSS11999";
3L	Cufflinks	exon	6648166	6648472	.	+	.	gene_id "XLOC_008368"; transcript_id "TCONS_00021642"; exon_number "2"; oId "CUFF.8479.1"; class_code "u"; tss_id "TSS11999";
3L	Cufflinks	exon	6821037	6821260	.	+	.	gene_id "XLOC_008373"; transcript_id "TCONS_00021652"; exon_number "1"; oId "CUFF.8529.1"; class_code "u"; tss_id "TSS12007";
3L	Cufflinks	exon	6821335	6821362	.	+	.	gene_id "XLOC_008373"; transcript_id "TCONS_00021652"; exon_number "2"; oId "CUFF.8529.1"; class_code "u"; tss_id "TSS12007";
3L	Cufflinks	exon	10371397	10372595	.	-	.	gene_id "XLOC_010273"; transcript_id "TCONS_00027263"; exon_number "1"; oId "CUFF.9007.1"; class_code "u"; tss_id "TSS14828";
3L	Cufflinks	exon	10372657	10373594	.	-	.	gene_id "XLOC_010273"; transcript_id "TCONS_00027263"; exon_number "2"; oId "CUFF.9007.1"; class_code "u"; tss_id "TSS14828";
3L	Cufflinks	exon	11262763	11262818	.	-	.	gene_id "XLOC_010325"; transcript_id "TCONS_00027399"; exon_number "1"; oId "CUFF.9160.2"; class_code "u"; tss_id "TSS14910";
3L	Cufflinks	exon	11262936	11272334	.	-	.	gene_id "XLOC_010325"; transcript_id "TCONS_00027399"; exon_number "2"; oId "CUFF.9160.2"; class_code "u"; tss_id "TSS14910";
3L	Cufflinks	exon	12083933	12084101	.	-	.	gene_id "XLOC_010400"; transcript_id "TCONS_00027578"; exon_number "1"; oId "CUFF.9261.1"; class_code "u"; tss_id "TSS15014";
3L	Cufflinks	exon	12084178	12084211	.	-	.	gene_id "XLOC_010400"; transcript_id "TCONS_00027578"; exon_number "2"; oId "CUFF.9261.1"; class_code "u"; tss_id "TSS15014";
3L	Cufflinks	exon	16296077	16298739	.	+	.	gene_id "XLOC_009032"; transcript_id "TCONS_00023490"; exon_number "1"; oId "CUFF.9794.1"; class_code "u"; tss_id "TSS12944";
3L	Cufflinks	exon	16298832	16299040	.	+	.	gene_id "XLOC_009032"; transcript_id "TCONS_00023490"; exon_number "2"; oId "CUFF.9794.1"; class_code "u"; tss_id "TSS12944";
3L	Cufflinks	exon	17269795	17270070	.	+	.	gene_id "XLOC_009113"; transcript_id "TCONS_00023688"; exon_number "1"; oId "CUFF.9988.1"; class_code "u"; tss_id "TSS13064";
3L	Cufflinks	exon	17270225	17270552	.	+	.	gene_id "XLOC_009113"; transcript_id "TCONS_00023688"; exon_number "2"; oId "CUFF.9988.1"; class_code "u"; tss_id "TSS13064";
3L	Cufflinks	exon	17860494	17861362	.	-	.	gene_id "XLOC_010788"; transcript_id "TCONS_00028673"; exon_number "1"; oId "CUFF.10113.1"; class_code "u"; tss_id "TSS15603";
3L	Cufflinks	exon	17861539	17861901	.	-	.	gene_id "XLOC_010788"; transcript_id "TCONS_00028673"; exon_number "2"; oId "CUFF.10113.1"; class_code "u"; tss_id "TSS15603";
3L	Cufflinks	exon	20247569	20247618	.	-	.	gene_id "XLOC_010955"; transcript_id "TCONS_00029155"; exon_number "1"; oId "CUFF.10452.1"; class_code "u"; tss_id "TSS15852";
3L	Cufflinks	exon	20247682	20247861	.	-	.	gene_id "XLOC_010955"; transcript_id "TCONS_00029155"; exon_number "2"; oId "CUFF.10452.1"; class_code "u"; tss_id "TSS15852";
3L	Cufflinks	exon	20564584	20564663	.	+	.	gene_id "XLOC_009333"; transcript_id "TCONS_00024251"; exon_number "1"; oId "CUFF.10514.1"; class_code "u"; tss_id "TSS13390";
3L	Cufflinks	exon	20564765	20565045	.	+	.	gene_id "XLOC_009333"; transcript_id "TCONS_00024251"; exon_number "2"; oId "CUFF.10514.1"; class_code "u"; tss_id "TSS13390";
3L	Cufflinks	exon	23081322	23081625	.	+	.	gene_id "XLOC_009515"; transcript_id "TCONS_00024778"; exon_number "1"; oId "CUFF.10939.1"; class_code "u"; tss_id "TSS13654";
3L	Cufflinks	exon	23081681	23083815	.	+	.	gene_id "XLOC_009515"; transcript_id "TCONS_00024778"; exon_number "2"; oId "CUFF.10939.1"; class_code "u"; tss_id "TSS13654";
3L	Cufflinks	exon	23140183	23145033	.	+	.	gene_id "XLOC_009520"; transcript_id "TCONS_00024797"; exon_number "1"; oId "CUFF.10950.1"; class_code "u"; tss_id "TSS13665";
3L	Cufflinks	exon	23145162	23145613	.	+	.	gene_id "XLOC_009520"; transcript_id "TCONS_00024797"; exon_number "2"; oId "CUFF.10950.1"; class_code "u"; tss_id "TSS13665";
3L	Cufflinks	exon	23392852	23393116	.	-	.	gene_id "XLOC_011143"; transcript_id "TCONS_00029661"; exon_number "1"; oId "CUFF.11006.1"; class_code "u"; tss_id "TSS16126";
3L	Cufflinks	exon	23392852	23393116	.	-	.	gene_id "XLOC_011143"; transcript_id "TCONS_00029662"; exon_number "1"; oId "CUFF.11006.2"; class_code "u"; tss_id "TSS16126";
3L	Cufflinks	exon	23396471	23396758	.	-	.	gene_id "XLOC_011143"; transcript_id "TCONS_00029661"; exon_number "2"; oId "CUFF.11006.1"; class_code "u"; tss_id "TSS16126";
3L	Cufflinks	exon	23400945	23401097	.	-	.	gene_id "XLOC_011143"; transcript_id "TCONS_00029661"; exon_number "3"; oId "CUFF.11006.1"; class_code "u"; tss_id "TSS16126";
3L	Cufflinks	exon	23400945	23401100	.	-	.	gene_id "XLOC_011143"; transcript_id "TCONS_00029662"; exon_number "2"; oId "CUFF.11006.2"; class_code "u"; tss_id "TSS16126";
3L	Cufflinks	exon	23448224	23448478	.	-	.	gene_id "XLOC_011144"; transcript_id "TCONS_00029663"; exon_number "1"; oId "CUFF.11012.1"; class_code "u"; tss_id "TSS16127";
3L	Cufflinks	exon	23448538	23448613	.	-	.	gene_id "XLOC_011144"; transcript_id "TCONS_00029663"; exon_number "2"; oId "CUFF.11012.1"; class_code "u"; tss_id "TSS16127";
3L	Cufflinks	exon	23448674	23448890	.	-	.	gene_id "XLOC_011144"; transcript_id "TCONS_00029663"; exon_number "3"; oId "CUFF.11012.1"; class_code "u"; tss_id "TSS16127";
3L	Cufflinks	exon	23814328	23816409	.	+	.	gene_id "XLOC_009531"; transcript_id "TCONS_00024850"; exon_number "1"; oId "CUFF.11143.1"; class_code "u"; tss_id "TSS13691";
3L	Cufflinks	exon	23816607	23818905	.	+	.	gene_id "XLOC_009531"; transcript_id "TCONS_00024850"; exon_number "2"; oId "CUFF.11143.1"; class_code "u"; tss_id "TSS13691";
3L	Cufflinks	exon	23822504	23823731	.	+	.	gene_id "XLOC_009532"; transcript_id "TCONS_00024851"; exon_number "1"; oId "CUFF.11146.1"; class_code "u"; tss_id "TSS13692";
3L	Cufflinks	exon	23823833	23824065	.	+	.	gene_id "XLOC_009532"; transcript_id "TCONS_00024851"; exon_number "2"; oId "CUFF.11146.1"; class_code "u"; tss_id "TSS13692";
3L	Cufflinks	exon	23986547	23987462	.	+	.	gene_id "XLOC_009534"; transcript_id "TCONS_00024854"; exon_number "1"; oId "CUFF.11179.2"; class_code "u"; tss_id "TSS13694";
3L	Cufflinks	exon	23986547	23987462	.	+	.	gene_id "XLOC_009534"; transcript_id "TCONS_00024853"; exon_number "1"; oId "CUFF.11179.1"; class_code "u"; tss_id "TSS13694";
3L	Cufflinks	exon	23987518	23987691	.	+	.	gene_id "XLOC_009534"; transcript_id "TCONS_00024854"; exon_number "2"; oId "CUFF.11179.2"; class_code "u"; tss_id "TSS13694";
3L	Cufflinks	exon	23987518	23987843	.	+	.	gene_id "XLOC_009534"; transcript_id "TCONS_00024853"; exon_number "2"; oId "CUFF.11179.1"; class_code "u"; tss_id "TSS13694";
3L	Cufflinks	exon	23987742	23988611	.	+	.	gene_id "XLOC_009534"; transcript_id "TCONS_00024854"; exon_number "3"; oId "CUFF.11179.2"; class_code "u"; tss_id "TSS13694";
3L	Cufflinks	exon	23988380	23988611	.	+	.	gene_id "XLOC_009534"; transcript_id "TCONS_00024853"; exon_number "3"; oId "CUFF.11179.1"; class_code "u"; tss_id "TSS13694";
3L	Cufflinks	exon	24827455	24828458	.	+	.	gene_id "XLOC_009544"; transcript_id "TCONS_00024884"; exon_number "1"; oId "CUFF.11297.1"; class_code "u"; tss_id "TSS13709";
3L	Cufflinks	exon	24828516	24830935	.	+	.	gene_id "XLOC_009544"; transcript_id "TCONS_00024884"; exon_number "2"; oId "CUFF.11297.1"; class_code "u"; tss_id "TSS13709";
3L	Cufflinks	exon	24919828	24920048	.	+	.	gene_id "XLOC_009545"; transcript_id "TCONS_00024885"; exon_number "1"; oId "CUFF.11313.1"; class_code "u"; tss_id "TSS13710";
3L	Cufflinks	exon	24925440	24926017	.	+	.	gene_id "XLOC_009545"; transcript_id "TCONS_00024885"; exon_number "2"; oId "CUFF.11313.1"; class_code "u"; tss_id "TSS13710";
3L	Cufflinks	exon	25211844	25215877	.	-	.	gene_id "XLOC_011153"; transcript_id "TCONS_00029679"; exon_number "1"; oId "CUFF.11405.3"; class_code "u"; tss_id "TSS16139";
3L	Cufflinks	exon	25211844	25216517	.	-	.	gene_id "XLOC_011153"; transcript_id "TCONS_00029681"; exon_number "1"; oId "CUFF.11405.5"; class_code "u"; tss_id "TSS16139";
3L	Cufflinks	exon	25211844	25216573	.	-	.	gene_id "XLOC_011153"; transcript_id "TCONS_00029682"; exon_number "1"; oId "CUFF.11405.6"; class_code "u"; tss_id "TSS16139";
3L	Cufflinks	exon	25211844	25216573	.	-	.	gene_id "XLOC_011153"; transcript_id "TCONS_00029680"; exon_number "1"; oId "CUFF.11405.4"; class_code "u"; tss_id "TSS16139";
3L	Cufflinks	exon	25211844	25216573	.	-	.	gene_id "XLOC_011153"; transcript_id "TCONS_00029678"; exon_number "1"; oId "CUFF.11405.2"; class_code "u"; tss_id "TSS16139";
3L	Cufflinks	exon	25211844	25215877	.	-	.	gene_id "XLOC_011153"; transcript_id "TCONS_00029677"; exon_number "1"; oId "CUFF.11405.1"; class_code "u"; tss_id "TSS16139";
3L	Cufflinks	exon	25215941	25216573	.	-	.	gene_id "XLOC_011153"; transcript_id "TCONS_00029679"; exon_number "2"; oId "CUFF.11405.3"; class_code "u"; tss_id "TSS16139";
3L	Cufflinks	exon	25216656	25217062	.	-	.	gene_id "XLOC_011153"; transcript_id "TCONS_00029679"; exon_number "3"; oId "CUFF.11405.3"; class_code "u"; tss_id "TSS16139";
3L	Cufflinks	exon	25216656	25217062	.	-	.	gene_id "XLOC_011153"; transcript_id "TCONS_00029682"; exon_number "2"; oId "CUFF.11405.6"; class_code "u"; tss_id "TSS16139";
3L	Cufflinks	exon	25216656	25217062	.	-	.	gene_id "XLOC_011153"; transcript_id "TCONS_00029680"; exon_number "2"; oId "CUFF.11405.4"; class_code "u"; tss_id "TSS16139";
3L	Cufflinks	exon	25217127	25217202	.	-	.	gene_id "XLOC_011153"; transcript_id "TCONS_00029679"; exon_number "4"; oId "CUFF.11405.3"; class_code "u"; tss_id "TSS16139";
3L	Cufflinks	exon	25217127	25217202	.	-	.	gene_id "XLOC_011153"; transcript_id "TCONS_00029680"; exon_number "3"; oId "CUFF.11405.4"; class_code "u"; tss_id "TSS16139";
3L	Cufflinks	exon	25217152	25217202	.	-	.	gene_id "XLOC_011153"; transcript_id "TCONS_00029682"; exon_number "3"; oId "CUFF.11405.6"; class_code "u"; tss_id "TSS16139";
3L	Cufflinks	exon	25217257	25222938	.	-	.	gene_id "XLOC_011153"; transcript_id "TCONS_00029679"; exon_number "5"; oId "CUFF.11405.3"; class_code "u"; tss_id "TSS16139";
3L	Cufflinks	exon	25217257	25223634	.	-	.	gene_id "XLOC_011153"; transcript_id "TCONS_00029682"; exon_number "4"; oId "CUFF.11405.6"; class_code "u"; tss_id "TSS16139";
3L	Cufflinks	exon	25223002	25223634	.	-	.	gene_id "XLOC_011153"; transcript_id "TCONS_00029679"; exon_number "6"; oId "CUFF.11405.3"; class_code "u"; tss_id "TSS16139";
3L	Cufflinks	exon	25223002	25223634	.	-	.	gene_id "XLOC_011153"; transcript_id "TCONS_00029677"; exon_number "2"; oId "CUFF.11405.1"; class_code "u"; tss_id "TSS16139";
3L	Cufflinks	exon	25223579	25223634	.	-	.	gene_id "XLOC_011153"; transcript_id "TCONS_00029681"; exon_number "2"; oId "CUFF.11405.5"; class_code "u"; tss_id "TSS16139";
3L	Cufflinks	exon	25223717	25224123	.	-	.	gene_id "XLOC_011153"; transcript_id "TCONS_00029679"; exon_number "7"; oId "CUFF.11405.3"; class_code "u"; tss_id "TSS16139";
3L	Cufflinks	exon	25223717	25224123	.	-	.	gene_id "XLOC_011153"; transcript_id "TCONS_00029681"; exon_number "3"; oId "CUFF.11405.5"; class_code "u"; tss_id "TSS16139";
3L	Cufflinks	exon	25223717	25224123	.	-	.	gene_id "XLOC_011153"; transcript_id "TCONS_00029682"; exon_number "5"; oId "CUFF.11405.6"; class_code "u"; tss_id "TSS16139";
3L	Cufflinks	exon	25223717	25224123	.	-	.	gene_id "XLOC_011153"; transcript_id "TCONS_00029678"; exon_number "2"; oId "CUFF.11405.2"; class_code "u"; tss_id "TSS16139";
3L	Cufflinks	exon	25223717	25224123	.	-	.	gene_id "XLOC_011153"; transcript_id "TCONS_00029677"; exon_number "3"; oId "CUFF.11405.1"; class_code "u"; tss_id "TSS16139";
3L	Cufflinks	exon	25224188	25224263	.	-	.	gene_id "XLOC_011153"; transcript_id "TCONS_00029679"; exon_number "8"; oId "CUFF.11405.3"; class_code "u"; tss_id "TSS16139";
3L	Cufflinks	exon	25224188	25224263	.	-	.	gene_id "XLOC_011153"; transcript_id "TCONS_00029681"; exon_number "4"; oId "CUFF.11405.5"; class_code "u"; tss_id "TSS16139";
3L	Cufflinks	exon	25224188	25224263	.	-	.	gene_id "XLOC_011153"; transcript_id "TCONS_00029682"; exon_number "6"; oId "CUFF.11405.6"; class_code "u"; tss_id "TSS16139";
3L	Cufflinks	exon	25224188	25224263	.	-	.	gene_id "XLOC_011153"; transcript_id "TCONS_00029678"; exon_number "3"; oId "CUFF.11405.2"; class_code "u"; tss_id "TSS16139";
3L	Cufflinks	exon	25224188	25224263	.	-	.	gene_id "XLOC_011153"; transcript_id "TCONS_00029677"; exon_number "4"; oId "CUFF.11405.1"; class_code "u"; tss_id "TSS16139";
3L	Cufflinks	exon	25224318	25231729	.	-	.	gene_id "XLOC_011153"; transcript_id "TCONS_00029679"; exon_number "9"; oId "CUFF.11405.3"; class_code "u"; tss_id "TSS16139";
3L	Cufflinks	exon	25224318	25231729	.	-	.	gene_id "XLOC_011153"; transcript_id "TCONS_00029681"; exon_number "5"; oId "CUFF.11405.5"; class_code "u"; tss_id "TSS16139";
3L	Cufflinks	exon	25224318	25231729	.	-	.	gene_id "XLOC_011153"; transcript_id "TCONS_00029682"; exon_number "7"; oId "CUFF.11405.6"; class_code "u"; tss_id "TSS16139";
3L	Cufflinks	exon	25224318	25231729	.	-	.	gene_id "XLOC_011153"; transcript_id "TCONS_00029680"; exon_number "4"; oId "CUFF.11405.4"; class_code "u"; tss_id "TSS16139";
3L	Cufflinks	exon	25224318	25231729	.	-	.	gene_id "XLOC_011153"; transcript_id "TCONS_00029678"; exon_number "4"; oId "CUFF.11405.2"; class_code "u"; tss_id "TSS16139";
3L	Cufflinks	exon	25224318	25231729	.	-	.	gene_id "XLOC_011153"; transcript_id "TCONS_00029677"; exon_number "5"; oId "CUFF.11405.1"; class_code "u"; tss_id "TSS16139";
3L	Cufflinks	exon	26410354	26416943	.	+	.	gene_id "XLOC_009558"; transcript_id "TCONS_00024943"; exon_number "1"; oId "CUFF.11596.1"; class_code "u"; tss_id "TSS13732";
3L	Cufflinks	exon	26410510	26415945	.	+	.	gene_id "XLOC_009558"; transcript_id "TCONS_00024944"; exon_number "1"; oId "CUFF.11596.2"; class_code "u"; tss_id "TSS13733";
3L	Cufflinks	exon	26422615	26425045	.	+	.	gene_id "XLOC_009558"; transcript_id "TCONS_00024943"; exon_number "2"; oId "CUFF.11596.1"; class_code "u"; tss_id "TSS13732";
3L	Cufflinks	exon	26422731	26425045	.	+	.	gene_id "XLOC_009558"; transcript_id "TCONS_00024944"; exon_number "2"; oId "CUFF.11596.2"; class_code "u"; tss_id "TSS13733";
3L	Cufflinks	exon	26471901	26472192	.	+	.	gene_id "XLOC_009560"; transcript_id "TCONS_00024948"; exon_number "1"; oId "CUFF.11601.1"; class_code "u"; tss_id "TSS13737";
3L	Cufflinks	exon	26479385	26479545	.	+	.	gene_id "XLOC_009560"; transcript_id "TCONS_00024948"; exon_number "2"; oId "CUFF.11601.1"; class_code "u"; tss_id "TSS13737";
3L	Cufflinks	exon	26481793	26481815	.	+	.	gene_id "XLOC_009560"; transcript_id "TCONS_00024948"; exon_number "3"; oId "CUFF.11601.1"; class_code "u"; tss_id "TSS13737";
3L	Cufflinks	exon	26712635	26712661	.	+	.	gene_id "XLOC_009561"; transcript_id "TCONS_00024949"; exon_number "1"; oId "CUFF.11659.1"; class_code "u"; tss_id "TSS13738";
3L	Cufflinks	exon	26721734	26722411	.	+	.	gene_id "XLOC_009561"; transcript_id "TCONS_00024951"; exon_number "1"; oId "CUFF.11659.3"; class_code "u"; tss_id "TSS13739";
3L	Cufflinks	exon	26721734	26722411	.	+	.	gene_id "XLOC_009561"; transcript_id "TCONS_00024950"; exon_number "1"; oId "CUFF.11659.2"; class_code "u"; tss_id "TSS13739";
3L	Cufflinks	exon	26722260	26722411	.	+	.	gene_id "XLOC_009561"; transcript_id "TCONS_00024949"; exon_number "2"; oId "CUFF.11659.1"; class_code "u"; tss_id "TSS13738";
3L	Cufflinks	exon	26722487	26723468	.	+	.	gene_id "XLOC_009561"; transcript_id "TCONS_00024950"; exon_number "2"; oId "CUFF.11659.2"; class_code "u"; tss_id "TSS13739";
3L	Cufflinks	exon	26723266	26723468	.	+	.	gene_id "XLOC_009561"; transcript_id "TCONS_00024949"; exon_number "3"; oId "CUFF.11659.1"; class_code "u"; tss_id "TSS13738";
3L	Cufflinks	exon	26723266	26723468	.	+	.	gene_id "XLOC_009561"; transcript_id "TCONS_00024951"; exon_number "2"; oId "CUFF.11659.3"; class_code "u"; tss_id "TSS13739";
3L	Cufflinks	exon	26723539	26724205	.	+	.	gene_id "XLOC_009561"; transcript_id "TCONS_00024949"; exon_number "4"; oId "CUFF.11659.1"; class_code "u"; tss_id "TSS13738";
3L	Cufflinks	exon	26723539	26724205	.	+	.	gene_id "XLOC_009561"; transcript_id "TCONS_00024951"; exon_number "3"; oId "CUFF.11659.3"; class_code "u"; tss_id "TSS13739";
3L	Cufflinks	exon	26723539	26724205	.	+	.	gene_id "XLOC_009561"; transcript_id "TCONS_00024950"; exon_number "3"; oId "CUFF.11659.2"; class_code "u"; tss_id "TSS13739";
3L	Cufflinks	exon	26777452	26783960	.	-	.	gene_id "XLOC_011162"; transcript_id "TCONS_00029743"; exon_number "1"; oId "CUFF.11674.3"; class_code "u"; tss_id "TSS16164";
3L	Cufflinks	exon	26777452	26784501	.	-	.	gene_id "XLOC_011162"; transcript_id "TCONS_00029744"; exon_number "1"; oId "CUFF.11674.2"; class_code "u"; tss_id "TSS16165";
3L	Cufflinks	exon	26792945	26794732	.	-	.	gene_id "XLOC_011162"; transcript_id "TCONS_00029743"; exon_number "2"; oId "CUFF.11674.3"; class_code "u"; tss_id "TSS16164";
3L	Cufflinks	exon	26793527	26796344	.	-	.	gene_id "XLOC_011162"; transcript_id "TCONS_00029744"; exon_number "2"; oId "CUFF.11674.2"; class_code "u"; tss_id "TSS16165";
3L	Cufflinks	exon	27095100	27095388	.	+	.	gene_id "XLOC_009563"; transcript_id "TCONS_00024954"; exon_number "1"; oId "CUFF.11724.2"; class_code "u"; tss_id "TSS13742";
3L	Cufflinks	exon	27102453	27105344	.	+	.	gene_id "XLOC_009563"; transcript_id "TCONS_00024954"; exon_number "2"; oId "CUFF.11724.2"; class_code "u"; tss_id "TSS13742";
3L	Cufflinks	exon	27170900	27171244	.	-	.	gene_id "XLOC_011166"; transcript_id "TCONS_00029755"; exon_number "1"; oId "CUFF.11749.2"; class_code "u"; tss_id "TSS16171";
3L	Cufflinks	exon	27172880	27173063	.	-	.	gene_id "XLOC_011166"; transcript_id "TCONS_00029755"; exon_number "2"; oId "CUFF.11749.2"; class_code "u"; tss_id "TSS16171";
3L	Cufflinks	exon	27253569	27261765	.	-	.	gene_id "XLOC_011167"; transcript_id "TCONS_00029756"; exon_number "1"; oId "CUFF.11765.2"; class_code "u"; tss_id "TSS16172";
3L	Cufflinks	exon	27253569	27259069	.	-	.	gene_id "XLOC_011167"; transcript_id "TCONS_00029757"; exon_number "1"; oId "CUFF.11765.1"; class_code "u"; tss_id "TSS16173";
3L	Cufflinks	exon	27261636	27261765	.	-	.	gene_id "XLOC_011167"; transcript_id "TCONS_00029757"; exon_number "2"; oId "CUFF.11765.1"; class_code "u"; tss_id "TSS16173";
3L	Cufflinks	exon	27261849	27261946	.	-	.	gene_id "XLOC_011167"; transcript_id "TCONS_00029756"; exon_number "2"; oId "CUFF.11765.2"; class_code "u"; tss_id "TSS16172";
3L	Cufflinks	exon	27261849	27261946	.	-	.	gene_id "XLOC_011167"; transcript_id "TCONS_00029757"; exon_number "3"; oId "CUFF.11765.1"; class_code "u"; tss_id "TSS16173";
3L	Cufflinks	exon	27262030	27262129	.	-	.	gene_id "XLOC_011167"; transcript_id "TCONS_00029756"; exon_number "3"; oId "CUFF.11765.2"; class_code "u"; tss_id "TSS16172";
3L	Cufflinks	exon	27262030	27262385	.	-	.	gene_id "XLOC_011167"; transcript_id "TCONS_00029757"; exon_number "4"; oId "CUFF.11765.1"; class_code "u"; tss_id "TSS16173";
3R	Cufflinks	exon	3702460	3713808	.	-	.	gene_id "XLOC_013966"; transcript_id "TCONS_00036343"; exon_number "1"; oId "CUFF.12234.1"; class_code "u"; tss_id "TSS19956";
3R	Cufflinks	exon	3716070	3718160	.	-	.	gene_id "XLOC_013966"; transcript_id "TCONS_00036343"; exon_number "2"; oId "CUFF.12234.1"; class_code "u"; tss_id "TSS19956";
3R	Cufflinks	exon	3727035	3731977	.	-	.	gene_id "XLOC_013967"; transcript_id "TCONS_00036345"; exon_number "1"; oId "CUFF.12235.1"; class_code "u"; tss_id "TSS19958";
3R	Cufflinks	exon	3734133	3734499	.	-	.	gene_id "XLOC_013967"; transcript_id "TCONS_00036345"; exon_number "2"; oId "CUFF.12235.1"; class_code "u"; tss_id "TSS19958";
3R	Cufflinks	exon	3772673	3781631	.	-	.	gene_id "XLOC_013969"; transcript_id "TCONS_00036349"; exon_number "1"; oId "CUFF.12249.1"; class_code "u"; tss_id "TSS19961";
3R	Cufflinks	exon	3772673	3788127	.	-	.	gene_id "XLOC_013969"; transcript_id "TCONS_00036350"; exon_number "1"; oId "CUFF.12249.2"; class_code "u"; tss_id "TSS19962";
3R	Cufflinks	exon	3772673	3788501	.	-	.	gene_id "XLOC_013969"; transcript_id "TCONS_00036355"; exon_number "1"; oId "CUFF.12249.7"; class_code "u"; tss_id "TSS19963";
3R	Cufflinks	exon	3772673	3788127	.	-	.	gene_id "XLOC_013969"; transcript_id "TCONS_00036354"; exon_number "1"; oId "CUFF.12249.6"; class_code "u"; tss_id "TSS19963";
3R	Cufflinks	exon	3772673	3787825	.	-	.	gene_id "XLOC_013969"; transcript_id "TCONS_00036353"; exon_number "1"; oId "CUFF.12249.5"; class_code "u"; tss_id "TSS19963";
3R	Cufflinks	exon	3772673	3774144	.	-	.	gene_id "XLOC_013969"; transcript_id "TCONS_00036352"; exon_number "1"; oId "CUFF.12249.4"; class_code "u"; tss_id "TSS19963";
3R	Cufflinks	exon	3772673	3774144	.	-	.	gene_id "XLOC_013969"; transcript_id "TCONS_00036351"; exon_number "1"; oId "CUFF.12249.3"; class_code "u"; tss_id "TSS19963";
3R	Cufflinks	exon	3773488	3773870	.	+	.	gene_id "XLOC_012041"; transcript_id "TCONS_00030647"; exon_number "1"; oId "CUFF.12250.1"; class_code "u"; tss_id "TSS17052";
3R	Cufflinks	exon	3774091	3774523	.	+	.	gene_id "XLOC_012041"; transcript_id "TCONS_00030647"; exon_number "2"; oId "CUFF.12250.1"; class_code "u"; tss_id "TSS17052";
3R	Cufflinks	exon	3780937	3787825	.	-	.	gene_id "XLOC_013969"; transcript_id "TCONS_00036352"; exon_number "2"; oId "CUFF.12249.4"; class_code "u"; tss_id "TSS19963";
3R	Cufflinks	exon	3780937	3787825	.	-	.	gene_id "XLOC_013969"; transcript_id "TCONS_00036351"; exon_number "2"; oId "CUFF.12249.3"; class_code "u"; tss_id "TSS19963";
3R	Cufflinks	exon	3787306	3789278	.	-	.	gene_id "XLOC_013969"; transcript_id "TCONS_00036349"; exon_number "2"; oId "CUFF.12249.1"; class_code "u"; tss_id "TSS19961";
3R	Cufflinks	exon	3789763	3794132	.	-	.	gene_id "XLOC_013969"; transcript_id "TCONS_00036355"; exon_number "2"; oId "CUFF.12249.7"; class_code "u"; tss_id "TSS19963";
3R	Cufflinks	exon	3789763	3794132	.	-	.	gene_id "XLOC_013969"; transcript_id "TCONS_00036354"; exon_number "2"; oId "CUFF.12249.6"; class_code "u"; tss_id "TSS19963";
3R	Cufflinks	exon	3789763	3794132	.	-	.	gene_id "XLOC_013969"; transcript_id "TCONS_00036351"; exon_number "3"; oId "CUFF.12249.3"; class_code "u"; tss_id "TSS19963";
3R	Cufflinks	exon	3789953	3794132	.	-	.	gene_id "XLOC_013969"; transcript_id "TCONS_00036352"; exon_number "3"; oId "CUFF.12249.4"; class_code "u"; tss_id "TSS19963";
3R	Cufflinks	exon	3790356	3791569	.	-	.	gene_id "XLOC_013969"; transcript_id "TCONS_00036350"; exon_number "2"; oId "CUFF.12249.2"; class_code "u"; tss_id "TSS19962";
3R	Cufflinks	exon	3790356	3794132	.	-	.	gene_id "XLOC_013969"; transcript_id "TCONS_00036353"; exon_number "2"; oId "CUFF.12249.5"; class_code "u"; tss_id "TSS19963";
3R	Cufflinks	exon	4104331	4105093	.	-	.	gene_id "XLOC_013970"; transcript_id "TCONS_00036357"; exon_number "1"; oId "CUFF.12300.1"; class_code "u"; tss_id "TSS19964";
3R	Cufflinks	exon	4110245	4115012	.	-	.	gene_id "XLOC_013970"; transcript_id "TCONS_00036357"; exon_number "2"; oId "CUFF.12300.1"; class_code "u"; tss_id "TSS19964";
3R	Cufflinks	exon	4148924	4151557	.	-	.	gene_id "XLOC_013972"; transcript_id "TCONS_00036359"; exon_number "1"; oId "CUFF.12304.2"; class_code "u"; tss_id "TSS19966";
3R	Cufflinks	exon	4148924	4150814	.	-	.	gene_id "XLOC_013972"; transcript_id "TCONS_00036360"; exon_number "1"; oId "CUFF.12304.1"; class_code "u"; tss_id "TSS19966";
3R	Cufflinks	exon	4150881	4150957	.	-	.	gene_id "XLOC_013972"; transcript_id "TCONS_00036360"; exon_number "2"; oId "CUFF.12304.1"; class_code "u"; tss_id "TSS19966";
3R	Cufflinks	exon	4151028	4151554	.	-	.	gene_id "XLOC_013972"; transcript_id "TCONS_00036360"; exon_number "3"; oId "CUFF.12304.1"; class_code "u"; tss_id "TSS19966";
3R	Cufflinks	exon	4151625	4153801	.	-	.	gene_id "XLOC_013972"; transcript_id "TCONS_00036359"; exon_number "2"; oId "CUFF.12304.2"; class_code "u"; tss_id "TSS19966";
3R	Cufflinks	exon	4151625	4153106	.	-	.	gene_id "XLOC_013972"; transcript_id "TCONS_00036360"; exon_number "4"; oId "CUFF.12304.1"; class_code "u"; tss_id "TSS19966";
3R	Cufflinks	exon	4153189	4153826	.	-	.	gene_id "XLOC_013972"; transcript_id "TCONS_00036360"; exon_number "5"; oId "CUFF.12304.1"; class_code "u"; tss_id "TSS19966";
3R	Cufflinks	exon	4229267	4229583	.	+	.	gene_id "XLOC_012048"; transcript_id "TCONS_00030713"; exon_number "1"; oId "CUFF.12320.3"; class_code "u"; tss_id "TSS17072";
3R	Cufflinks	exon	4230019	4230076	.	+	.	gene_id "XLOC_012048"; transcript_id "TCONS_00030713"; exon_number "2"; oId "CUFF.12320.3"; class_code "u"; tss_id "TSS17072";
3R	Cufflinks	exon	4230132	4230753	.	+	.	gene_id "XLOC_012048"; transcript_id "TCONS_00030713"; exon_number "3"; oId "CUFF.12320.3"; class_code "u"; tss_id "TSS17072";
3R	Cufflinks	exon	5502863	5502966	.	-	.	gene_id "XLOC_014057"; transcript_id "TCONS_00036756"; exon_number "1"; oId "CUFF.12566.1"; class_code "u"; tss_id "TSS20142";
3R	Cufflinks	exon	5503667	5504100	.	-	.	gene_id "XLOC_014057"; transcript_id "TCONS_00036756"; exon_number "2"; oId "CUFF.12566.1"; class_code "u"; tss_id "TSS20142";
3R	Cufflinks	exon	5504507	5505314	.	-	.	gene_id "XLOC_014058"; transcript_id "TCONS_00036758"; exon_number "1"; oId "CUFF.12567.1"; class_code "u"; tss_id "TSS20143";
3R	Cufflinks	exon	5506949	5506994	.	-	.	gene_id "XLOC_014058"; transcript_id "TCONS_00036758"; exon_number "2"; oId "CUFF.12567.1"; class_code "u"; tss_id "TSS20143";
3R	Cufflinks	exon	6009731	6009971	.	+	.	gene_id "XLOC_012168"; transcript_id "TCONS_00031144"; exon_number "1"; oId "CUFF.12672.1"; class_code "u"; tss_id "TSS17283";
3R	Cufflinks	exon	6010041	6010078	.	+	.	gene_id "XLOC_012168"; transcript_id "TCONS_00031144"; exon_number "2"; oId "CUFF.12672.1"; class_code "u"; tss_id "TSS17283";
3R	Cufflinks	exon	7708096	7708399	.	+	.	gene_id "XLOC_012292"; transcript_id "TCONS_00031456"; exon_number "1"; oId "CUFF.12902.1"; class_code "u"; tss_id "TSS17448";
3R	Cufflinks	exon	7709031	7714237	.	+	.	gene_id "XLOC_012292"; transcript_id "TCONS_00031456"; exon_number "2"; oId "CUFF.12902.1"; class_code "u"; tss_id "TSS17448";
3R	Cufflinks	exon	10823836	10824015	.	+	.	gene_id "XLOC_012507"; transcript_id "TCONS_00032074"; exon_number "1"; oId "CUFF.13450.1"; class_code "u"; tss_id "TSS17774";
3R	Cufflinks	exon	10824627	10824868	.	+	.	gene_id "XLOC_012507"; transcript_id "TCONS_00032074"; exon_number "2"; oId "CUFF.13450.1"; class_code "u"; tss_id "TSS17774";
3R	Cufflinks	exon	14226851	14227310	.	+	.	gene_id "XLOC_012750"; transcript_id "TCONS_00032672"; exon_number "1"; oId "CUFF.13869.1"; class_code "u"; tss_id "TSS18120";
3R	Cufflinks	exon	14227367	14227530	.	+	.	gene_id "XLOC_012750"; transcript_id "TCONS_00032672"; exon_number "2"; oId "CUFF.13869.1"; class_code "u"; tss_id "TSS18120";
3R	Cufflinks	exon	16224920	16225361	.	-	.	gene_id "XLOC_014823"; transcript_id "TCONS_00039076"; exon_number "1"; oId "CUFF.14184.1"; class_code "u"; tss_id "TSS21325";
3R	Cufflinks	exon	16225422	16225604	.	-	.	gene_id "XLOC_014823"; transcript_id "TCONS_00039076"; exon_number "2"; oId "CUFF.14184.1"; class_code "u"; tss_id "TSS21325";
3R	Cufflinks	exon	16590398	16590422	.	-	.	gene_id "XLOC_014848"; transcript_id "TCONS_00039144"; exon_number "1"; oId "CUFF.14250.1"; class_code "u"; tss_id "TSS21356";
3R	Cufflinks	exon	16590557	16591527	.	-	.	gene_id "XLOC_014848"; transcript_id "TCONS_00039144"; exon_number "2"; oId "CUFF.14250.1"; class_code "u"; tss_id "TSS21356";
3R	Cufflinks	exon	16590622	16590850	.	+	.	gene_id "XLOC_012909"; transcript_id "TCONS_00033218"; exon_number "1"; oId "CUFF.14251.1"; class_code "u"; tss_id "TSS18358";
3R	Cufflinks	exon	16590906	16591521	.	+	.	gene_id "XLOC_012909"; transcript_id "TCONS_00033218"; exon_number "2"; oId "CUFF.14251.1"; class_code "u"; tss_id "TSS18358";
3R	Cufflinks	exon	29319827	29319878	.	-	.	gene_id "XLOC_015670"; transcript_id "TCONS_00041518"; exon_number "1"; oId "CUFF.16117.7"; class_code "u"; tss_id "TSS22590";
3R	Cufflinks	exon	29320145	29320520	.	-	.	gene_id "XLOC_015670"; transcript_id "TCONS_00041518"; exon_number "2"; oId "CUFF.16117.7"; class_code "u"; tss_id "TSS22590";
3R	Cufflinks	exon	31062957	31063841	.	-	.	gene_id "XLOC_015813"; transcript_id "TCONS_00041859"; exon_number "1"; oId "CUFF.16380.2"; class_code "u"; tss_id "TSS22787";
3R	Cufflinks	exon	31062957	31063841	.	-	.	gene_id "XLOC_015813"; transcript_id "TCONS_00041860"; exon_number "1"; oId "CUFF.16380.1"; class_code "u"; tss_id "TSS22788";
3R	Cufflinks	exon	31063901	31064121	.	-	.	gene_id "XLOC_015813"; transcript_id "TCONS_00041859"; exon_number "2"; oId "CUFF.16380.2"; class_code "u"; tss_id "TSS22787";
3R	Cufflinks	exon	31063927	31064121	.	-	.	gene_id "XLOC_015813"; transcript_id "TCONS_00041860"; exon_number "2"; oId "CUFF.16380.1"; class_code "u"; tss_id "TSS22788";
3R	Cufflinks	exon	31064188	31064267	.	-	.	gene_id "XLOC_015813"; transcript_id "TCONS_00041859"; exon_number "3"; oId "CUFF.16380.2"; class_code "u"; tss_id "TSS22787";
3R	Cufflinks	exon	31064188	31064445	.	-	.	gene_id "XLOC_015813"; transcript_id "TCONS_00041860"; exon_number "3"; oId "CUFF.16380.1"; class_code "u"; tss_id "TSS22788";
4	Cufflinks	exon	205997	206199	.	+	.	gene_id "XLOC_016308"; transcript_id "TCONS_00042543"; exon_number "1"; oId "CUFF.16596.1"; class_code "u"; tss_id "TSS23331";
4	Cufflinks	exon	206504	208785	.	+	.	gene_id "XLOC_016308"; transcript_id "TCONS_00042543"; exon_number "2"; oId "CUFF.16596.1"; class_code "u"; tss_id "TSS23331";
4	Cufflinks	exon	403426	404301	.	+	.	gene_id "XLOC_016319"; transcript_id "TCONS_00042652"; exon_number "1"; oId "CUFF.16623.1"; class_code "u"; tss_id "TSS23356";
4	Cufflinks	exon	404362	409938	.	+	.	gene_id "XLOC_016319"; transcript_id "TCONS_00042652"; exon_number "2"; oId "CUFF.16623.1"; class_code "u"; tss_id "TSS23356";
4	Cufflinks	exon	414067	416824	.	-	.	gene_id "XLOC_016378"; transcript_id "TCONS_00043222"; exon_number "1"; oId "CUFF.16626.2"; class_code "u"; tss_id "TSS23515";
4	Cufflinks	exon	414067	416824	.	-	.	gene_id "XLOC_016378"; transcript_id "TCONS_00043223"; exon_number "1"; oId "CUFF.16626.1"; class_code "u"; tss_id "TSS23516";
4	Cufflinks	exon	418585	419141	.	+	.	gene_id "XLOC_016320"; transcript_id "TCONS_00042653"; exon_number "1"; oId "CUFF.16627.1"; class_code "u"; tss_id "TSS23357";
4	Cufflinks	exon	419586	420072	.	-	.	gene_id "XLOC_016378"; transcript_id "TCONS_00043222"; exon_number "2"; oId "CUFF.16626.2"; class_code "u"; tss_id "TSS23515";
4	Cufflinks	exon	423220	426025	.	-	.	gene_id "XLOC_016378"; transcript_id "TCONS_00043223"; exon_number "2"; oId "CUFF.16626.1"; class_code "u"; tss_id "TSS23516";
4	Cufflinks	exon	423908	425526	.	+	.	gene_id "XLOC_016320"; transcript_id "TCONS_00042653"; exon_number "2"; oId "CUFF.16627.1"; class_code "u"; tss_id "TSS23357";
4	Cufflinks	exon	984566	985066	.	-	.	gene_id "XLOC_016401"; transcript_id "TCONS_00043404"; exon_number "1"; oId "CUFF.16734.2"; class_code "u"; tss_id "TSS23581";
4	Cufflinks	exon	984566	985071	.	-	.	gene_id "XLOC_016401"; transcript_id "TCONS_00043403"; exon_number "1"; oId "CUFF.16734.1"; class_code "u"; tss_id "TSS23581";
4	Cufflinks	exon	985129	987261	.	-	.	gene_id "XLOC_016401"; transcript_id "TCONS_00043404"; exon_number "2"; oId "CUFF.16734.2"; class_code "u"; tss_id "TSS23581";
4	Cufflinks	exon	985129	987261	.	-	.	gene_id "XLOC_016401"; transcript_id "TCONS_00043403"; exon_number "2"; oId "CUFF.16734.1"; class_code "u"; tss_id "TSS23581";
4	Cufflinks	exon	1183240	1184536	.	-	.	gene_id "XLOC_016415"; transcript_id "TCONS_00043535"; exon_number "1"; oId "CUFF.16768.1"; class_code "u"; tss_id "TSS23606";
4	Cufflinks	exon	1184641	1185695	.	-	.	gene_id "XLOC_016415"; transcript_id "TCONS_00043535"; exon_number "2"; oId "CUFF.16768.1"; class_code "u"; tss_id "TSS23606";
4	Cufflinks	exon	1278665	1279560	.	+	.	gene_id "XLOC_016356"; transcript_id "TCONS_00042998"; exon_number "1"; oId "CUFF.16777.1"; class_code "u"; tss_id "TSS23456";
4	Cufflinks	exon	1279625	1280424	.	+	.	gene_id "XLOC_016356"; transcript_id "TCONS_00042998"; exon_number "2"; oId "CUFF.16777.1"; class_code "u"; tss_id "TSS23456";
4	Cufflinks	exon	1280494	1280670	.	+	.	gene_id "XLOC_016356"; transcript_id "TCONS_00042998"; exon_number "3"; oId "CUFF.16777.1"; class_code "u"; tss_id "TSS23456";
4	Cufflinks	exon	1280761	1280856	.	+	.	gene_id "XLOC_016356"; transcript_id "TCONS_00042998"; exon_number "4"; oId "CUFF.16777.1"; class_code "u"; tss_id "TSS23456";
4	Cufflinks	exon	1280916	1284639	.	+	.	gene_id "XLOC_016356"; transcript_id "TCONS_00042998"; exon_number "5"; oId "CUFF.16777.1"; class_code "u"; tss_id "TSS23456";
4	Cufflinks	exon	1284702	1284775	.	+	.	gene_id "XLOC_016356"; transcript_id "TCONS_00042998"; exon_number "6"; oId "CUFF.16777.1"; class_code "u"; tss_id "TSS23456";
4	Cufflinks	exon	1284865	1284939	.	+	.	gene_id "XLOC_016356"; transcript_id "TCONS_00042998"; exon_number "7"; oId "CUFF.16777.1"; class_code "u"; tss_id "TSS23456";
4	Cufflinks	exon	1285003	1292052	.	+	.	gene_id "XLOC_016356"; transcript_id "TCONS_00042998"; exon_number "8"; oId "CUFF.16777.1"; class_code "u"; tss_id "TSS23456";
4	Cufflinks	exon	1295020	1295900	.	+	.	gene_id "XLOC_016357"; transcript_id "TCONS_00042999"; exon_number "1"; oId "CUFF.16779.1"; class_code "u"; tss_id "TSS23457";
4	Cufflinks	exon	1295021	1295976	.	+	.	gene_id "XLOC_016357"; transcript_id "TCONS_00043000"; exon_number "1"; oId "CUFF.16779.2"; class_code "u"; tss_id "TSS23457";
4	Cufflinks	exon	1295965	1296777	.	+	.	gene_id "XLOC_016357"; transcript_id "TCONS_00042999"; exon_number "2"; oId "CUFF.16779.1"; class_code "u"; tss_id "TSS23457";
4	Cufflinks	exon	1296848	1300096	.	+	.	gene_id "XLOC_016357"; transcript_id "TCONS_00042999"; exon_number "3"; oId "CUFF.16779.1"; class_code "u"; tss_id "TSS23457";
4	Cufflinks	exon	1298047	1300096	.	+	.	gene_id "XLOC_016357"; transcript_id "TCONS_00043000"; exon_number "2"; oId "CUFF.16779.2"; class_code "u"; tss_id "TSS23457";
4	Cufflinks	exon	1301843	1303916	.	+	.	gene_id "XLOC_016358"; transcript_id "TCONS_00043001"; exon_number "1"; oId "CUFF.16780.1"; class_code "u"; tss_id "TSS23458";
4	Cufflinks	exon	1301848	1303177	.	+	.	gene_id "XLOC_016358"; transcript_id "TCONS_00043002"; exon_number "1"; oId "CUFF.16780.2"; class_code "u"; tss_id "TSS23458";
4	Cufflinks	exon	1303250	1303516	.	+	.	gene_id "XLOC_016358"; transcript_id "TCONS_00043002"; exon_number "2"; oId "CUFF.16780.2"; class_code "u"; tss_id "TSS23458";
4	Cufflinks	exon	1303580	1303755	.	+	.	gene_id "XLOC_016358"; transcript_id "TCONS_00043002"; exon_number "3"; oId "CUFF.16780.2"; class_code "u"; tss_id "TSS23458";
4	Cufflinks	exon	1303874	1303916	.	+	.	gene_id "XLOC_016358"; transcript_id "TCONS_00043002"; exon_number "4"; oId "CUFF.16780.2"; class_code "u"; tss_id "TSS23458";
4	Cufflinks	exon	1303990	1307774	.	+	.	gene_id "XLOC_016358"; transcript_id "TCONS_00043001"; exon_number "2"; oId "CUFF.16780.1"; class_code "u"; tss_id "TSS23458";
4	Cufflinks	exon	1303990	1304856	.	+	.	gene_id "XLOC_016358"; transcript_id "TCONS_00043002"; exon_number "5"; oId "CUFF.16780.2"; class_code "u"; tss_id "TSS23458";
4	Cufflinks	exon	1311309	1311938	.	+	.	gene_id "XLOC_016358"; transcript_id "TCONS_00043002"; exon_number "6"; oId "CUFF.16780.2"; class_code "u"; tss_id "TSS23458";
4	Cufflinks	exon	1314344	1316430	.	+	.	gene_id "XLOC_016359"; transcript_id "TCONS_00043003"; exon_number "1"; oId "CUFF.16781.1"; class_code "u"; tss_id "TSS23459";
4	Cufflinks	exon	1316494	1320406	.	+	.	gene_id "XLOC_016359"; transcript_id "TCONS_00043003"; exon_number "2"; oId "CUFF.16781.1"; class_code "u"; tss_id "TSS23459";
X	Cufflinks	exon	50660	52610	.	-	.	gene_id "XLOC_017687"; transcript_id "TCONS_00048039"; exon_number "1"; oId "CUFF.16820.1"; class_code "u"; tss_id "TSS25752";
X	Cufflinks	exon	50660	51285	.	-	.	gene_id "XLOC_017687"; transcript_id "TCONS_00048040"; exon_number "1"; oId "CUFF.16820.4"; class_code "u"; tss_id "TSS25753";
X	Cufflinks	exon	50660	52610	.	-	.	gene_id "XLOC_017687"; transcript_id "TCONS_00048041"; exon_number "1"; oId "CUFF.16820.2"; class_code "u"; tss_id "TSS25754";
X	Cufflinks	exon	50660	52721	.	-	.	gene_id "XLOC_017687"; transcript_id "TCONS_00048043"; exon_number "1"; oId "CUFF.16820.5"; class_code "u"; tss_id "TSS25755";
X	Cufflinks	exon	50660	52595	.	-	.	gene_id "XLOC_017687"; transcript_id "TCONS_00048042"; exon_number "1"; oId "CUFF.16820.3"; class_code "u"; tss_id "TSS25755";
X	Cufflinks	exon	50660	52595	.	-	.	gene_id "XLOC_017687"; transcript_id "TCONS_00048044"; exon_number "1"; oId "CUFF.16820.6"; class_code "u"; tss_id "TSS25756";
X	Cufflinks	exon	52674	52721	.	-	.	gene_id "XLOC_017687"; transcript_id "TCONS_00048039"; exon_number "2"; oId "CUFF.16820.1"; class_code "u"; tss_id "TSS25752";
X	Cufflinks	exon	52811	52870	.	-	.	gene_id "XLOC_017687"; transcript_id "TCONS_00048039"; exon_number "3"; oId "CUFF.16820.1"; class_code "u"; tss_id "TSS25752";
X	Cufflinks	exon	52811	52870	.	-	.	gene_id "XLOC_017687"; transcript_id "TCONS_00048043"; exon_number "2"; oId "CUFF.16820.5"; class_code "u"; tss_id "TSS25755";
X	Cufflinks	exon	52947	53210	.	-	.	gene_id "XLOC_017687"; transcript_id "TCONS_00048039"; exon_number "4"; oId "CUFF.16820.1"; class_code "u"; tss_id "TSS25752";
X	Cufflinks	exon	52947	53210	.	-	.	gene_id "XLOC_017687"; transcript_id "TCONS_00048043"; exon_number "3"; oId "CUFF.16820.5"; class_code "u"; tss_id "TSS25755";
X	Cufflinks	exon	53295	55572	.	-	.	gene_id "XLOC_017687"; transcript_id "TCONS_00048039"; exon_number "5"; oId "CUFF.16820.1"; class_code "u"; tss_id "TSS25752";
X	Cufflinks	exon	53295	53631	.	-	.	gene_id "XLOC_017687"; transcript_id "TCONS_00048043"; exon_number "4"; oId "CUFF.16820.5"; class_code "u"; tss_id "TSS25755";
X	Cufflinks	exon	57348	61333	.	-	.	gene_id "XLOC_017687"; transcript_id "TCONS_00048045"; exon_number "1"; oId "CUFF.16820.7"; class_code "u"; tss_id "TSS25755";
X	Cufflinks	exon	57786	58419	.	+	.	gene_id "XLOC_016491"; transcript_id "TCONS_00043624"; exon_number "1"; oId "CUFF.16821.2"; class_code "u"; tss_id "TSS23684";
X	Cufflinks	exon	59370	60956	.	+	.	gene_id "XLOC_016491"; transcript_id "TCONS_00043624"; exon_number "2"; oId "CUFF.16821.2"; class_code "u"; tss_id "TSS23684";
X	Cufflinks	exon	59660	59738	.	-	.	gene_id "XLOC_017687"; transcript_id "TCONS_00048040"; exon_number "2"; oId "CUFF.16820.4"; class_code "u"; tss_id "TSS25753";
X	Cufflinks	exon	61319	61333	.	-	.	gene_id "XLOC_017687"; transcript_id "TCONS_00048042"; exon_number "2"; oId "CUFF.16820.3"; class_code "u"; tss_id "TSS25755";
X	Cufflinks	exon	61319	61418	.	-	.	gene_id "XLOC_017687"; transcript_id "TCONS_00048044"; exon_number "2"; oId "CUFF.16820.6"; class_code "u"; tss_id "TSS25756";
X	Cufflinks	exon	61395	61442	.	-	.	gene_id "XLOC_017687"; transcript_id "TCONS_00048041"; exon_number "2"; oId "CUFF.16820.2"; class_code "u"; tss_id "TSS25754";
X	Cufflinks	exon	61395	61442	.	-	.	gene_id "XLOC_017687"; transcript_id "TCONS_00048042"; exon_number "3"; oId "CUFF.16820.3"; class_code "u"; tss_id "TSS25755";
X	Cufflinks	exon	61395	61442	.	-	.	gene_id "XLOC_017687"; transcript_id "TCONS_00048045"; exon_number "2"; oId "CUFF.16820.7"; class_code "u"; tss_id "TSS25755";
X	Cufflinks	exon	61557	63807	.	-	.	gene_id "XLOC_017687"; transcript_id "TCONS_00048041"; exon_number "3"; oId "CUFF.16820.2"; class_code "u"; tss_id "TSS25754";
X	Cufflinks	exon	61557	61736	.	-	.	gene_id "XLOC_017687"; transcript_id "TCONS_00048042"; exon_number "4"; oId "CUFF.16820.3"; class_code "u"; tss_id "TSS25755";
X	Cufflinks	exon	61557	61736	.	-	.	gene_id "XLOC_017687"; transcript_id "TCONS_00048045"; exon_number "3"; oId "CUFF.16820.7"; class_code "u"; tss_id "TSS25755";
X	Cufflinks	exon	61797	64001	.	-	.	gene_id "XLOC_017687"; transcript_id "TCONS_00048042"; exon_number "5"; oId "CUFF.16820.3"; class_code "u"; tss_id "TSS25755";
X	Cufflinks	exon	61797	64001	.	-	.	gene_id "XLOC_017687"; transcript_id "TCONS_00048045"; exon_number "4"; oId "CUFF.16820.7"; class_code "u"; tss_id "TSS25755";
X	Cufflinks	exon	62480	64001	.	-	.	gene_id "XLOC_017687"; transcript_id "TCONS_00048043"; exon_number "5"; oId "CUFF.16820.5"; class_code "u"; tss_id "TSS25755";
X	Cufflinks	exon	69640	71525	.	-	.	gene_id "XLOC_017687"; transcript_id "TCONS_00048044"; exon_number "3"; oId "CUFF.16820.6"; class_code "u"; tss_id "TSS25756";
X	Cufflinks	exon	3369423	3369519	.	-	.	gene_id "XLOC_017857"; transcript_id "TCONS_00048718"; exon_number "1"; oId "CUFF.17384.1"; class_code "u"; tss_id "TSS26063";
X	Cufflinks	exon	3372643	3372857	.	-	.	gene_id "XLOC_017857"; transcript_id "TCONS_00048718"; exon_number "2"; oId "CUFF.17384.1"; class_code "u"; tss_id "TSS26063";
X	Cufflinks	exon	6344096	6344126	.	+	.	gene_id "XLOC_016812"; transcript_id "TCONS_00044896"; exon_number "1"; oId "CUFF.17936.1"; class_code "u"; tss_id "TSS24320";
X	Cufflinks	exon	6345289	6345652	.	+	.	gene_id "XLOC_016812"; transcript_id "TCONS_00044896"; exon_number "2"; oId "CUFF.17936.1"; class_code "u"; tss_id "TSS24320";
X	Cufflinks	exon	10925696	10925743	.	-	.	gene_id "XLOC_018261"; transcript_id "TCONS_00050150"; exon_number "1"; oId "CUFF.18725.1"; class_code "u"; tss_id "TSS26754";
X	Cufflinks	exon	10926079	10926296	.	-	.	gene_id "XLOC_018261"; transcript_id "TCONS_00050150"; exon_number "2"; oId "CUFF.18725.1"; class_code "u"; tss_id "TSS26754";
X	Cufflinks	exon	13758642	13758720	.	-	.	gene_id "XLOC_018412"; transcript_id "TCONS_00050690"; exon_number "1"; oId "CUFF.19264.1"; class_code "u"; tss_id "TSS27013";
X	Cufflinks	exon	13758893	13759027	.	-	.	gene_id "XLOC_018412"; transcript_id "TCONS_00050690"; exon_number "2"; oId "CUFF.19264.1"; class_code "u"; tss_id "TSS27013";
X	Cufflinks	exon	14290073	14291722	.	+	.	gene_id "XLOC_017264"; transcript_id "TCONS_00046514"; exon_number "1"; oId "CUFF.19335.2"; class_code "u"; tss_id "TSS25065";
X	Cufflinks	exon	14291980	14292736	.	+	.	gene_id "XLOC_017264"; transcript_id "TCONS_00046514"; exon_number "2"; oId "CUFF.19335.2"; class_code "u"; tss_id "TSS25065";
X	Cufflinks	exon	18912863	18913841	.	+	.	gene_id "XLOC_017514"; transcript_id "TCONS_00047493"; exon_number "1"; oId "CUFF.20090.1"; class_code "u"; tss_id "TSS25477";
X	Cufflinks	exon	18915307	18916290	.	+	.	gene_id "XLOC_017514"; transcript_id "TCONS_00047493"; exon_number "2"; oId "CUFF.20090.1"; class_code "u"; tss_id "TSS25477";
X	Cufflinks	exon	19069484	19069741	.	+	.	gene_id "XLOC_017518"; transcript_id "TCONS_00047502"; exon_number "1"; oId "CUFF.20124.1"; class_code "u"; tss_id "TSS25483";
X	Cufflinks	exon	19077512	19077555	.	+	.	gene_id "XLOC_017518"; transcript_id "TCONS_00047502"; exon_number "2"; oId "CUFF.20124.1"; class_code "u"; tss_id "TSS25483";
X	Cufflinks	exon	19734582	19734811	.	-	.	gene_id "XLOC_018798"; transcript_id "TCONS_00052114"; exon_number "1"; oId "CUFF.20243.1"; class_code "u"; tss_id "TSS27640";
X	Cufflinks	exon	19734930	19735034	.	-	.	gene_id "XLOC_018798"; transcript_id "TCONS_00052114"; exon_number "2"; oId "CUFF.20243.1"; class_code "u"; tss_id "TSS27640";
X	Cufflinks	exon	21836454	21838303	.	-	.	gene_id "XLOC_018922"; transcript_id "TCONS_00052560"; exon_number "1"; oId "CUFF.20584.1"; class_code "u"; tss_id "TSS27851";
X	Cufflinks	exon	21843216	21843768	.	-	.	gene_id "XLOC_018922"; transcript_id "TCONS_00052560"; exon_number "2"; oId "CUFF.20584.1"; class_code "u"; tss_id "TSS27851";
X	Cufflinks	exon	23461170	23462969	.	-	.	gene_id "XLOC_018947"; transcript_id "TCONS_00052650"; exon_number "1"; oId "CUFF.20727.1"; class_code "u"; tss_id "TSS27888";
X	Cufflinks	exon	23463033	23464857	.	-	.	gene_id "XLOC_018947"; transcript_id "TCONS_00052650"; exon_number "2"; oId "CUFF.20727.1"; class_code "u"; tss_id "TSS27888";
Y	Cufflinks	exon	2965122	2965316	.	-	.	gene_id "XLOC_019308"; transcript_id "TCONS_00053014"; exon_number "1"; oId "CUFF.20787.1"; class_code "u"; tss_id "TSS28249";
Y	Cufflinks	exon	2969369	2969414	.	-	.	gene_id "XLOC_019308"; transcript_id "TCONS_00053014"; exon_number "2"; oId "CUFF.20787.1"; class_code "u"; tss_id "TSS28249";
Y	Cufflinks	exon	2969640	2969761	.	-	.	gene_id "XLOC_019308"; transcript_id "TCONS_00053014"; exon_number "3"; oId "CUFF.20787.1"; class_code "u"; tss_id "TSS28249";
Y_mapped_Scaffold_18_D1698	Cufflinks	exon	2769	4976	.	+	.	gene_id "XLOC_019385"; transcript_id "TCONS_00053095"; exon_number "1"; oId "CUFF.20815.1"; class_code "u"; tss_id "TSS28328";
Y_mapped_Scaffold_18_D1698	Cufflinks	exon	2769	7942	.	-	.	gene_id "XLOC_019387"; transcript_id "TCONS_00053097"; exon_number "1"; oId "CUFF.20816.1"; class_code "u"; tss_id "TSS28330";
Y_mapped_Scaffold_18_D1698	Cufflinks	exon	2769	5334	.	-	.	gene_id "XLOC_019387"; transcript_id "TCONS_00053098"; exon_number "1"; oId "CUFF.20816.2"; class_code "u"; tss_id "TSS28330";
Y_mapped_Scaffold_18_D1698	Cufflinks	exon	5041	8301	.	+	.	gene_id "XLOC_019385"; transcript_id "TCONS_00053095"; exon_number "2"; oId "CUFF.20815.1"; class_code "u"; tss_id "TSS28328";
Y_mapped_Scaffold_18_D1698	Cufflinks	exon	7762	7942	.	-	.	gene_id "XLOC_019387"; transcript_id "TCONS_00053098"; exon_number "2"; oId "CUFF.20816.2"; class_code "u"; tss_id "TSS28330";
Y_mapped_Scaffold_18_D1698	Cufflinks	exon	8046	8295	.	-	.	gene_id "XLOC_019387"; transcript_id "TCONS_00053097"; exon_number "2"; oId "CUFF.20816.1"; class_code "u"; tss_id "TSS28330";
Y_mapped_Scaffold_18_D1698	Cufflinks	exon	8046	8301	.	-	.	gene_id "XLOC_019387"; transcript_id "TCONS_00053098"; exon_number "3"; oId "CUFF.20816.2"; class_code "u"; tss_id "TSS28330";
Y_mapped_Scaffold_18_D1698	Cufflinks	exon	11210	11339	.	-	.	gene_id "XLOC_019388"; transcript_id "TCONS_00053099"; exon_number "1"; oId "CUFF.20818.1"; class_code "u"; tss_id "TSS28331";
Y_mapped_Scaffold_18_D1698	Cufflinks	exon	11422	11836	.	-	.	gene_id "XLOC_019388"; transcript_id "TCONS_00053099"; exon_number "2"; oId "CUFF.20818.1"; class_code "u"; tss_id "TSS28331";
Y_mapped_Scaffold_18_D1698	Cufflinks	exon	11897	12048	.	-	.	gene_id "XLOC_019388"; transcript_id "TCONS_00053099"; exon_number "3"; oId "CUFF.20818.1"; class_code "u"; tss_id "TSS28331";
Y_mapped_Scaffold_18_D1698	Cufflinks	exon	12110	13244	.	-	.	gene_id "XLOC_019388"; transcript_id "TCONS_00053099"; exon_number "4"; oId "CUFF.20818.1"; class_code "u"; tss_id "TSS28331";
Y_mapped_Scaffold_18_D1698	Cufflinks	exon	13382	15317	.	-	.	gene_id "XLOC_019389"; transcript_id "TCONS_00053102"; exon_number "1"; oId "CUFF.20819.3"; class_code "u"; tss_id "TSS28332";
Y_mapped_Scaffold_18_D1698	Cufflinks	exon	13382	18894	.	-	.	gene_id "XLOC_019389"; transcript_id "TCONS_00053101"; exon_number "1"; oId "CUFF.20819.2"; class_code "u"; tss_id "TSS28332";
Y_mapped_Scaffold_18_D1698	Cufflinks	exon	13382	18894	.	-	.	gene_id "XLOC_019389"; transcript_id "TCONS_00053100"; exon_number "1"; oId "CUFF.20819.1"; class_code "u"; tss_id "TSS28332";
Y_mapped_Scaffold_18_D1698	Cufflinks	exon	13382	15227	.	-	.	gene_id "XLOC_019389"; transcript_id "TCONS_00053105"; exon_number "1"; oId "CUFF.20819.6"; class_code "u"; tss_id "TSS28333";
Y_mapped_Scaffold_18_D1698	Cufflinks	exon	13382	15227	.	-	.	gene_id "XLOC_019389"; transcript_id "TCONS_00053104"; exon_number "1"; oId "CUFF.20819.5"; class_code "u"; tss_id "TSS28333";
Y_mapped_Scaffold_18_D1698	Cufflinks	exon	13382	15227	.	-	.	gene_id "XLOC_019389"; transcript_id "TCONS_00053103"; exon_number "1"; oId "CUFF.20819.4"; class_code "u"; tss_id "TSS28333";
Y_mapped_Scaffold_18_D1698	Cufflinks	exon	18706	18894	.	-	.	gene_id "XLOC_019389"; transcript_id "TCONS_00053102"; exon_number "2"; oId "CUFF.20819.3"; class_code "u"; tss_id "TSS28332";
Y_mapped_Scaffold_18_D1698	Cufflinks	exon	18981	19640	.	-	.	gene_id "XLOC_019389"; transcript_id "TCONS_00053100"; exon_number "2"; oId "CUFF.20819.1"; class_code "u"; tss_id "TSS28332";
Y_mapped_Scaffold_18_D1698	Cufflinks	exon	18990	19640	.	-	.	gene_id "XLOC_019389"; transcript_id "TCONS_00053102"; exon_number "3"; oId "CUFF.20819.3"; class_code "u"; tss_id "TSS28332";
Y_mapped_Scaffold_18_D1698	Cufflinks	exon	18990	19640	.	-	.	gene_id "XLOC_019389"; transcript_id "TCONS_00053101"; exon_number "2"; oId "CUFF.20819.2"; class_code "u"; tss_id "TSS28332";
Y_mapped_Scaffold_18_D1698	Cufflinks	exon	19759	19926	.	-	.	gene_id "XLOC_019389"; transcript_id "TCONS_00053109"; exon_number "1"; oId "CUFF.20819.9"; class_code "u"; tss_id "TSS28333";
Y_mapped_Scaffold_18_D1698	Cufflinks	exon	19759	19926	.	-	.	gene_id "XLOC_019389"; transcript_id "TCONS_00053108"; exon_number "1"; oId "CUFF.20819.8"; class_code "u"; tss_id "TSS28333";
Y_mapped_Scaffold_18_D1698	Cufflinks	exon	19759	19926	.	-	.	gene_id "XLOC_019389"; transcript_id "TCONS_00053107"; exon_number "1"; oId "CUFF.20819.7"; class_code "u"; tss_id "TSS28333";
Y_mapped_Scaffold_18_D1698	Cufflinks	exon	19759	19926	.	-	.	gene_id "XLOC_019389"; transcript_id "TCONS_00053106"; exon_number "1"; oId "CUFF.20819.10"; class_code "u"; tss_id "TSS28333";
Y_mapped_Scaffold_18_D1698	Cufflinks	exon	20002	20562	.	-	.	gene_id "XLOC_019389"; transcript_id "TCONS_00053109"; exon_number "2"; oId "CUFF.20819.9"; class_code "u"; tss_id "TSS28333";
Y_mapped_Scaffold_18_D1698	Cufflinks	exon	20002	20562	.	-	.	gene_id "XLOC_019389"; transcript_id "TCONS_00053108"; exon_number "2"; oId "CUFF.20819.8"; class_code "u"; tss_id "TSS28333";
Y_mapped_Scaffold_18_D1698	Cufflinks	exon	20002	20562	.	-	.	gene_id "XLOC_019389"; transcript_id "TCONS_00053107"; exon_number "2"; oId "CUFF.20819.7"; class_code "u"; tss_id "TSS28333";
Y_mapped_Scaffold_18_D1698	Cufflinks	exon	20002	20562	.	-	.	gene_id "XLOC_019389"; transcript_id "TCONS_00053106"; exon_number "2"; oId "CUFF.20819.10"; class_code "u"; tss_id "TSS28333";
Y_mapped_Scaffold_18_D1698	Cufflinks	exon	20630	20775	.	-	.	gene_id "XLOC_019389"; transcript_id "TCONS_00053109"; exon_number "3"; oId "CUFF.20819.9"; class_code "u"; tss_id "TSS28333";
Y_mapped_Scaffold_18_D1698	Cufflinks	exon	20630	20775	.	-	.	gene_id "XLOC_019389"; transcript_id "TCONS_00053108"; exon_number "3"; oId "CUFF.20819.8"; class_code "u"; tss_id "TSS28333";
Y_mapped_Scaffold_18_D1698	Cufflinks	exon	20630	20775	.	-	.	gene_id "XLOC_019389"; transcript_id "TCONS_00053107"; exon_number "3"; oId "CUFF.20819.7"; class_code "u"; tss_id "TSS28333";
Y_mapped_Scaffold_18_D1698	Cufflinks	exon	20630	20775	.	-	.	gene_id "XLOC_019389"; transcript_id "TCONS_00053106"; exon_number "3"; oId "CUFF.20819.10"; class_code "u"; tss_id "TSS28333";
Y_mapped_Scaffold_18_D1698	Cufflinks	exon	20840	26816	.	-	.	gene_id "XLOC_019389"; transcript_id "TCONS_00053109"; exon_number "4"; oId "CUFF.20819.9"; class_code "u"; tss_id "TSS28333";
Y_mapped_Scaffold_18_D1698	Cufflinks	exon	20840	26816	.	-	.	gene_id "XLOC_019389"; transcript_id "TCONS_00053108"; exon_number "4"; oId "CUFF.20819.8"; class_code "u"; tss_id "TSS28333";
Y_mapped_Scaffold_18_D1698	Cufflinks	exon	20840	23211	.	-	.	gene_id "XLOC_019389"; transcript_id "TCONS_00053107"; exon_number "4"; oId "CUFF.20819.7"; class_code "u"; tss_id "TSS28333";
Y_mapped_Scaffold_18_D1698	Cufflinks	exon	20840	26816	.	-	.	gene_id "XLOC_019389"; transcript_id "TCONS_00053106"; exon_number "4"; oId "CUFF.20819.10"; class_code "u"; tss_id "TSS28333";
Y_mapped_Scaffold_18_D1698	Cufflinks	exon	22941	23211	.	-	.	gene_id "XLOC_019389"; transcript_id "TCONS_00053105"; exon_number "2"; oId "CUFF.20819.6"; class_code "u"; tss_id "TSS28333";
Y_mapped_Scaffold_18_D1698	Cufflinks	exon	22941	23211	.	-	.	gene_id "XLOC_019389"; transcript_id "TCONS_00053104"; exon_number "2"; oId "CUFF.20819.5"; class_code "u"; tss_id "TSS28333";
Y_mapped_Scaffold_18_D1698	Cufflinks	exon	22941	23211	.	-	.	gene_id "XLOC_019389"; transcript_id "TCONS_00053103"; exon_number "2"; oId "CUFF.20819.4"; class_code "u"; tss_id "TSS28333";
Y_mapped_Scaffold_18_D1698	Cufflinks	exon	25639	26816	.	-	.	gene_id "XLOC_019389"; transcript_id "TCONS_00053105"; exon_number "3"; oId "CUFF.20819.6"; class_code "u"; tss_id "TSS28333";
Y_mapped_Scaffold_18_D1698	Cufflinks	exon	25639	26816	.	-	.	gene_id "XLOC_019389"; transcript_id "TCONS_00053104"; exon_number "3"; oId "CUFF.20819.5"; class_code "u"; tss_id "TSS28333";
Y_mapped_Scaffold_18_D1698	Cufflinks	exon	25639	26816	.	-	.	gene_id "XLOC_019389"; transcript_id "TCONS_00053103"; exon_number "3"; oId "CUFF.20819.4"; class_code "u"; tss_id "TSS28333";
Y_mapped_Scaffold_18_D1698	Cufflinks	exon	25639	26816	.	-	.	gene_id "XLOC_019389"; transcript_id "TCONS_00053107"; exon_number "5"; oId "CUFF.20819.7"; class_code "u"; tss_id "TSS28333";
Y_mapped_Scaffold_18_D1698	Cufflinks	exon	26876	27351	.	-	.	gene_id "XLOC_019389"; transcript_id "TCONS_00053103"; exon_number "4"; oId "CUFF.20819.4"; class_code "u"; tss_id "TSS28333";
Y_mapped_Scaffold_18_D1698	Cufflinks	exon	26876	27351	.	-	.	gene_id "XLOC_019389"; transcript_id "TCONS_00053109"; exon_number "5"; oId "CUFF.20819.9"; class_code "u"; tss_id "TSS28333";
Y_mapped_Scaffold_18_D1698	Cufflinks	exon	26876	27351	.	-	.	gene_id "XLOC_019389"; transcript_id "TCONS_00053108"; exon_number "5"; oId "CUFF.20819.8"; class_code "u"; tss_id "TSS28333";
Y_mapped_Scaffold_18_D1698	Cufflinks	exon	26933	27351	.	-	.	gene_id "XLOC_019389"; transcript_id "TCONS_00053105"; exon_number "4"; oId "CUFF.20819.6"; class_code "u"; tss_id "TSS28333";
Y_mapped_Scaffold_18_D1698	Cufflinks	exon	26933	27351	.	-	.	gene_id "XLOC_019389"; transcript_id "TCONS_00053104"; exon_number "4"; oId "CUFF.20819.5"; class_code "u"; tss_id "TSS28333";
Y_mapped_Scaffold_18_D1698	Cufflinks	exon	26933	27351	.	-	.	gene_id "XLOC_019389"; transcript_id "TCONS_00053107"; exon_number "6"; oId "CUFF.20819.7"; class_code "u"; tss_id "TSS28333";
Y_mapped_Scaffold_18_D1698	Cufflinks	exon	26933	27351	.	-	.	gene_id "XLOC_019389"; transcript_id "TCONS_00053106"; exon_number "5"; oId "CUFF.20819.10"; class_code "u"; tss_id "TSS28333";
Y_mapped_Scaffold_18_D1698	Cufflinks	exon	27408	27929	.	-	.	gene_id "XLOC_019389"; transcript_id "TCONS_00053104"; exon_number "5"; oId "CUFF.20819.5"; class_code "u"; tss_id "TSS28333";
Y_mapped_Scaffold_18_D1698	Cufflinks	exon	27408	27929	.	-	.	gene_id "XLOC_019389"; transcript_id "TCONS_00053103"; exon_number "5"; oId "CUFF.20819.4"; class_code "u"; tss_id "TSS28333";
Y_mapped_Scaffold_18_D1698	Cufflinks	exon	27408	27929	.	-	.	gene_id "XLOC_019389"; transcript_id "TCONS_00053109"; exon_number "6"; oId "CUFF.20819.9"; class_code "u"; tss_id "TSS28333";
Y_mapped_Scaffold_18_D1698	Cufflinks	exon	27413	27929	.	-	.	gene_id "XLOC_019389"; transcript_id "TCONS_00053105"; exon_number "5"; oId "CUFF.20819.6"; class_code "u"; tss_id "TSS28333";
Y_mapped_Scaffold_18_D1698	Cufflinks	exon	27413	27929	.	-	.	gene_id "XLOC_019389"; transcript_id "TCONS_00053108"; exon_number "6"; oId "CUFF.20819.8"; class_code "u"; tss_id "TSS28333";
Y_mapped_Scaffold_18_D1698	Cufflinks	exon	27413	27929	.	-	.	gene_id "XLOC_019389"; transcript_id "TCONS_00053107"; exon_number "7"; oId "CUFF.20819.7"; class_code "u"; tss_id "TSS28333";
Y_mapped_Scaffold_18_D1698	Cufflinks	exon	27413	27929	.	-	.	gene_id "XLOC_019389"; transcript_id "TCONS_00053106"; exon_number "6"; oId "CUFF.20819.10"; class_code "u"; tss_id "TSS28333";
Y_mapped_Scaffold_18_D1698	Cufflinks	exon	27989	28143	.	-	.	gene_id "XLOC_019389"; transcript_id "TCONS_00053105"; exon_number "6"; oId "CUFF.20819.6"; class_code "u"; tss_id "TSS28333";
Y_mapped_Scaffold_18_D1698	Cufflinks	exon	27989	28143	.	-	.	gene_id "XLOC_019389"; transcript_id "TCONS_00053104"; exon_number "6"; oId "CUFF.20819.5"; class_code "u"; tss_id "TSS28333";
Y_mapped_Scaffold_18_D1698	Cufflinks	exon	27989	28143	.	-	.	gene_id "XLOC_019389"; transcript_id "TCONS_00053103"; exon_number "6"; oId "CUFF.20819.4"; class_code "u"; tss_id "TSS28333";
Y_mapped_Scaffold_18_D1698	Cufflinks	exon	27989	28143	.	-	.	gene_id "XLOC_019389"; transcript_id "TCONS_00053109"; exon_number "7"; oId "CUFF.20819.9"; class_code "u"; tss_id "TSS28333";
Y_mapped_Scaffold_18_D1698	Cufflinks	exon	27989	28143	.	-	.	gene_id "XLOC_019389"; transcript_id "TCONS_00053108"; exon_number "7"; oId "CUFF.20819.8"; class_code "u"; tss_id "TSS28333";
Y_mapped_Scaffold_18_D1698	Cufflinks	exon	27989	28143	.	-	.	gene_id "XLOC_019389"; transcript_id "TCONS_00053107"; exon_number "8"; oId "CUFF.20819.7"; class_code "u"; tss_id "TSS28333";
Y_mapped_Scaffold_18_D1698	Cufflinks	exon	27989	28143	.	-	.	gene_id "XLOC_019389"; transcript_id "TCONS_00053106"; exon_number "7"; oId "CUFF.20819.10"; class_code "u"; tss_id "TSS28333";
Y_mapped_Scaffold_18_D1698	Cufflinks	exon	28226	28430	.	-	.	gene_id "XLOC_019389"; transcript_id "TCONS_00053105"; exon_number "7"; oId "CUFF.20819.6"; class_code "u"; tss_id "TSS28333";
Y_mapped_Scaffold_18_D1698	Cufflinks	exon	28226	28430	.	-	.	gene_id "XLOC_019389"; transcript_id "TCONS_00053104"; exon_number "7"; oId "CUFF.20819.5"; class_code "u"; tss_id "TSS28333";
Y_mapped_Scaffold_18_D1698	Cufflinks	exon	28226	28430	.	-	.	gene_id "XLOC_019389"; transcript_id "TCONS_00053103"; exon_number "7"; oId "CUFF.20819.4"; class_code "u"; tss_id "TSS28333";
Y_mapped_Scaffold_18_D1698	Cufflinks	exon	28226	28430	.	-	.	gene_id "XLOC_019389"; transcript_id "TCONS_00053109"; exon_number "8"; oId "CUFF.20819.9"; class_code "u"; tss_id "TSS28333";
Y_mapped_Scaffold_18_D1698	Cufflinks	exon	28226	28430	.	-	.	gene_id "XLOC_019389"; transcript_id "TCONS_00053108"; exon_number "8"; oId "CUFF.20819.8"; class_code "u"; tss_id "TSS28333";
Y_mapped_Scaffold_18_D1698	Cufflinks	exon	28226	28430	.	-	.	gene_id "XLOC_019389"; transcript_id "TCONS_00053107"; exon_number "9"; oId "CUFF.20819.7"; class_code "u"; tss_id "TSS28333";
Y_mapped_Scaffold_18_D1698	Cufflinks	exon	28226	28430	.	-	.	gene_id "XLOC_019389"; transcript_id "TCONS_00053106"; exon_number "8"; oId "CUFF.20819.10"; class_code "u"; tss_id "TSS28333";
