# Supplementary material for: Circadian deep sequencing reveals stress-response genes that adopt robust rhythmic expression during aging
Source: Nat Commun. 2017 Feb 21;8:14529. doi: 10.1038/ncomms14529 (PMC5321795; doi:10.1038/ncomms14529)
Supplement: Supplementary Data 4 — Age-Related Differential Expression. Raw Cuffdiff output for daily averages of old flies vs. young (Methods). [file ncomms14529-s5.xls]

## Sheet: old vs young Cuffdiff output
test_id	gene_id	gene	locus	sample_1	sample_2	status	value_1	value_2	log2(fold_change)	test_stat	p_value	q_value	significant
FBgn0000003	FBgn0000003	7SLRNA:CR32864	3R:6822497-6822796	young	old	NOTEST	0	0	0	0	1	1	no
FBgn0000008	FBgn0000008	a	2R:22136967-22174691	young	old	OK	6.26275	6.13091	-0.0306956	-0.0852314	0.7693	0.87486	no
FBgn0000014	FBgn0000014	abd-A	3R:16807213-16830049	young	old	NOTEST	0.0761029	0.0107006	-2.83026	0	1	1	no
FBgn0000015	FBgn0000015	Abd-B	3R:16927211-16972236	young	old	NOTEST	0.0430414	0.027806	-0.630331	0	1	1	no
FBgn0000017	FBgn0000017	Abl	3L:16615865-16647882	young	old	OK	8.08086	7.13385	-0.179829	-0.594588	0.03965	0.0976464	no
FBgn0000018	FBgn0000018	abo	2L:10973442-10975293	young	old	OK	8.18218	9.87238	0.270913	0.714382	0.0108	0.0324094	yes
FBgn0000022	FBgn0000022	ac	X:268508-470726	young	old	NOTEST	0.0115761	0	-inf	0	1	1	no
FBgn0000024	FBgn0000024	Ace	3R:13222950-13259517	young	old	OK	105.281	60.8929	-0.7899	-2.56025	5e-05	0.000267216	yes
FBgn0000028	FBgn0000028	acj6	X:15350238-15379064	young	old	OK	4.22986	3.43606	-0.299857	-0.76871	0.0065	0.0208257	yes
FBgn0000032	FBgn0000032	Acph-1	3R:29991143-29993411	young	old	OK	11.5891	10.4497	-0.149307	-0.420195	0.14615	0.281337	no
FBgn0000036	FBgn0000036	nAChRalpha1	3R:24393895-24457157	young	old	OK	26.0556	17.2524	-0.594796	-2.07078	5e-05	0.000267216	yes
FBgn0000037	FBgn0000037	mAChR-A	2R:24377830-24390294	young	old	OK	14.6997	11.923	-0.302043	-1.03523	0.0003	0.00138981	yes
FBgn0000038	FBgn0000038	nAChRbeta1	3L:4429348-4435993	young	old	OK	296.289	128.101	-1.20972	-3.38942	5e-05	0.000267216	yes
FBgn0000039	FBgn0000039	nAChRalpha2	3R:24485427-24491147	young	old	OK	6.04949	4.41033	-0.455926	-1.12685	0.0001	0.000512253	yes
FBgn0000042	FBgn0000042	Act5C	X:5900860-5905399	young	old	OK	246.297	394.337	0.679033	2.17643	5e-05	0.000267216	yes
FBgn0000043	FBgn0000043	Act42A	2R:6013909-6015689	young	old	OK	9.67002	28.5506	1.56193	4.4806	5e-05	0.000267216	yes
FBgn0000044	FBgn0000044	Act57B	2R:20944020-20946431	young	old	OK	837.126	1141.09	0.446901	1.27341	5e-05	0.000267216	yes
FBgn0000045	FBgn0000045	Act79B	3L:21985209-21987190	young	old	OK	22.9426	9.5615	-1.26272	-3.42877	5e-05	0.000267216	yes
FBgn0000046	FBgn0000046	Act87E	3R:13425832-13428375	young	old	OK	27.0247	25.7207	-0.0713446	-0.226189	0.4352	0.617413	no
FBgn0000047	FBgn0000047	Act88F	3R:15439968-15442177	young	old	OK	2.71031	2.04359	-0.407353	-0.697351	0.01325	0.0384699	yes
FBgn0000052	FBgn0000052	ade2	2L:6038116-6046050	young	old	OK	17.1136	20.8169	0.282613	0.873481	0.00285	0.0101822	yes
FBgn0000053	FBgn0000053	ade3	2L:7013395-7023898	young	old	OK	12.8236	14.2645	0.153624	0.450639	0.1225	0.244906	no
FBgn0000054	FBgn0000054	Adf1	2R:6662264-6668085	young	old	OK	34.823	31.1307	-0.161704	-0.530675	0.0614	0.139942	no
FBgn0000055	FBgn0000055	Adh	2L:14599195-14689340	young	old	OK	2433.46	2272.64	-0.098637	-0.249685	0.39225	0.576082	no
FBgn0000056	FBgn0000056	Adhr	2L:14599195-14689340	young	old	NOTEST	0	0	0	0	1	1	no
FBgn0000057	FBgn0000057	adp	2R:18151703-18154060	young	old	OK	10.3261	10.1113	-0.0303279	-0.0870355	0.7653	0.872129	no
FBgn0000061	FBgn0000061	al	2L:378111-387439	young	old	NOTEST	0.0881602	0.0405881	-1.11907	0	1	1	no
FBgn0000063	FBgn0000063	Mps1	3R:17671270-17682515	young	old	OK	0.785344	0.95453	0.281466	0.127973	0.76695	0.873146	no
FBgn0000064	FBgn0000064	Ald	3R:26254068-26261591	young	old	OK	461.786	466.693	0.0152496	0.0440886	0.88045	0.9377	no
FBgn0000071	FBgn0000071	Ama	3R:6761512-6765261	young	old	NOTEST	0.427042	0.315014	-0.438963	0	1	1	no
FBgn0000075	FBgn0000075	amd	2L:19110153-19114110	young	old	OK	1.57039	0.893184	-0.814095	-1.13817	0.0003	0.00138981	yes
FBgn0000077	FBgn0000077	amx	X:9243816-9247336	young	old	OK	3.9812	4.14914	0.0596102	0.0865032	0.76745	0.873427	no
FBgn0000078	FBgn0000078	Amy-d	2R:17124763-17126369	young	old	OK	0.982016	1.00226	0.0294373	0.0381898	0.8959	0.947598	no
FBgn0000079	FBgn0000079	Amy-p	2R:17118635-17120303	young	old	NOTEST	0.0224139	0.0558137	1.31622	0	1	1	no
FBgn0000083	FBgn0000083	AnxB9	3R:21065240-21073319	young	old	OK	165.732	297.853	0.845751	2.86312	5e-05	0.000267216	yes
FBgn0000084	FBgn0000084	AnxB10	X:20170221-20173514	young	old	OK	42.162	52.6716	0.321083	0.978792	0.0008	0.00335806	yes
FBgn0000092	FBgn0000092	CG2650	X:2685579-2693886	young	old	OK	0.55667	1.02109	0.875218	0.190806	0.3079	0.485744	no
FBgn0000094	FBgn0000094	Anp	3R:30209947-30210382	young	old	NOTEST	0	0	0	0	1	1	no
FBgn0000097	FBgn0000097	aop	2L:2155752-2178754	young	old	OK	35.1592	33.0877	-0.0876051	-0.304287	0.2855	0.463234	no
FBgn0000100	FBgn0000100	RpLP0	3L:22075866-22077487	young	old	OK	432.046	452.526	0.0668164	0.227024	0.4292	0.611929	no
FBgn0000108	FBgn0000108	Appl	X:530500-579044	young	old	OK	187.71	152.937	-0.295568	-0.892586	0.00175	0.00670758	yes
FBgn0000109	FBgn0000109	Aprt	3L:1883794-1885019	young	old	OK	12.4818	12.8979	0.0473104	0.105251	0.7139	0.838802	no
FBgn0000114	FBgn0000114	aret	2L:12175003-12313438	young	old	OK	47.7016	38.8264	-0.297	-0.914944	0.0018	0.0068637	yes
FBgn0000115	FBgn0000115	Arl1	3L:15983134-15988041	young	old	OK	12.5176	15.4708	0.305585	0.525196	0.0673	0.15113	no
FBgn0000116	FBgn0000116	Argk	3L:9048780-9066027	young	old	OK	905.554	464.342	-0.963614	-2.94648	5e-05	0.000267216	yes
FBgn0000117	FBgn0000117	arm	X:1890255-1900646	young	old	OK	131.783	119.731	-0.13837	-0.469682	0.10205	0.211865	no
FBgn0000119	FBgn0000119	arr	2R:13453639-13483229	young	old	OK	10.2004	9.90725	-0.0420628	-0.141419	0.62135	0.774454	no
FBgn0000120	FBgn0000120	Arr1	2L:18078268-18081307	young	old	OK	2037.17	1471.96	-0.468825	-1.24036	5e-05	0.000267216	yes
FBgn0000121	FBgn0000121	Arr2	3L:8647144-8651011	young	old	HIDATA	0	0	0	0	1	1	no
FBgn0000137	FBgn0000137	ase	X:268508-470726	young	old	NOTEST	0.0210539	0.00418524	-2.33071	0	1	1	no
FBgn0000139	FBgn0000139	ash2	3R:24650124-24654820	young	old	OK	6.82555	7.97008	0.22365	0.492657	0.089	0.189555	no
FBgn0000140	FBgn0000140	asp	3R:24753848-24760513	young	old	NOTEST	0.0776669	0.040459	-0.940838	0	1	1	no
FBgn0000146	FBgn0000146	aub	2L:10989400-11001476	young	old	OK	0.884904	1.0315	0.221151	0.11541	0.7404	0.856198	no
FBgn0000147	FBgn0000147	aurA	3R:11963123-11967691	young	old	OK	0.573562	1.00266	0.805815	0.405029	0.24655	0.416324	no
FBgn0000150	FBgn0000150	awd	3R:31744281-31746077	young	old	OK	373.248	384.135	0.04148	0.143793	0.61895	0.772328	no
FBgn0000152	FBgn0000152	Axs	X:16679296-16683895	young	old	OK	9.70846	11.0853	0.191328	0.565772	0.0516	0.121258	no
FBgn0000153	FBgn0000153	b	2L:13821247-13823979	young	old	OK	18.4774	11.9457	-0.629268	-1.88071	5e-05	0.000267216	yes
FBgn0000157	FBgn0000157	Dll	2R:24814821-24835667	young	old	OK	5.28462	4.66678	-0.179371	-0.472076	0.0965	0.202697	no
FBgn0000158	FBgn0000158	bam	3R:25242019-25245057	young	old	NOTEST	0.027387	0.0975067	1.83201	0	1	1	no
FBgn0000163	FBgn0000163	baz	X:17160005-17200705	young	old	OK	4.35331	6.11257	0.489666	1.53432	5e-05	0.000267216	yes
FBgn0000166	FBgn0000166	bcd	3R:6755841-6759466	young	old	NOTEST	0.16657	0.00643761	-4.69346	0	1	1	no
FBgn0000173	FBgn0000173	ben	X:13996344-13999805	young	old	OK	239.161	191.275	-0.322335	-1.10733	0.0002	0.000967616	yes
FBgn0000179	FBgn0000179	bi	X:4387675-4611385	young	old	OK	14.1829	12.4791	-0.184633	-0.249703	0.41345	0.595285	no
FBgn0000180	FBgn0000180	bib	2L:9983670-9995538	young	old	OK	1.98453	1.6421	-0.27325	-0.543313	0.06135	0.139859	no
FBgn0000181	FBgn0000181	bic	2R:12870248-12871794	young	old	OK	177.637	166.369	-0.094544	-0.334068	0.246	0.415666	no
FBgn0000182	FBgn0000182	BicC	2L:16042046-16048757	young	old	NOTEST	0.161253	0.00847087	-4.25067	0	1	1	no
FBgn0000183	FBgn0000183	BicD	2L:17459604-17474773	young	old	OK	32.9908	28.2347	-0.224592	-0.750199	0.00995	0.0302349	yes
FBgn0000206	FBgn0000206	boss	3R:25961993-25966948	young	old	OK	63.9191	37.9345	-0.752736	-2.60165	5e-05	0.000267216	yes
FBgn0000212	FBgn0000212	brm	3L:15970081-15982869	young	old	OK	6.62313	7.72158	0.221384	0.526341	0.0707	0.157064	no
FBgn0000216	FBgn0000216	Brd	3L:14972666-14973198	young	old	NOTEST	0.0146305	0.058915	2.00965	0	1	1	no
FBgn0000221	FBgn0000221	brn	X:4104341-4105791	young	old	OK	1.3588	1.73257	0.350587	0.504986	0.07585	0.166437	no
FBgn0000227	FBgn0000227	Bsg25A	2L:4682676-4687232	young	old	NOTEST	0	0	0	0	1	1	no
FBgn0000228	FBgn0000228	Bsg25D	2L:5271727-5278548	young	old	OK	14.75	15.619	0.0825825	0.279591	0.3305	0.511589	no
FBgn0000229	FBgn0000229	bsk	2L:10247501-10250501	young	old	OK	78.6567	59.8014	-0.39539	-1.37935	5e-05	0.000267216	yes
FBgn0000233	FBgn0000233	btd	X:9694185-9697558	young	old	NOTEST	0.142672	0.151009	0.081933	0	1	1	no
FBgn0000239	FBgn0000239	bur	2L:21174181-21179729	young	old	OK	68.4997	73.8105	0.107729	0.377995	0.1908	0.344817	no
FBgn0000241	FBgn0000241	bw	2R:23523855-23538499	young	old	OK	10.8601	17.3754	0.678015	1.70193	5e-05	0.000267216	yes
FBgn0000244	FBgn0000244	by	3R:9528237-9533011	young	old	OK	38.957	43.3745	0.154963	0.546117	0.05815	0.134216	no
FBgn0000246	FBgn0000246	c(3)G	3R:15788520-15792579	young	old	OK	4.7454	6.24023	0.395072	1.01245	0.0005	0.00219754	yes
FBgn0000247	FBgn0000247	ca	3R:29803195-29816451	young	old	OK	12.2952	10.4598	-0.23325	-0.732569	0.0106	0.0319479	yes
FBgn0000250	FBgn0000250	cact	2L:16310955-16326207	young	old	OK	26.9703	32.1108	0.251689	0.843502	0.00435	0.0147244	yes
FBgn0000251	FBgn0000251	cad	2L:20770730-20783135	young	old	NOTEST	0.0315534	0.0144553	-1.1262	0	1	1	no
FBgn0000253	FBgn0000253	Cam	2R:12259397-12278809	young	old	HIDATA	0	0	0	0	1	1	no
FBgn0000256	FBgn0000256	capu	2L:3872645-3902860	young	old	OK	14.8651	10.9389	-0.442462	-1.43497	5e-05	0.000267216	yes
FBgn0000257	FBgn0000257	car	X:19566018-19569401	young	old	OK	3.88216	3.98529	0.0378245	0.0940739	0.7458	0.85983	no
FBgn0000259	FBgn0000259	CkIIbeta	X:11792532-11801587	young	old	OK	86.5597	79.324	-0.125938	-0.428527	0.12855	0.254401	no
FBgn0000261	FBgn0000261	Cat	3L:18822603-18828188	young	old	OK	104.144	104.318	0.00240331	0.00848517	0.9749	0.98711	no
FBgn0000273	FBgn0000273	Pka-C1	2L:9682314-9699297	young	old	OK	118.065	90.6324	-0.381488	-1.2807	5e-05	0.000267216	yes
FBgn0000274	FBgn0000274	Pka-C2	3R:30695536-30697138	young	old	NOTEST	0.0169302	0.0387015	1.19279	0	1	1	no
FBgn0000276	FBgn0000276	CecA1	3R:30210873-30211273	young	old	OK	61.9227	44.7176	-0.469623	-0.669058	0.0288	0.0748555	no
FBgn0000277	FBgn0000277	CecA2	3R:30212155-30212568	young	old	NOTEST	0.546941	0.36496	-0.583646	0	1	1	no
FBgn0000278	FBgn0000278	CecB	3R:30213314-30213797	young	old	OK	2.64865	0.753798	-1.81301	-1.38532	0.0007	0.00297687	yes
FBgn0000279	FBgn0000279	CecC	3R:30216483-30216938	young	old	OK	3.98624	1.71259	-1.21885	-1.20935	0.0019	0.00717639	yes
FBgn0000280	FBgn0000280	Cec-Psi1	3R:30211526-30211753	young	old	NOTEST	0	0	0	0	1	1	no
FBgn0000281	FBgn0000281	Cec2	3R:30212902-30213142	young	old	NOTEST	0	0	0	0	1	1	no
FBgn0000283	FBgn0000283	Cp190	3R:15268661-15275241	young	old	OK	10.8661	12.7593	0.231712	0.716107	0.0139	0.0401323	yes
FBgn0000286	FBgn0000286	Cf2	2L:4876890-4883107	young	old	OK	41.5256	42.6192	0.0375012	0.131798	0.6455	0.79161	no
FBgn0000287	FBgn0000287	salr	2L:11358872-11373636	young	old	OK	2.18546	2.36828	0.115899	0.287618	0.31395	0.49334	no
FBgn0000289	FBgn0000289	cg	2R:14173692-14182838	young	old	OK	30.328	28.8652	-0.071318	-0.2465	0.38745	0.570844	no
FBgn0000299	FBgn0000299	Cg25C	2L:5029608-5037279	young	old	OK	22.3003	19.1764	-0.217733	-0.760808	0.0082	0.0255462	yes
FBgn0000303	FBgn0000303	ChAT	3R:18705500-18732344	young	old	OK	39.1889	24.8233	-0.658752	-1.05236	0.0003	0.00138981	yes
FBgn0000307	FBgn0000307	chif	2L:16342429-16352628	young	old	OK	12.5872	11.2607	-0.160661	-0.527858	0.06665	0.150125	no
FBgn0000308	FBgn0000308	chic	2L:5972114-5981018	young	old	OK	155.68	253.927	0.705831	2.33793	5e-05	0.000267216	yes
FBgn0000316	FBgn0000316	cin	X:255673-267253	young	old	OK	24.2395	21.5938	-0.16674	-0.358779	0.2046	0.3628	no
FBgn0000317	FBgn0000317	ck	2L:15044962-15057862	young	old	OK	10.726	10.7825	0.00758276	0.0261087	0.92875	0.964278	no
FBgn0000318	FBgn0000318	cl	2L:5520134-5523898	young	old	OK	30.234	44.0586	0.543251	1.12421	5e-05	0.000267216	yes
FBgn0000319	FBgn0000319	Chc	X:15827985-15835490	young	old	OK	156.783	161.785	0.0453065	0.140466	0.62695	0.778096	no
FBgn0000320	FBgn0000320	eya	2L:6527446-6546976	young	old	OK	10.9249	10.1946	-0.0998203	-0.303061	0.2956	0.473837	no
FBgn0000326	FBgn0000326	clt	2R:21617060-21619079	young	old	OK	5.24822	6.4741	0.302851	0.720914	0.0106	0.0319479	yes
FBgn0000330	FBgn0000330	cm	X:7009005-7011145	young	old	OK	12.4021	12.2581	-0.0168416	-0.0452173	0.87055	0.932702	no
FBgn0000337	FBgn0000337	cn	2R:7782796-7785585	young	old	NOTEST	0.146528	0.138553	-0.0807409	0	1	1	no
FBgn0000339	FBgn0000339	cni	2L:16309291-16310726	young	old	OK	53.7634	63.6806	0.244231	0.766954	0.00735	0.0231837	yes
FBgn0000346	FBgn0000346	comt	X:13259020-13262488	young	old	OK	81.7375	47.3728	-0.786938	-2.7831	5e-05	0.000267216	yes
FBgn0000351	FBgn0000351	cort	2L:6663663-6676635	young	old	NOTEST	0.421749	0.330041	-0.35374	0	1	1	no
FBgn0000352	FBgn0000352	cos	2R:7382175-7387115	young	old	OK	7.37355	5.31172	-0.47318	-1.44354	5e-05	0.000267216	yes
FBgn0000355	FBgn0000355	Cp15	3L:8728480-8729066	young	old	NOTEST	0	0.024842	inf	0	1	1	no
FBgn0000356	FBgn0000356	Cp16	3L:8731943-8732599	young	old	NOTEST	0	0	0	0	1	1	no
FBgn0000357	FBgn0000357	Cp18	3L:8726790-8727613	young	old	NOTEST	0.157166	0.15953	0.0215433	0	1	1	no
FBgn0000358	FBgn0000358	Cp19	3L:8729864-8730604	young	old	NOTEST	0.0770196	0.00818576	-3.23404	0	1	1	no
FBgn0000359	FBgn0000359	Cp36	X:8465689-8483885	young	old	NOTEST	0.00472263	0.014002	1.56798	0	1	1	no
FBgn0000360	FBgn0000360	Cp38	X:8465689-8483885	young	old	NOTEST	0.0141009	0	-inf	0	1	1	no
FBgn0000370	FBgn0000370	crc	2L:21310865-21319527	young	old	OK	797.309	888.623	0.156432	0.448663	0.12005	0.24117	no
FBgn0000376	FBgn0000376	crm	X:2732468-2738773	young	old	OK	4.29036	4.48044	0.0625399	0.158375	0.57825	0.741442	no
FBgn0000377	FBgn0000377	crn	X:2247593-2249983	young	old	OK	6.63691	7.28814	0.135038	0.356858	0.2137	0.374201	no
FBgn0000382	FBgn0000382	csw	X:2094233-2115701	young	old	OK	51.9216	44.1222	-0.234831	-0.768719	0.00765	0.0240349	yes
FBgn0000384	FBgn0000384	cta	2L:22981815-22992951	young	old	OK	29.3708	26.3127	-0.158622	-0.540547	0.0594	0.136584	no
FBgn0000392	FBgn0000392	cup	2L:6663663-6676635	young	old	NOTEST	0.328225	0.431899	0.396006	0	1	1	no
FBgn0000394	FBgn0000394	cv	X:5689851-5695205	young	old	OK	52.4327	58.0929	0.147894	0.45118	0.1175	0.237335	no
FBgn0000395	FBgn0000395	cv-2	2R:21355014-21379464	young	old	OK	9.39553	17.7488	0.917677	2.94551	5e-05	0.000267216	yes
FBgn0000404	FBgn0000404	CycA	3L:11826718-11833578	young	old	OK	1.20002	0.973692	-0.30152	-0.490636	0.0893	0.190076	no
FBgn0000405	FBgn0000405	CycB	2R:22803520-22806948	young	old	OK	1.66325	0.550335	-1.59562	-2.07844	5e-05	0.000267216	yes
FBgn0000406	FBgn0000406	Cyt-b5-r	2L:16788773-16790721	young	old	OK	420.582	490.734	0.222556	0.710846	0.01345	0.038996	yes
FBgn0000409	FBgn0000409	Cyt-c-p	2L:16719931-16722644	young	old	OK	532.075	366.827	-0.536532	-1.88789	5e-05	0.000267216	yes
FBgn0000411	FBgn0000411	D	3L:14175609-14178620	young	old	OK	2.32919	1.94911	-0.257014	-0.457858	0.1066	0.219466	no
FBgn0000412	FBgn0000412	D1	3R:9238082-9240654	young	old	OK	49.0044	54.3473	0.149297	0.511833	0.0764	0.167325	no
FBgn0000414	FBgn0000414	Dab	3L:16712125-16724575	young	old	OK	19.2557	20.2017	0.0691932	0.24497	0.39055	0.574358	no
FBgn0000416	FBgn0000416	Sap-r	3R:30881791-30889062	young	old	OK	404.479	457.914	0.179012	0.519383	0.07165	0.158732	no
FBgn0000422	FBgn0000422	Ddc	2L:19114400-19120306	young	old	OK	54.2793	39.747	-0.449556	-1.43745	5e-05	0.000267216	yes
FBgn0000426	FBgn0000426	SmF	2R:12182638-12185506	young	old	OK	5.61271	7.90977	0.494937	0.490919	0.09595	0.201787	no
FBgn0000427	FBgn0000427	2016-12-01	X:7867160-7873640	young	old	NOTEST	0.00722495	0.0031147	-1.21389	0	1	1	no
FBgn0000439	FBgn0000439	Dfd	3R:6791835-6802428	young	old	OK	10.2918	12.8392	0.31906	0.971467	0.0009	0.00374446	yes
FBgn0000442	FBgn0000442	Pkg21D	2L:784335-790798	young	old	OK	0.88843	0.581014	-0.612686	-0.812754	0.00605	0.0196265	yes
FBgn0000447	FBgn0000447	Dhod	3R:8651083-8654766	young	old	OK	6.84199	9.15932	0.420825	0.695331	0.017	0.0478177	yes
FBgn0000448	FBgn0000448	Hr46	2R:10203994-10237348	young	old	OK	93.6059	52.0074	-0.847883	-2.67808	5e-05	0.000267216	yes
FBgn0000449	FBgn0000449	dib	3L:4062291-4071717	young	old	NOTEST	0.0173967	0.00366433	-2.24719	0	1	1	no
FBgn0000451	FBgn0000451	ect	3L:10190275-10201837	young	old	OK	0.966073	0.264427	-1.86926	-2.00796	5e-05	0.000267216	yes
FBgn0000454	FBgn0000454	Dip-B	3R:13782287-13785676	young	old	OK	16.7871	31.8504	0.923961	2.8303	5e-05	0.000267216	yes
FBgn0000455	FBgn0000455	Dip-C	3R:12411808-12413759	young	old	OK	13.2639	13.7651	0.053511	0.153456	0.59395	0.754111	no
FBgn0000459	FBgn0000459	disco	X:16210597-16216750	young	old	OK	10.2863	9.1419	-0.17016	-0.516013	0.0712	0.157972	no
FBgn0000463	FBgn0000463	Dl	3R:19302730-19326217	young	old	OK	11.0511	7.5224	-0.55493	-1.76746	5e-05	0.000267216	yes
FBgn0000464	FBgn0000464	Lar	2L:19586622-19732069	young	old	OK	36.9278	26.2343	-0.493253	-1.73283	5e-05	0.000267216	yes
FBgn0000473	FBgn0000473	Cyp6a2	2R:6759714-6798941	young	old	OK	4.05918	3.10113	-0.388394	-0.173822	0.7059	0.833004	no
FBgn0000477	FBgn0000477	DNaseII	3R:18019374-18021161	young	old	OK	105.976	134.488	0.34374	1.19613	5e-05	0.000267216	yes
FBgn0000479	FBgn0000479	dnc	X:3176439-3348400	young	old	OK	76.4487	70.962	-0.107446	-0.298311	0.29575	0.473858	no
FBgn0000482	FBgn0000482	dor	X:1523553-1669297	young	old	OK	3.65668	3.7479	0.0355457	0.0329041	0.90765	0.95364	no
FBgn0000489	FBgn0000489	Pka-C3	3L:15925804-15954797	young	old	OK	30.8082	28.5682	-0.108903	-0.376879	0.1934	0.34806	no
FBgn0000490	FBgn0000490	dpp	2L:2428371-2459823	young	old	OK	7.84076	9.96716	0.346189	1.07172	0.0001	0.000512253	yes
FBgn0000492	FBgn0000492	Dr	3R:29556385-29565244	young	old	OK	3.86652	5.89241	0.607823	1.50073	5e-05	0.000267216	yes
FBgn0000497	FBgn0000497	ds	2L:640012-715307	young	old	OK	2.03463	1.19756	-0.76467	-2.10298	5e-05	0.000267216	yes
FBgn0000499	FBgn0000499	dsh	X:11355880-11358724	young	old	OK	8.66995	9.88413	0.189091	0.557023	0.05435	0.126829	no
FBgn0000500	FBgn0000500	Dsk	3R:4186962-4196210	young	old	OK	51.2933	55.5648	0.115399	0.309855	0.28525	0.462901	no
FBgn0000504	FBgn0000504	dsx	3R:7920430-7967408	young	old	OK	18.8651	17.8562	-0.0793006	-0.248575	0.3857	0.568758	no
FBgn0000520	FBgn0000520	dwg	X:2727697-2730042	young	old	OK	1.5169	2.01246	0.407834	0.685738	0.0187	0.0518123	no
FBgn0000524	FBgn0000524	dx	X:6533998-6538575	young	old	OK	4.67453	4.51543	-0.0499603	-0.136503	0.6329	0.782297	no
FBgn0000527	FBgn0000527	e	3R:21229838-21237177	young	old	OK	17.4078	12.4687	-0.481419	-1.55297	5e-05	0.000267216	yes
FBgn0000529	FBgn0000529	bsh	2L:19765775-19769067	young	old	OK	1.32576	0.652357	-1.02308	-1.36226	5e-05	0.000267216	yes
FBgn0000533	FBgn0000533	ea	3R:15328728-15330408	young	old	OK	2.54194	3.69443	0.539422	0.97234	0.0014	0.00551699	yes
FBgn0000535	FBgn0000535	eag	X:14955476-15009989	young	old	OK	33.0466	21.3775	-0.628404	-2.08603	5e-05	0.000267216	yes
FBgn0000536	FBgn0000536	eas	X:16278327-16285618	young	old	OK	136.438	111.882	-0.286272	-0.961563	0.00055	0.00239697	yes
FBgn0000541	FBgn0000541	E(bx)	3L:233925-246912	young	old	OK	35.5039	31.5036	-0.172461	-0.601029	0.0383	0.095158	no
FBgn0000542	FBgn0000542	ec	X:3811697-3862697	young	old	OK	0.762504	0.630838	-0.273475	-0.143997	0.64685	0.792548	no
FBgn0000543	FBgn0000543	ecd	3L:2262918-2265857	young	old	OK	4.72099	5.10361	0.112427	0.242095	0.4011	0.582592	no
FBgn0000546	FBgn0000546	EcR	2R:6087872-6169087	young	old	OK	22.8176	18.2769	-0.320129	-1.06837	0.0001	0.000512253	yes
FBgn0000547	FBgn0000547	ed	2L:4031376-4115749	young	old	OK	52.42	34.8937	-0.587153	-2.04575	5e-05	0.000267216	yes
FBgn0000551	FBgn0000551	Edg78E	3L:21296762-21297803	young	old	NOTEST	0.21165	0.297374	0.490599	0	1	1	no
FBgn0000552	FBgn0000552	Edg84A	3R:6684444-6685157	young	old	NOTEST	0.00923625	0.0164746	0.834868	0	1	1	no
FBgn0000556	FBgn0000556	Ef1alpha48D	2R:11891134-11895762	young	old	HIDATA	0	0	0	0	1	1	no
FBgn0000557	FBgn0000557	Ef1alpha100E	3R:31738467-31743306	young	old	OK	208.237	178.153	-0.225104	-0.753613	0.0099	0.0301095	yes
FBgn0000559	FBgn0000559	EF2	2L:21677912-21682164	young	old	OK	772.805	871.197	0.172895	0.462763	0.10815	0.221908	no
FBgn0000560	FBgn0000560	eg	3L:21808702-21817600	young	old	NOTEST	0.250331	0.0913782	-1.45391	0	1	1	no
FBgn0000562	FBgn0000562	egl	2R:23734903-23746829	young	old	OK	11.9641	12.6433	0.079655	0.26507	0.3581	0.540434	no
FBgn0000564	FBgn0000564	Eh	3R:17446641-17448858	young	old	NOTEST	0.390812	0.350039	-0.158957	0	1	1	no
FBgn0000565	FBgn0000565	Eip71CD	3L:15511051-15513202	young	old	OK	39.566	76.7837	0.956538	2.96454	5e-05	0.000267216	yes
FBgn0000566	FBgn0000566	Eip55E	2R:18627917-18629395	young	old	OK	13.6336	15.7195	0.205396	0.563088	0.05125	0.120681	no
FBgn0000567	FBgn0000567	Eip74EF	3L:17558671-17619325	young	old	OK	9.22703	7.46425	-0.30587	-1.00822	0.00035	0.00159018	yes
FBgn0000568	FBgn0000568	Eip75B	3L:17950952-18064696	young	old	OK	31.2394	33.7843	0.112988	0.338434	0.2457	0.41543	no
FBgn0000575	FBgn0000575	emc	3L:737679-755489	young	old	OK	96.6897	102.905	0.0898782	0.314046	0.27785	0.454244	no
FBgn0000576	FBgn0000576	ems	3R:13901852-13904620	young	old	OK	0.893954	0.82844	-0.109802	-0.159818	0.57655	0.740333	no
FBgn0000577	FBgn0000577	en	2R:11524005-11528210	young	old	OK	0.58303	0.551802	-0.0794194	-0.101286	0.71875	0.842034	no
FBgn0000578	FBgn0000578	ena	2R:19141631-19163705	young	old	OK	15.5146	14.4734	-0.100221	-0.33579	0.2473	0.417047	no
FBgn0000579	FBgn0000579	Eno	2L:1724767-1729762	young	old	OK	265.301	263.036	-0.0123697	-0.0372632	0.8954	0.947297	no
FBgn0000581	FBgn0000581	E(Pc)	2R:11452042-11465270	young	old	OK	15.3704	12.8448	-0.258975	-0.910634	0.0016	0.00618754	yes
FBgn0000588	FBgn0000588	esc	2L:11814155-11928572	young	old	OK	11.1363	9.03115	-0.302292	-0.143549	0.7367	0.853706	no
FBgn0000591	FBgn0000591	E(spl)m8-HLH	3R:26040239-26041008	young	old	NOTEST	0	0	0	0	1	1	no
FBgn0000592	FBgn0000592	Est-6	3L:12188817-12193688	young	old	OK	190.362	159.295	-0.257042	-0.867507	0.00245	0.00891597	yes
FBgn0000594	FBgn0000594	Est-P	3L:12188817-12193688	young	old	OK	0.695631	1.34492	0.951126	0.227385	0.35905	0.541467	no
FBgn0000606	FBgn0000606	eve	2R:9976995-9980795	young	old	NOTEST	0.0148536	0.00648415	-1.19582	0	1	1	no
FBgn0000611	FBgn0000611	exd	X:15992467-15996509	young	old	OK	92.3232	75.5674	-0.288929	-0.975418	0.00085	0.00355355	yes
FBgn0000615	FBgn0000615	exu	2R:20667426-20673495	young	old	OK	0.920715	1.07554	0.224233	0.149533	0.617	0.771008	no
FBgn0000617	FBgn0000617	e(y)1	X:17842160-17844704	young	old	OK	1.58601	2.06051	0.377603	0.426603	0.1356	0.265364	no
FBgn0000618	FBgn0000618	e(y)2	X:11573730-11576620	young	old	OK	14.5564	19.5094	0.422519	0.705455	0.01435	0.0412821	yes
FBgn0000625	FBgn0000625	eyg	3L:12462536-12468021	young	old	OK	1.89487	1.5059	-0.331469	-0.647941	0.0211	0.0575243	no
FBgn0000629	FBgn0000629	E(z)	3L:10631078-10638130	young	old	OK	6.13258	7.95205	0.374833	0.876488	0.0024	0.00877095	yes
FBgn0000633	FBgn0000633	fas	2R:13623043-13749367	young	old	OK	15.4676	9.64777	-0.680985	-2.29817	5e-05	0.000267216	yes
FBgn0000635	FBgn0000635	Fas2	X:4132886-4206093	young	old	OK	53.6631	54.6663	0.0267207	0.0945676	0.7464	0.860235	no
FBgn0000636	FBgn0000636	Fas3	2L:18320101-18393441	young	old	OK	27.1072	36.0441	0.411088	1.39683	5e-05	0.000267216	yes
FBgn0000639	FBgn0000639	Fbp1	3L:14094588-14098053	young	old	NOTEST	0.0273228	0.0303883	0.153415	0	1	1	no
FBgn0000640	FBgn0000640	Fbp2	2L:9426783-9431052	young	old	NOTEST	0.019246	0.0667281	1.79374	0	1	1	no
FBgn0000644	FBgn0000644	Fcp3C	X:3173375-3174474	young	old	NOTEST	0.250313	0.291698	0.220747	0	1	1	no
FBgn0000658	FBgn0000658	fj	2R:18232760-18236311	young	old	NOTEST	0.3994	0.113017	-1.8213	0	1	1	no
FBgn0000659	FBgn0000659	fkh	3R:28580975-28585264	young	old	OK	6.20725	4.92292	-0.33444	-0.958106	0.00095	0.00392258	yes
FBgn0000662	FBgn0000662	fl(2)d	2R:13819623-13824553	young	old	OK	21.2592	23.1132	0.12063	0.400953	0.16625	0.309847	no
FBgn0000667	FBgn0000667	Actn	X:2010859-2061915	young	old	OK	39.4744	35.6326	-0.147719	-0.264054	0.36995	0.552368	no
FBgn0000709	FBgn0000709	fliI	X:21339740-21345088	young	old	OK	7.32604	7.67257	0.0666773	0.210398	0.46535	0.64727	no
FBgn0000711	FBgn0000711	flw	X:10385959-10409817	young	old	OK	145.106	125.41	-0.210464	-0.690247	0.0164	0.0463564	yes
FBgn0000715	FBgn0000715	FMRFa	2R:9906293-9910457	young	old	OK	4.64294	7.55858	0.703076	1.54187	5e-05	0.000267216	yes
FBgn0000719	FBgn0000719	fog	X:22824316-22885541	young	old	OK	18.464	16.8734	-0.129967	-0.250765	0.38215	0.565211	no
FBgn0000721	FBgn0000721	for	2L:3622073-3656953	young	old	HIDATA	33.9128	0	0	0	1	1	no
FBgn0000723	FBgn0000723	FER	3R:9365397-9394737	young	old	OK	25.6943	26.2765	0.0323265	0.0868563	0.76565	0.872201	no
FBgn0000808	FBgn0000808	gd	X:11985153-11987764	young	old	NOTEST	0.0194863	0.0382763	0.973988	0	1	1	no
FBgn0000810	FBgn0000810	fs(1)K10	X:2242137-2246041	young	old	OK	15.1079	15.7195	0.0572523	0.186453	0.51715	0.692003	no
FBgn0000826	FBgn0000826	png	X:1356487-1357601	young	old	NOTEST	0.0571872	0.101176	0.823107	0	1	1	no
FBgn0000927	FBgn0000927	fs(1)Ya	X:2724285-2726577	young	old	NOTEST	0.0102287	0.0100303	-0.0282492	0	1	1	no
FBgn0000928	FBgn0000928	fs(1)Yb	X:2720467-2724158	young	old	NOTEST	0.00627784	0.0868944	3.79092	0	1	1	no
FBgn0000964	FBgn0000964	tj	2L:19464266-19467758	young	old	OK	6.62446	4.62923	-0.51703	-1.43202	5e-05	0.000267216	yes
FBgn0000996	FBgn0000996	dup	2R:15376618-15387851	young	old	OK	1.03057	0.719238	-0.518901	-0.241691	0.57085	0.734953	no
FBgn0001075	FBgn0001075	ft	2L:4198403-4221796	young	old	NOTEST	0.407959	0.275836	-0.564612	0	1	1	no
FBgn0001077	FBgn0001077	ftz	3R:6864323-6866244	young	old	NOTEST	0.0281755	0.021013	-0.423155	0	1	1	no
FBgn0001078	FBgn0001078	ftz-f1	3L:18750606-18801312	young	old	OK	21.5473	17.1717	-0.327469	-1.01707	0.00025	0.00117925	yes
FBgn0001079	FBgn0001079	fu	X:18657754-18662153	young	old	OK	6.39398	6.81358	0.0916976	0.259933	0.36785	0.550421	no
FBgn0001083	FBgn0001083	fw	X:11992914-12003914	young	old	OK	5.73121	2.46963	-1.21454	-3.11158	5e-05	0.000267216	yes
FBgn0001084	FBgn0001084	fy	2L:8400420-8403280	young	old	OK	1.89824	2.29654	0.274803	0.415146	0.14525	0.280073	no
FBgn0001085	FBgn0001085	fz	3L:14274342-14368639	young	old	OK	6.11077	3.82612	-0.675473	-1.84658	5e-05	0.000267216	yes
FBgn0001086	FBgn0001086	fzy	2L:16310955-16326207	young	old	OK	0.489757	0.660599	0.431709	0.188901	0.7407	0.856198	no
FBgn0001087	FBgn0001087	g	X:13727203-13736278	young	old	OK	28.4169	25.4722	-0.157825	-0.553624	0.05395	0.126094	no
FBgn0001089	FBgn0001089	Gal	2L:6000227-6006827	young	old	OK	3.7234	4.79866	0.366013	0.448646	0.11535	0.233675	no
FBgn0001090	FBgn0001090	bnb	X:18788463-18806363	young	old	OK	149.615	168.314	0.169903	0.482537	0.09735	0.204151	no
FBgn0001091	FBgn0001091	Gapdh1	2R:7791900-7793380	young	old	OK	221.928	128.871	-0.784161	-2.74633	5e-05	0.000267216	yes
FBgn0001092	FBgn0001092	Gapdh2	X:15868144-15869661	young	old	OK	746.908	840.723	0.170701	0.520195	0.06885	0.153778	no
FBgn0001098	FBgn0001098	Gdh	3R:23933911-23943101	young	old	OK	103.175	58.8025	-0.811143	-2.44566	5e-05	0.000267216	yes
FBgn0001099	FBgn0001099	gdl	3L:15509060-15511047	young	old	OK	6.24569	6.51032	0.0598677	0.118879	0.67465	0.812555	no
FBgn0001104	FBgn0001104	Galphai	3L:6972749-6980044	young	old	OK	19.1653	28.878	0.591477	1.81047	5e-05	0.000267216	yes
FBgn0001105	FBgn0001105	Gbeta13F	X:15860114-15866175	young	old	OK	231.058	199.317	-0.213192	-0.645575	0.0259	0.0685728	no
FBgn0001108	FBgn0001108	Gl	3L:13929386-13934656	young	old	OK	8.53677	9.3495	0.131199	0.420242	0.14135	0.274236	no
FBgn0001112	FBgn0001112	Gld	3R:7252062-7265703	young	old	OK	9.74573	10.6242	0.124514	0.3693	0.20075	0.358111	no
FBgn0001114	FBgn0001114	Glt	2L:8672697-8679812	young	old	OK	59.8586	47.8542	-0.322914	-1.12363	0.0002	0.000967616	yes
FBgn0001120	FBgn0001120	gnu	3L:14802379-14803360	young	old	NOTEST	0.258604	0.28596	0.145068	0	1	1	no
FBgn0001122	FBgn0001122	Galphao	2R:10437984-10465701	young	old	OK	113.121	78.7943	-0.521698	-1.61272	5e-05	0.000267216	yes
FBgn0001123	FBgn0001123	Galphas	2R:23942537-23946936	young	old	OK	101.185	84.0636	-0.267446	-0.950092	0.0011	0.00446897	yes
FBgn0001124	FBgn0001124	Got1	2R:16138351-16141928	young	old	OK	92.0074	98.142	0.0931205	0.326071	0.26155	0.434158	no
FBgn0001125	FBgn0001125	Got2	2L:1982216-1987758	young	old	OK	88.7516	98.0433	0.143646	0.464807	0.11195	0.228304	no
FBgn0001128	FBgn0001128	Gpdh	2L:5943642-5948968	young	old	OK	199.455	108.659	-0.876256	-2.89158	5e-05	0.000267216	yes
FBgn0001133	FBgn0001133	grau	2R:21009763-21011921	young	old	OK	3.53033	4.218	0.256757	0.54901	0.05485	0.12768	no
FBgn0001134	FBgn0001134	Grd	3L:17823332-17841427	young	old	OK	3.58333	1.88063	-0.930084	-1.49599	5e-05	0.000267216	yes
FBgn0001137	FBgn0001137	grk	2L:8415689-8433598	young	old	OK	18.2118	24.1317	0.406052	0.58004	0.04095	0.100087	no
FBgn0001138	FBgn0001138	grn	3R:8147367-8181444	young	old	OK	4.36803	2.96739	-0.557787	-1.39429	5e-05	0.000267216	yes
FBgn0001139	FBgn0001139	gro	3R:26041735-26052257	young	old	OK	21.8188	22.189	0.0242724	0.0766305	0.7919	0.888726	no
FBgn0001142	FBgn0001142	Gs1	2L:114725-157666	young	old	OK	155.972	165.201	0.0829357	0.115004	0.6868	0.81982	no
FBgn0001145	FBgn0001145	Gs2	X:11422831-11430197	young	old	OK	1578.26	1375.38	-0.198511	-0.523477	0.0677	0.151765	no
FBgn0001147	FBgn0001147	gsb-n	2R:25040382-25052331	young	old	NOTEST	0.215021	0.159635	-0.429706	0	1	1	no
FBgn0001148	FBgn0001148	gsb	2R:25061963-25064643	young	old	NOTEST	0.048714	0.0109263	-2.15652	0	1	1	no
FBgn0001149	FBgn0001149	GstD1	3R:12367816-12369268	young	old	OK	61.8866	114.063	0.882127	2.90153	5e-05	0.000267216	yes
FBgn0001150	FBgn0001150	gt	X:2427112-2428967	young	old	OK	1.37827	0.964195	-0.515465	-0.732213	0.00995	0.0302349	yes
FBgn0001168	FBgn0001168	h	3L:8675758-8679253	young	old	OK	27.2213	48.0987	0.821263	2.76292	5e-05	0.000267216	yes
FBgn0001169	FBgn0001169	H	3R:20621937-20628915	young	old	OK	11.2635	10.8036	-0.0601447	-0.201379	0.48145	0.661236	no
FBgn0001170	FBgn0001170	H2.0	2L:6013058-6019402	young	old	NOTEST	0.101424	0.133813	0.399824	0	1	1	no
FBgn0001174	FBgn0001174	halo	2L:1517532-1518148	young	old	NOTEST	0.490071	0.220416	-1.15276	0	1	1	no
FBgn0001179	FBgn0001179	hay	3L:10631078-10638130	young	old	OK	2.46787	3.61074	0.549032	0.8078	0.0053	0.0174557	yes
FBgn0001180	FBgn0001180	hb	3R:8690979-8697822	young	old	OK	1.35367	1.00814	-0.425178	-0.746663	0.011	0.0329618	yes
FBgn0001185	FBgn0001185	her	2L:16677184-16679691	young	old	OK	15.0546	14.2642	-0.0778042	-0.231892	0.4213	0.603487	no
FBgn0001186	FBgn0001186	Hex-A	X:9585674-9589813	young	old	OK	68.86	91.9919	0.417841	1.44484	5e-05	0.000267216	yes
FBgn0001187	FBgn0001187	Hex-C	2R:15218378-15241589	young	old	OK	31.125	30.2207	-0.042538	-0.0694144	0.81065	0.899007	no
FBgn0001189	FBgn0001189	hfw	X:1669569-1692768	young	old	OK	14.412	19.1088	0.406972	0.519679	0.0759	0.166511	no
FBgn0001197	FBgn0001197	His2Av	3R:26866928-26869220	young	old	OK	22.5379	27.8433	0.304978	0.852372	0.00385	0.0132394	yes
FBgn0001202	FBgn0001202	hook	2L:19030843-19033498	young	old	OK	26.3248	24.9435	-0.0777601	-0.25727	0.3714	0.553895	no
FBgn0001206	FBgn0001206	Hmr	X:10590919-10595855	young	old	OK	1.23873	1.48095	0.257654	0.53953	0.0613	0.139806	no
FBgn0001208	FBgn0001208	Hn	3L:7760452-7763166	young	old	OK	221.949	223.177	0.00795931	0.0271403	0.9224	0.961418	no
FBgn0001215	FBgn0001215	Hrb98DE	3R:28599833-28605777	young	old	OK	115.055	108.38	-0.0862306	-0.29968	0.2994	0.477346	no
FBgn0001216	FBgn0001216	Hsc70-1	3L:13974060-13977761	young	old	OK	10.8943	5.8138	-0.906018	-2.47351	5e-05	0.000267216	yes
FBgn0001217	FBgn0001217	Hsc70-2	3R:13044758-13047388	young	old	NOTEST	0.0281783	0.0310033	0.137835	0	1	1	no
FBgn0001218	FBgn0001218	Hsc70-3	X:11801695-11807117	young	old	OK	184.573	226.457	0.295042	0.955037	0.0009	0.00374446	yes
FBgn0001220	FBgn0001220	Hsc70-5	2R:14252597-14256192	young	old	OK	58.2521	72.3048	0.311783	1.10746	0.0002	0.000967616	yes
FBgn0001222	FBgn0001222	Hsf	2R:18130302-18134634	young	old	OK	30.0096	30.1767	0.00801132	0.0275684	0.92255	0.961418	no
FBgn0001223	FBgn0001223	Hsp22	3L:9372721-9374964	young	old	OK	12.9308	226.961	4.13356	10.7856	5e-05	0.000267216	yes
FBgn0001224	FBgn0001224	Hsp23	3L:9381881-9382765	young	old	OK	4.29587	5.1634	0.265372	0.444244	0.1204	0.241499	no
FBgn0001225	FBgn0001225	Hsp26	3L:9376417-9377427	young	old	OK	2.28526	7.70263	1.75299	2.78918	5e-05	0.000267216	yes
FBgn0001226	FBgn0001226	Hsp27	3L:9384062-9386463	young	old	NOTEST	0.122487	0.369427	1.59266	0	1	1	no
FBgn0001227	FBgn0001227	Hsp67Ba	3L:9377801-9381119	young	old	OK	4.33733	2.3481	-0.885312	-1.66011	5e-05	0.000267216	yes
FBgn0001228	FBgn0001228	Hsp67Bb	3L:9372721-9374964	young	old	NOTEST	0.0311095	0.285331	3.19721	0	1	1	no
FBgn0001229	FBgn0001229	Hsp67Bc	3L:9371510-9372497	young	old	OK	3.44235	1.33017	-1.37178	-1.85642	5e-05	0.000267216	yes
FBgn0001230	FBgn0001230	Hsp68	3R:24054390-24057310	young	old	OK	2.15315	6.22026	1.53053	2.69681	5e-05	0.000267216	yes
FBgn0001233	FBgn0001233	Hsp83	3L:3192968-3197631	young	old	OK	273.806	393.903	0.524689	1.63891	5e-05	0.000267216	yes
FBgn0001234	FBgn0001234	Hsromega	3R:21296126-21317836	young	old	OK	126.834	157.279	0.310382	0.695047	0.0157	0.0446211	yes
FBgn0001235	FBgn0001235	hth	3R:10507560-10645773	young	old	OK	95.458	83.1889	-0.198476	-0.634957	0.02885	0.0749666	no
FBgn0001247	FBgn0001247	Ide	3L:20370312-20375896	young	old	OK	36.1866	39.6717	0.132652	0.468371	0.10535	0.217324	no
FBgn0001248	FBgn0001248	Idh	3L:8356403-8360906	young	old	OK	173.735	188.02	0.113998	0.396351	0.1705	0.316177	no
FBgn0001250	FBgn0001250	if	X:16752188-16783434	young	old	OK	21.2632	20.8232	-0.0301662	-0.106452	0.7179	0.841514	no
FBgn0001253	FBgn0001253	ImpE1	3L:8372404-8391171	young	old	NOTEST	0.399531	0.231397	-0.787937	0	1	1	no
FBgn0001254	FBgn0001254	ImpE2	3L:3510973-3512681	young	old	NOTEST	0.0171183	0.0131837	-0.376789	0	1	1	no
FBgn0001255	FBgn0001255	ImpE3	3R:8013790-8033009	young	old	NOTEST	0.341033	0.461806	0.437374	0	1	1	no
FBgn0001256	FBgn0001256	ImpL1	3L:13382764-13383999	young	old	OK	0.985879	1.97048	0.999066	1.26379	5e-05	0.000267216	yes
FBgn0001257	FBgn0001257	ImpL2	3L:4224005-4236147	young	old	OK	16.8003	15.0877	-0.155119	-0.478259	0.0988	0.206482	no
FBgn0001258	FBgn0001258	ImpL3	3L:6259104-6262694	young	old	OK	2.88393	26.2133	3.18419	6.46836	5e-05	0.000267216	yes
FBgn0001259	FBgn0001259	in	3L:20367197-20370259	young	old	OK	1.00121	1.15426	0.205224	0.34585	0.2237	0.387005	no
FBgn0001263	FBgn0001263	inaD	2R:22854382-22858794	young	old	OK	32.7022	30.3323	-0.108534	-0.105829	0.7251	0.846471	no
FBgn0001269	FBgn0001269	inv	2R:11474464-11509695	young	old	OK	0.686898	0.732853	0.093427	0.122565	0.6645	0.804819	no
FBgn0001276	FBgn0001276	ix	2R:11359436-11360163	young	old	OK	2.74033	3.74882	0.452091	0.624383	0.0323	0.0825453	no
FBgn0001280	FBgn0001280	janA	3R:30037983-30039533	young	old	OK	18.8339	24.039	0.352048	0.843531	0.00395	0.0135384	yes
FBgn0001281	FBgn0001281	janB	3R:30037983-30039533	young	old	NOTEST	0.068949	0.118297	0.778814	0	1	1	no
FBgn0001285	FBgn0001285	Jon44E	2R:8691447-8696245	young	old	OK	0.609765	0.717706	0.23514	0.095376	0.81965	0.903672	no
FBgn0001291	FBgn0001291	Jra	2R:10096479-10099590	young	old	OK	24.4733	32.3228	0.401345	1.17539	0.00015	0.000740571	yes
FBgn0001296	FBgn0001296	kar	3R:12682185-12689367	young	old	OK	17.0227	17.1927	0.0143341	0.0448154	0.8776	0.936545	no
FBgn0001297	FBgn0001297	kay	3R:29765994-29794113	young	old	OK	33.9624	47.915	0.496538	1.72454	5e-05	0.000267216	yes
FBgn0001301	FBgn0001301	kel	2L:18129883-18138083	young	old	OK	10.9985	9.45346	-0.218386	-0.728913	0.01065	0.032052	yes
FBgn0001308	FBgn0001308	Khc	2R:16266959-16271971	young	old	OK	13.3398	18.1425	0.443635	1.48772	5e-05	0.000267216	yes
FBgn0001311	FBgn0001311	kkv	3R:5378092-5392866	young	old	NOTEST	0.302112	0.12338	-1.29198	0	1	1	no
FBgn0001313	FBgn0001313	kl-2	Y:573087-664173	young	old	NOTEST	0	0	0	0	1	1	no
FBgn0001316	FBgn0001316	klar	3L:434082-540614	young	old	OK	28.737	29.5377	0.0396493	0.117041	0.68735	0.82008	no
FBgn0001319	FBgn0001319	kn	2R:14772649-14807061	young	old	OK	5.47533	3.66796	-0.577968	-1.46148	5e-05	0.000267216	yes
FBgn0001320	FBgn0001320	kni	3L:20692329-20695378	young	old	OK	2.62924	4.10474	0.642645	1.34536	5e-05	0.000267216	yes
FBgn0001321	FBgn0001321	knk	3R:10122364-10125664	young	old	OK	3.13527	3.80017	0.277476	0.620607	0.03315	0.0842606	no
FBgn0001323	FBgn0001323	knrl	3L:20597140-20620659	young	old	OK	3.94965	5.91068	0.5816	1.6032	5e-05	0.000267216	yes
FBgn0001324	FBgn0001324	kto	3L:19836613-19844944	young	old	OK	3.01402	3.07233	0.0276428	0.0798314	0.7824	0.881731	no
FBgn0001325	FBgn0001325	Kr	2R:25183627-25255318	young	old	OK	0.857891	0.594627	-0.528809	-0.425952	0.1491	0.285479	no
FBgn0001330	FBgn0001330	kz	X:2225295-2242035	young	old	OK	1.82172	1.96363	0.108223	0.116497	0.6821	0.817101	no
FBgn0001341	FBgn0001341	l(1)1Bi	X:629772-635545	young	old	OK	2.14531	2.67791	0.319921	0.36263	0.2055	0.364209	no
FBgn0001404	FBgn0001404	egh	X:2588502-2599111	young	old	OK	64.056	62.9678	-0.0247205	-0.0877881	0.76245	0.870789	no
FBgn0001491	FBgn0001491	l(1)10Bb	X:11324293-11325308	young	old	OK	27.8515	29.5386	0.0848472	0.243761	0.3974	0.579654	no
FBgn0001565	FBgn0001565	Hlc	X:21385517-21387946	young	old	OK	35.6286	30.5131	-0.223606	-0.751564	0.00935	0.0286892	yes
FBgn0001612	FBgn0001612	Grip91	X:13736569-13744683	young	old	OK	4.61016	4.11978	-0.162249	-0.225027	0.43525	0.617413	no
FBgn0001624	FBgn0001624	dlg1	X:11369664-11409776	young	old	OK	82.5301	71.75	-0.201942	-0.594717	0.0386	0.0957199	no
FBgn0001941	FBgn0001941	ifc	2L:5986347-5988854	young	old	OK	26.984	46.2868	0.778497	2.58398	5e-05	0.000267216	yes
FBgn0001942	FBgn0001942	eIF-4a	2L:5981763-5985909	young	old	OK	886.034	883.469	-0.0041829	-0.0121829	0.96725	0.984146	no
FBgn0001961	FBgn0001961	Arpc1	2L:13827940-13829741	young	old	OK	16.3186	24.4341	0.582374	1.76831	5e-05	0.000267216	yes
FBgn0001965	FBgn0001965	Sos	2L:13813815-13819824	young	old	OK	7.53361	7.00463	-0.105032	-0.337247	0.23925	0.40785	no
FBgn0001967	FBgn0001967	NimC3	2L:14019356-14020325	young	old	NOTEST	0.00725918	0.0073407	0.0161094	0	1	1	no
FBgn0001970	FBgn0001970	Pgant35A	2L:14359251-14361411	young	old	OK	4.14563	4.85026	0.22647	0.432206	0.1345	0.26356	no
FBgn0001974	FBgn0001974	l(2)35Bd	2L:15009938-15011764	young	old	OK	2.96209	3.36746	0.185047	0.362835	0.2064	0.365242	no
FBgn0001977	FBgn0001977	CIAPIN1	2L:15035393-15038861	young	old	OK	9.0048	14.7423	0.7112	1.09142	0.0001	0.000512253	yes
FBgn0001978	FBgn0001978	stc	2L:15113479-15118069	young	old	OK	4.2569	7.48807	0.814792	2.36019	5e-05	0.000267216	yes
FBgn0001981	FBgn0001981	esg	2L:15333865-15336138	young	old	OK	0.521603	0.552553	0.08316	0.0999423	0.7275	0.848068	no
FBgn0001983	FBgn0001983	wor	2L:15423296-15425580	young	old	NOTEST	0.0188731	0.0318362	0.754338	0	1	1	no
FBgn0001986	FBgn0001986	l(2)35Df	2L:15752262-15755900	young	old	OK	4.96401	4.92161	-0.0123746	-0.033836	0.90675	0.953177	no
FBgn0001987	FBgn0001987	Gli	2L:15756001-15762758	young	old	OK	7.7783	14.5353	0.902034	2.86345	5e-05	0.000267216	yes
FBgn0001989	FBgn0001989	ND-B17	2L:15749318-15751078	young	old	OK	130.13	90.3931	-0.525671	-1.75881	5e-05	0.000267216	yes
FBgn0001990	FBgn0001990	wek	2L:15764219-15768349	young	old	OK	4.81013	4.77984	-0.00911363	-0.0145754	0.9594	0.97933	no
FBgn0001991	FBgn0001991	Ca-alpha1D	2L:16165830-16190540	young	old	OK	61.4922	43.1009	-0.512684	-1.70757	5e-05	0.000267216	yes
FBgn0001992	FBgn0001992	Cyp303a1	2L:16294182-16299858	young	old	OK	1.61796	1.27051	-0.34877	-0.287625	0.3173	0.496793	no
FBgn0001994	FBgn0001994	crp	2L:16263555-16287730	young	old	OK	35.2386	34.4381	-0.033152	-0.112951	0.694	0.823931	no
FBgn0001995	FBgn0001995	mRpL4	2L:16327068-16329132	young	old	OK	13.0793	13.2151	0.014892	0.0267095	0.92365	0.961984	no
FBgn0002021	FBgn0002021	l(2)37Bb	2L:19049075-19051612	young	old	OK	8.21992	8.80896	0.0998481	0.209464	0.4636	0.645702	no
FBgn0002022	FBgn0002022	Catsup	2L:19041861-19045148	young	old	OK	31.0147	34.3617	0.147847	0.435918	0.13565	0.265412	no
FBgn0002023	FBgn0002023	Lim3	2L:19079255-19108427	young	old	OK	2.52809	1.68785	-0.58286	-1.12763	5e-05	0.000267216	yes
FBgn0002031	FBgn0002031	l(2)37Cc	2L:19121344-19123869	young	old	OK	43.7436	54.2454	0.310427	1.03273	0.0001	0.000512253	yes
FBgn0002036	FBgn0002036	CG10561	2L:19114400-19120306	young	old	OK	11.57	9.01525	-0.359946	-0.437155	0.12475	0.248303	no
FBgn0002044	FBgn0002044	swm	2L:19490261-19497978	young	old	OK	15.9267	17.1527	0.106986	0.307871	0.2868	0.464761	no
FBgn0002069	FBgn0002069	Aats-asp	2R:12875163-12883253	young	old	OK	16.8371	34.9011	1.05163	0.946125	0.00205	0.00764547	yes
FBgn0002121	FBgn0002121	l(2)gl	2L:9838-21376	young	old	OK	36.9219	46.6767	0.338224	1.18724	5e-05	0.000267216	yes
FBgn0002174	FBgn0002174	l(2)tid	2R:23705438-23709947	young	old	OK	3.89516	4.37574	0.167844	0.306207	0.28265	0.459977	no
FBgn0002183	FBgn0002183	dre4	3L:1871573-1876312	young	old	OK	11.7426	15.7561	0.424156	1.38289	5e-05	0.000267216	yes
FBgn0002283	FBgn0002283	l(3)73Ah	3L:16588474-16591050	young	old	OK	5.35291	5.55612	0.0537542	0.0939794	0.74275	0.857405	no
FBgn0002284	FBgn0002284	Prosbeta6	3L:16609399-16610418	young	old	OK	27.172	37.6686	0.471241	1.38271	5e-05	0.000267216	yes
FBgn0002306	FBgn0002306	sas	3R:7159228-7183702	young	old	OK	6.44162	6.93551	0.106579	0.325717	0.2603	0.43272	no
FBgn0002354	FBgn0002354	l(3)87Df	3R:13030912-13031598	young	old	OK	5.54097	6.38646	0.20488	0.303397	0.28285	0.460086	no
FBgn0002413	FBgn0002413	dco	3R:31054084-31061210	young	old	OK	55.6501	51.3382	-0.11635	-0.406529	0.1618	0.303282	no
FBgn0002431	FBgn0002431	hyd	3R:9711141-9725615	young	old	OK	41.3012	42.8641	0.0535853	0.181266	0.52705	0.700212	no
FBgn0002440	FBgn0002440	l(3)mbn	3L:6123933-6129890	young	old	NOTEST	0.0188126	0.0108012	-0.800506	0	1	1	no
FBgn0002441	FBgn0002441	l(3)mbt	3R:27265456-27273273	young	old	OK	4.98414	4.98402	-3.68587e-05	-0.000110218	0.9991	0.999293	no
FBgn0002466	FBgn0002466	sti	3L:12507997-12515009	young	old	NOTEST	0.103345	0.124359	0.267048	0	1	1	no
FBgn0002521	FBgn0002521	pho	4:1172468-1181628	young	old	OK	44.199	37.5144	-0.236569	-0.80779	0.0059	0.019194	yes
FBgn0002522	FBgn0002522	lab	3R:6661426-6678590	young	old	OK	2.33329	1.95668	-0.25396	-0.42274	0.1413	0.274236	no
FBgn0002524	FBgn0002524	lace	2L:15499126-15505018	young	old	OK	10.3213	12.6715	0.29597	0.893863	0.00185	0.00702336	yes
FBgn0002525	FBgn0002525	Lam	2L:5542479-5546642	young	old	OK	15.6371	20.9464	0.421728	1.39985	5e-05	0.000267216	yes
FBgn0002526	FBgn0002526	LanA	3L:6203830-6218022	young	old	OK	12.6902	10.4212	-0.284191	-1.00254	0.0005	0.00219754	yes
FBgn0002531	FBgn0002531	Lcp1	2R:8430114-8431243	young	old	NOTEST	0.35054	0.231878	-0.596217	0	1	1	no
FBgn0002533	FBgn0002533	Lcp2	2R:8433796-8434785	young	old	NOTEST	0.226517	0.198818	-0.188169	0	1	1	no
FBgn0002534	FBgn0002534	Lcp3	2R:8435309-8436095	young	old	NOTEST	0.294066	0.224202	-0.391342	0	1	1	no
FBgn0002535	FBgn0002535	Lcp4	2R:8437646-8438495	young	old	NOTEST	0	0.0429334	inf	0	1	1	no
FBgn0002542	FBgn0002542	lds	3R:7920430-7967408	young	old	OK	1.29807	1.99879	0.622759	0.529653	0.06605	0.149001	no
FBgn0002543	FBgn0002543	robo2	2L:1380082-1420453	young	old	OK	2.68205	1.96936	-0.445608	-0.985605	0.00115	0.00464299	yes
FBgn0002552	FBgn0002552	lin	2R:8914523-8918877	young	old	OK	3.25817	3.69772	0.182572	0.398648	0.1686	0.313326	no
FBgn0002561	FBgn0002561	l(1)sc	X:268508-470726	young	old	NOTEST	0.00998531	0.00437407	-1.19083	0	1	1	no
FBgn0002562	FBgn0002562	Lsp1alpha	X:12490290-12492982	young	old	NOTEST	0.0108318	0.0635611	2.55288	0	1	1	no
FBgn0002563	FBgn0002563	Lsp1beta	2L:898499-901316	young	old	OK	5.9874	2.43764	-1.29645	-2.61781	5e-05	0.000267216	yes
FBgn0002564	FBgn0002564	Lsp1gamma	3L:66429-68995	young	old	NOTEST	0.11335	0.0465793	-1.28302	0	1	1	no
FBgn0002565	FBgn0002565	Lsp2	3L:12129102-12131869	young	old	OK	105.979	11.303	-3.22899	-6.25512	5e-05	0.000267216	yes
FBgn0002566	FBgn0002566	lt	2L:22924794-22943135	young	old	OK	36.4651	37.1118	0.0253627	0.0863086	0.76365	0.87111	no
FBgn0002567	FBgn0002567	ltd	2R:9177863-9186342	young	old	OK	58.8347	46.8609	-0.328283	-0.995912	0.0007	0.00297687	yes
FBgn0002569	FBgn0002569	Mal-A2	2R:8453626-8455782	young	old	NOTEST	0.124399	0.332455	1.41819	0	1	1	no
FBgn0002570	FBgn0002570	Mal-A1	2R:8447450-8451904	young	old	OK	2.77547	3.02393	0.12369	0.151926	0.59205	0.7525	no
FBgn0002571	FBgn0002571	Mal-A3	2R:8455908-8457892	young	old	NOTEST	0.00259913	0.00704086	1.43772	0	1	1	no
FBgn0002573	FBgn0002573	sens	3L:13396227-13401125	young	old	NOTEST	0.283605	0.289162	0.0279944	0	1	1	no
FBgn0002576	FBgn0002576	lz	X:9284648-9303636	young	old	OK	5.33401	7.17753	0.428267	1.18797	0.00025	0.00117925	yes
FBgn0002577	FBgn0002577	m	X:11754272-11769508	young	old	NOTEST	0.334305	0.233519	-0.517628	0	1	1	no
FBgn0002578	FBgn0002578	Kaz-m1	3R:26014720-26016487	young	old	NOTEST	0.184013	0.147222	-0.321809	0	1	1	no
FBgn0002579	FBgn0002579	RpL36	X:628337-629483	young	old	OK	1700.99	1804.65	0.0853425	0.274402	0.3445	0.526732	no
FBgn0002590	FBgn0002590	RpS5a	X:17143587-17148264	young	old	OK	796.212	828.58	0.0574873	0.187529	0.51425	0.689279	no
FBgn0002592	FBgn0002592	E(spl)m2-BFM	3R:26016513-26017470	young	old	OK	1.38553	0.646364	-1.10002	-1.12528	0.0003	0.00138981	yes
FBgn0002593	FBgn0002593	RpLP1	2L:419951-420864	young	old	OK	2588.13	2480.2	-0.0614566	-0.176345	0.5382	0.709841	no
FBgn0002607	FBgn0002607	RpL19	2R:24967876-24969547	young	old	OK	472.866	584.986	0.306971	0.999442	0.0002	0.000967616	yes
FBgn0002609	FBgn0002609	E(spl)m3-HLH	3R:26021822-26023127	young	old	OK	1.37765	0.73189	-0.91251	-1.09086	0.00025	0.00117925	yes
FBgn0002622	FBgn0002622	RpS3	3R:23358811-23360207	young	old	OK	403.009	441.165	0.130508	0.446247	0.1234	0.24642	no
FBgn0002626	FBgn0002626	RpL32	3R:30045228-30046161	young	old	OK	321.326	395.205	0.298565	1.0312	0.00065	0.0027894	yes
FBgn0002629	FBgn0002629	E(spl)m4-BFM	3R:26023820-26024579	young	old	NOTEST	0	0	0	0	1	1	no
FBgn0002631	FBgn0002631	E(spl)m5-HLH	3R:26028853-26029735	young	old	NOTEST	0.0136198	0.00653214	-1.06007	0	1	1	no
FBgn0002632	FBgn0002632	E(spl)m6-BFM	3R:26032910-26034047	young	old	NOTEST	0.0433524	0.0599907	0.468625	0	1	1	no
FBgn0002633	FBgn0002633	E(spl)m7-HLH	3R:26037037-26038019	young	old	NOTEST	0.11907	0.0189035	-2.65509	0	1	1	no
FBgn0002638	FBgn0002638	Rcc1	3L:5930261-5932773	young	old	OK	3.69314	4.7261	0.355801	0.811775	0.00395	0.0135384	yes
FBgn0002641	FBgn0002641	mal	X:20429674-20433210	young	old	OK	2.76922	5.1908	0.906475	2.15278	5e-05	0.000267216	yes
FBgn0002643	FBgn0002643	mam	2R:13991202-14060356	young	old	OK	21.754	19.0928	-0.188247	-0.49471	0.0926	0.195934	no
FBgn0002645	FBgn0002645	Map205	3R:32055278-32068441	young	old	OK	36.3614	53.9066	0.568056	1.97257	5e-05	0.000267216	yes
FBgn0002673	FBgn0002673	twe	2L:16257687-16261877	young	old	OK	2.92011	2.90638	-0.00679658	-0.00712146	0.9799	0.989168	no
FBgn0002707	FBgn0002707	mei-9	X:4311988-4318801	young	old	OK	2.07637	2.60873	0.329282	0.680794	0.0176	0.0492382	yes
FBgn0002709	FBgn0002709	mei-218	X:17107581-17142990	young	old	OK	1.16984	1.27314	0.122084	0.148724	0.5943	0.754371	no
FBgn0002715	FBgn0002715	mei-S332	2R:22106106-22124566	young	old	OK	2.53715	3.00534	0.244322	0.18157	0.5253	0.698962	no
FBgn0002716	FBgn0002716	mei-W68	2R:19456169-19486837	young	old	OK	1.93446	2.22157	0.199643	0.0472255	0.80535	0.896293	no
FBgn0002719	FBgn0002719	Men	3R:12713102-12722442	young	old	OK	168.535	158.796	-0.0858721	-0.292295	0.31095	0.48981	no
FBgn0002723	FBgn0002723	Met	X:11616123-11621280	young	old	OK	11.2366	9.68413	-0.214512	-0.703265	0.01445	0.0415007	yes
FBgn0002732	FBgn0002732	E(spl)malpha-BFM	3R:26010892-26011568	young	old	OK	0.65312	0.839764	0.362636	0.29096	0.28745	0.465378	no
FBgn0002733	FBgn0002733	E(spl)mbeta-HLH	3R:26005045-26006023	young	old	OK	4.89549	6.1758	0.335172	0.625966	0.0298	0.0770682	no
FBgn0002734	FBgn0002734	E(spl)mdelta-HLH	3R:25997620-25998633	young	old	NOTEST	0.0161942	0.0387929	1.26032	0	1	1	no
FBgn0002735	FBgn0002735	E(spl)mgamma-HLH	3R:25999850-26000761	young	old	NOTEST	0.0358939	0.0276586	-0.37601	0	1	1	no
FBgn0002736	FBgn0002736	mago	2R:21128576-21142261	young	old	OK	23.7589	26.0368	0.132088	0.326141	0.25855	0.430723	no
FBgn0002772	FBgn0002772	Mlc1	3R:27657077-27660177	young	old	OK	144.882	78.1642	-0.890303	-3.02815	5e-05	0.000267216	yes
FBgn0002773	FBgn0002773	Mlc2	3R:30171437-30174551	young	old	OK	436.429	251.324	-0.796196	-2.55234	5e-05	0.000267216	yes
FBgn0002774	FBgn0002774	mle	2R:5974856-5980778	young	old	OK	46.4011	57.4893	0.309133	1.0905	0.00035	0.00159018	yes
FBgn0002775	FBgn0002775	msl-3	3L:7094817-7125533	young	old	OK	2.73295	2.55543	-0.0968942	-0.0896258	0.75325	0.865149	no
FBgn0002778	FBgn0002778	mnd	3L:14985099-14991667	young	old	OK	26.8046	22.7252	-0.238187	-0.790771	0.0057	0.0186017	yes
FBgn0002780	FBgn0002780	mod	3R:32052059-32054974	young	old	OK	72.4429	65.5284	-0.144724	-0.50643	0.0797	0.173416	no
FBgn0002781	FBgn0002781	mod(mdg4)	3R:21350845-21377401	young	old	OK	80.0094	72.3377	-0.145421	-0.195165	0.41035	0.591973	no
FBgn0002783	FBgn0002783	mor	3R:15965445-15972913	young	old	OK	6.57798	7.26906	0.144123	0.421206	0.14145	0.274327	no
FBgn0002787	FBgn0002787	Rpn8	2R:24392128-24404527	young	old	OK	18.6946	23.9037	0.354613	0.395775	0.16535	0.308725	no
FBgn0002789	FBgn0002789	Mp20	2R:13246669-13248880	young	old	OK	55.0857	128.13	1.21786	4.02384	5e-05	0.000267216	yes
FBgn0002791	FBgn0002791	mr	2R:23972430-23975408	young	old	OK	9.66403	10.8131	0.16208	0.477534	0.09885	0.206503	no
FBgn0002838	FBgn0002838	ms(3)K81	3R:26875851-26876562	young	old	NOTEST	0	0	0	0	1	1	no
FBgn0002842	FBgn0002842	sa	3L:21382500-21433134	young	old	NOTEST	0.0649277	0.0655419	0.0135829	0	1	1	no
FBgn0002855	FBgn0002855	Acp26Aa	2L:5892882-5893896	young	old	NOTEST	0.022106	0.0441303	0.997333	0	1	1	no
FBgn0002856	FBgn0002856	Acp26Ab	2L:5892297-5892862	young	old	NOTEST	0.0201208	0.0419371	1.05954	0	1	1	no
FBgn0002862	FBgn0002862	Mst87F	3R:13827150-13828427	young	old	NOTEST	0.0335653	0.083284	1.31107	0	1	1	no
FBgn0002863	FBgn0002863	Acp95EF	3R:24227022-24250248	young	old	OK	1.09748	0.959524	-0.193811	-0.0075872	0.89675	0.948144	no
FBgn0002865	FBgn0002865	Mst98Ca	3R:28291337-28292656	young	old	NOTEST	0	0	0	0	1	1	no
FBgn0002868	FBgn0002868	MtnA	3R:9783406-9784370	young	old	OK	815.949	2298.29	1.49401	4.93504	5e-05	0.000267216	yes
FBgn0002869	FBgn0002869	MtnB	3R:20503101-20503746	young	old	OK	1.26359	13.2357	3.38884	2.78384	5e-05	0.000267216	yes
FBgn0002872	FBgn0002872	mu2	3L:1941067-1947475	young	old	OK	1.03142	1.61591	0.647719	1.05948	0.0004	0.00179455	yes
FBgn0002873	FBgn0002873	mud	X:14247731-14258595	young	old	NOTEST	0.174605	0.246214	0.495812	0	1	1	no
FBgn0002878	FBgn0002878	mus101	X:13722245-13727113	young	old	OK	0.844227	0.977083	0.21085	0.39158	0.17125	0.317227	no
FBgn0002887	FBgn0002887	mus201	2L:8438168-8442342	young	old	OK	2.11098	2.95364	0.484584	1.1352	0.00015	0.000740571	yes
FBgn0002891	FBgn0002891	mus205	2R:7793624-7806385	young	old	OK	1.69895	5.34165	1.65264	2.41008	5e-05	0.000267216	yes
FBgn0002899	FBgn0002899	mus301	3L:8137807-8151813	young	old	OK	0.621738	0.748405	0.267512	0.336373	0.2415	0.410471	no
FBgn0002901	FBgn0002901	mus304	3L:18109813-18112847	young	old	OK	1.17577	1.5366	0.386137	0.679151	0.01865	0.0517152	no
FBgn0002905	FBgn0002905	mus308	3R:12705093-12712299	young	old	OK	0.572417	0.976191	0.770097	1.26234	5e-05	0.000267216	yes
FBgn0002906	FBgn0002906	Blm	3R:11735446-11741783	young	old	OK	1.12932	1.44218	0.352796	0.588133	0.0423	0.102781	no
FBgn0002909	FBgn0002909	mus312	3L:7329131-7333471	young	old	OK	2.54085	2.20762	-0.202817	-0.130481	0.6339	0.783066	no
FBgn0002914	FBgn0002914	Myb	X:15853420-15857823	young	old	OK	22.5705	22.7677	0.0125538	0.040759	0.88615	0.941932	no
FBgn0002917	FBgn0002917	na	X:14266366-14277416	young	old	OK	15.2282	10.2944	-0.564886	-1.98666	5e-05	0.000267216	yes
FBgn0002921	FBgn0002921	Atpalpha	3R:20948713-20976239	young	old	HIDATA	0	507.284	0	0	1	1	no
FBgn0002922	FBgn0002922	nau	3R:23711526-23718357	young	old	NOTEST	0.449643	0.156976	-1.51824	0	1	1	no
FBgn0002924	FBgn0002924	ncd	3R:29803195-29816451	young	old	OK	0.418402	0.549139	0.392281	0.147764	0.6952	0.825167	no
FBgn0002926	FBgn0002926	ndl	3L:6550737-6603366	young	old	NOTEST	0.00800485	0.0081959	0.0340281	0	1	1	no
FBgn0002930	FBgn0002930	nec	2R:7150702-7223378	young	old	OK	39.519	52.2004	0.401513	0.772721	0.00735	0.0231837	yes
FBgn0002931	FBgn0002931	net	2L:82420-87387	young	old	OK	12.1217	12.5268	0.0474243	0.138079	0.6342	0.78325	no
FBgn0002932	FBgn0002932	neur	3R:9020347-9042349	young	old	OK	7.89623	8.36166	0.0826252	0.165253	0.56725	0.732227	no
FBgn0002933	FBgn0002933	ng1	X:3176439-3348400	young	old	NOTEST	0.0286588	0.100271	1.80686	0	1	1	no
FBgn0002936	FBgn0002936	ninaA	2L:877171-885141	young	old	OK	73.4309	99.1785	0.433641	1.40336	5e-05	0.000267216	yes
FBgn0002937	FBgn0002937	ninaB	3R:13694052-13705402	young	old	OK	23.0715	29.456	0.352446	0.600595	0.03885	0.0962018	no
FBgn0002938	FBgn0002938	ninaC	2L:7377701-7384344	young	old	OK	634.579	503.79	-0.332978	-0.88267	0.0029	0.0103502	yes
FBgn0002939	FBgn0002939	ninaD	2L:18081627-18083608	young	old	OK	3.17447	1.00068	-1.66554	-2.57779	5e-05	0.000267216	yes
FBgn0002940	FBgn0002940	ninaE	3R:19886254-19888206	young	old	HIDATA	0	0	0	0	1	1	no
FBgn0002941	FBgn0002941	slou	3R:21548660-21557182	young	old	OK	0.619111	0.571404	-0.115689	-0.153351	0.58235	0.745028	no
FBgn0002945	FBgn0002945	nkd	3L:19003740-19045449	young	old	OK	4.18111	4.07937	-0.0355399	-0.0978555	0.7355	0.852986	no
FBgn0002948	FBgn0002948	nod	X:11580771-11585750	young	old	OK	1.15523	1.54479	0.419228	0.113474	0.6141	0.769271	no
FBgn0002962	FBgn0002962	nos	3R:19154096-19162300	young	old	NOTEST	0.232802	0.0898893	-1.37288	0	1	1	no
FBgn0002973	FBgn0002973	numb	2L:9437468-9464184	young	old	OK	15.1025	14.4342	-0.0652943	-0.209616	0.46815	0.649665	no
FBgn0002985	FBgn0002985	odd	2L:3604223-3606756	young	old	OK	0.734896	0.726202	-0.0171687	-0.0233391	0.9316	0.964822	no
FBgn0002989	FBgn0002989	okr	2L:2988115-2992759	young	old	OK	1.73403	1.95719	0.174654	0.237611	0.41015	0.591921	no
FBgn0003002	FBgn0003002	opa	3R:4852812-4869979	young	old	OK	2.57567	2.29491	-0.166511	-0.357607	0.2099	0.36923	no
FBgn0003008	FBgn0003008	or	2R:23967938-23970073	young	old	OK	26.5843	27.3111	0.0389121	0.0871058	0.7632	0.870789	no
FBgn0003009	FBgn0003009	ord	2R:23271256-23275536	young	old	NOTEST	0.00595941	0.00623382	0.0649487	0	1	1	no
FBgn0003011	FBgn0003011	ort	3R:19659747-19663672	young	old	OK	10.4159	7.90907	-0.397202	-1.09007	0.00025	0.00117925	yes
FBgn0003015	FBgn0003015	osk	3R:8934278-8938395	young	old	NOTEST	0.256405	0.096192	-1.41444	0	1	1	no
FBgn0003016	FBgn0003016	osp	2L:14599195-14689340	young	old	OK	12.3235	10.1506	-0.279854	-0.133354	0.68865	0.820681	no
FBgn0003023	FBgn0003023	otu	X:8485007-8517029	young	old	NOTEST	0.177789	0.11616	-0.614052	0	1	1	no
FBgn0003028	FBgn0003028	ovo	X:4956645-5070929	young	old	OK	7.02206	6.94463	-0.0159968	-0.0512003	0.85705	0.925379	no
FBgn0003034	FBgn0003034	SP	3L:13301634-13301922	young	old	NOTEST	0.11044	0	-inf	0	1	1	no
FBgn0003041	FBgn0003041	pbl	3L:7896108-7911954	young	old	OK	5.27517	6.59526	0.322213	0.867286	0.0024	0.00877095	yes
FBgn0003042	FBgn0003042	Pc	3L:21304696-21318020	young	old	OK	14.8775	10.9035	-0.448343	-1.04436	0.00075	0.00316741	yes
FBgn0003044	FBgn0003044	Pcl	2R:18135425-18139990	young	old	OK	4.97521	4.5621	-0.125058	-0.355034	0.2115	0.3711	no
FBgn0003046	FBgn0003046	Pcp	2L:7013395-7023898	young	old	OK	0.625614	0.77777	0.314072	0.0819718	0.7616	0.8704	no
FBgn0003048	FBgn0003048	pcx	X:2225295-2242035	young	old	OK	3.63353	4.1538	0.19306	0.592872	0.04045	0.0991221	no
FBgn0003053	FBgn0003053	peb	X:4617563-4627206	young	old	OK	5.49707	4.74837	-0.211232	-0.667818	0.0211	0.0575243	no
FBgn0003057	FBgn0003057	CG10598	X:17225156-17226867	young	old	NOTEST	0	0.00294585	inf	0	1	1	no
FBgn0003060	FBgn0003060	CG9757	3R:13611582-13612433	young	old	OK	0.330756	3.36072	3.34493	2.46127	5e-05	0.000267216	yes
FBgn0003062	FBgn0003062	Fib	2R:23072908-23074725	young	old	OK	3.43653	3.4831	0.019421	0.0348179	0.90155	0.950312	no
FBgn0003065	FBgn0003065	CG2150	3R:31763303-31764772	young	old	NOTEST	0.165121	0.0349832	-2.23879	0	1	1	no
FBgn0003068	FBgn0003068	per	X:2685579-2693886	young	old	OK	4.92751	8.18121	0.731455	1.93266	5e-05	0.000267216	yes
FBgn0003071	FBgn0003071	Pfk	2R:10109739-10117457	young	old	OK	50.474	40.0636	-0.333249	-1.17993	5e-05	0.000267216	yes
FBgn0003074	FBgn0003074	Pgi	2R:8910899-8914069	young	old	OK	437.606	441.842	0.0138962	0.0421912	0.88655	0.942217	no
FBgn0003076	FBgn0003076	Pgm	3L:16122001-16128531	young	old	OK	94.2128	82.6058	-0.189681	-0.581276	0.04475	0.107824	no
FBgn0003079	FBgn0003079	phl	X:2295465-2343870	young	old	OK	7.66971	7.55867	-0.0210399	-0.0278848	0.92065	0.960775	no
FBgn0003082	FBgn0003082	phr	2R:7825288-7828678	young	old	OK	8.27002	9.71134	0.23178	0.601715	0.036	0.0902655	no
FBgn0003086	FBgn0003086	Pig1	X:3176439-3348400	young	old	OK	0.819633	0.622136	-0.397747	-0.0380426	0.63845	0.785878	no
FBgn0003087	FBgn0003087	pim	2L:10362988-10364092	young	old	OK	1.91702	2.36168	0.300945	0.401507	0.1624	0.304148	no
FBgn0003089	FBgn0003089	pip	3L:19294563-19337609	young	old	OK	0.760384	0.489813	-0.634496	-0.371479	0.1288	0.254701	no
FBgn0003090	FBgn0003090	pk	2R:7150702-7223378	young	old	OK	0.898982	0.953767	0.0853448	0.0444776	0.90275	0.951006	no
FBgn0003091	FBgn0003091	Pkc53E	2R:16924654-16945126	young	old	OK	131.75	88.9359	-0.566966	-1.85789	5e-05	0.000267216	yes
FBgn0003093	FBgn0003093	Pkc98E	3R:29039155-29049148	young	old	OK	62.4321	52.0877	-0.261347	-0.910615	0.0014	0.00551699	yes
FBgn0003114	FBgn0003114	plu	2R:20262957-20263684	young	old	NOTEST	0.0572044	0	-inf	0	1	1	no
FBgn0003116	FBgn0003116	pn	X:2181210-2184668	young	old	OK	15.7198	17.5185	0.156302	0.389755	0.17835	0.32728	no
FBgn0003117	FBgn0003117	pnr	3R:16026078-16041796	young	old	OK	1.41866	1.42518	0.00661079	0.0117363	0.97005	0.985351	no
FBgn0003118	FBgn0003118	pnt	3R:23290230-23346167	young	old	OK	12.9737	15.3648	0.244048	0.797813	0.0054	0.0177512	yes
FBgn0003124	FBgn0003124	polo	3L:20309653-20313466	young	old	NOTEST	0.128728	0.158319	0.298511	0	1	1	no
FBgn0003129	FBgn0003129	Poxm	3R:8316983-8333792	young	old	NOTEST	0.115045	0.095393	-0.270239	0	1	1	no
FBgn0003130	FBgn0003130	Poxn	2R:15762564-15855645	young	old	NOTEST	0.402046	0.340209	-0.240937	0	1	1	no
FBgn0003132	FBgn0003132	Pp1-13C	X:15350238-15379064	young	old	OK	1.34602	0.880082	-0.612995	-0.471576	0.10485	0.216508	no
FBgn0003134	FBgn0003134	Pp1alpha-96A	3R:24518269-24522331	young	old	OK	109.442	102.731	-0.091293	-0.303165	0.29215	0.470124	no
FBgn0003137	FBgn0003137	Ppn	3R:28520664-28540324	young	old	OK	76.4493	105.958	0.470911	1.477	5e-05	0.000267216	yes
FBgn0003139	FBgn0003139	PpV	X:6371064-6372915	young	old	OK	12.9821	15.8258	0.285753	0.813315	0.0047	0.0157243	yes
FBgn0003140	FBgn0003140	PpY-55A	2R:17955395-17956570	young	old	NOTEST	0.008835	0.0095835	0.117323	0	1	1	no
FBgn0003141	FBgn0003141	pr	2L:20066390-20075458	young	old	OK	118.382	57.9021	-1.03176	-2.84097	5e-05	0.000267216	yes
FBgn0003145	FBgn0003145	prd	2L:12082994-12086413	young	old	NOTEST	0.00786872	0.00361784	-1.121	0	1	1	no
FBgn0003149	FBgn0003149	Prm	3L:8732857-8745310	young	old	OK	78.3751	82.0423	0.0659728	0.228185	0.42885	0.611598	no
FBgn0003159	FBgn0003159	CG2841	X:2344948-2366356	young	old	OK	18.1915	20.3836	0.164149	0.569231	0.049	0.116175	no
FBgn0003162	FBgn0003162	Pu	2R:21175314-21182608	young	old	OK	157.375	74.2481	-1.08378	-3.81289	5e-05	0.000267216	yes
FBgn0003165	FBgn0003165	pum	3R:9066342-9237682	young	old	OK	61.4356	45.9666	-0.418488	-1.40509	5e-05	0.000267216	yes
FBgn0003169	FBgn0003169	put	3R:14619029-14625703	young	old	OK	27.4501	22.8762	-0.262961	-0.843392	0.00345	0.0120925	yes
FBgn0003174	FBgn0003174	pwn	2R:7282571-7300806	young	old	OK	0.794218	0.612144	-0.375663	-0.648187	0.0242	0.0646997	no
FBgn0003175	FBgn0003175	px	2R:22494296-22562065	young	old	OK	12.7145	9.46397	-0.425955	-1.39043	5e-05	0.000267216	yes
FBgn0003187	FBgn0003187	qua	2L:17486805-17497697	young	old	NOTEST	0.212344	0.346329	0.70574	0	1	1	no
FBgn0003189	FBgn0003189	r	X:16655358-16668712	young	old	OK	2.90225	3.47057	0.258	0.699533	0.0147	0.0420789	yes
FBgn0003204	FBgn0003204	ras	X:10711162-10757666	young	old	OK	34.506	28.7134	-0.26512	-0.472062	0.1009	0.209982	no
FBgn0003205	FBgn0003205	Ras85D	3R:9510560-9513067	young	old	OK	37.2663	39.2432	0.0745714	0.255251	0.36955	0.551929	no
FBgn0003206	FBgn0003206	Ras64B	3L:4139075-4141398	young	old	OK	36.3361	40.0898	0.141829	0.472785	0.09725	0.203983	no
FBgn0003209	FBgn0003209	raw	2L:8709879-8740660	young	old	OK	42.6749	54.0006	0.339587	1.18127	5e-05	0.000267216	yes
FBgn0003210	FBgn0003210	rb	X:4387675-4611385	young	old	OK	11.0598	11.154	0.0122447	0.0147508	0.95555	0.977575	no
FBgn0003218	FBgn0003218	rdgB	X:13762751-13779488	young	old	OK	186.646	139.508	-0.419953	-1.23722	5e-05	0.000267216	yes
FBgn0003227	FBgn0003227	rec	3R:15804247-15832632	young	old	OK	0.747295	0.717512	-0.058675	-0.0296554	0.9316	0.964822	no
FBgn0003231	FBgn0003231	ref(2)P	2L:19542467-19546959	young	old	OK	112.423	160.451	0.513188	1.75323	5e-05	0.000267216	yes
FBgn0003248	FBgn0003248	Rh2	3R:18899422-18901019	young	old	OK	124.003	140.323	0.178379	0.631359	0.0257	0.0681652	no
FBgn0003249	FBgn0003249	Rh3	3R:20081059-20082450	young	old	OK	498.978	822.519	0.721074	2.2859	5e-05	0.000267216	yes
FBgn0003250	FBgn0003250	Rh4	3L:16852526-16862517	young	old	OK	380.954	661.922	0.797043	2.37321	5e-05	0.000267216	yes
FBgn0003254	FBgn0003254	rib	2R:19270077-19281396	young	old	NOTEST	0.400303	0.239159	-0.743122	0	1	1	no
FBgn0003255	FBgn0003255	rk	2L:13980125-14001248	young	old	OK	1.81084	1.08754	-0.735592	-1.21411	0.0001	0.000512253	yes
FBgn0003256	FBgn0003256	rl	2R:1071461-1125927	young	old	OK	111.302	100.905	-0.141477	-0.491099	0.08815	0.188286	no
FBgn0003257	FBgn0003257	r-l	3R:21065240-21073319	young	old	OK	4.92336	5.97246	0.27868	0.174169	0.53795	0.709692	no
FBgn0003261	FBgn0003261	Rm62	3R:6000425-6008579	young	old	OK	329.188	283.608	-0.215013	-0.656964	0.02435	0.0650337	no
FBgn0003267	FBgn0003267	ro	3R:26876629-26881171	young	old	NOTEST	0.204745	0.134859	-0.602383	0	1	1	no
FBgn0003268	FBgn0003268	rod	3R:31580950-31588244	young	old	OK	1.18747	1.77142	0.577017	1.34901	5e-05	0.000267216	yes
FBgn0003270	FBgn0003270	amos	2L:18596135-18596921	young	old	NOTEST	0	0.0125932	inf	0	1	1	no
FBgn0003274	FBgn0003274	RpLP2	2R:16586128-16586732	young	old	OK	435.123	521.268	0.260602	0.90563	0.0015	0.00586204	yes
FBgn0003275	FBgn0003275	RpII18	3R:5371794-5372397	young	old	OK	15.983	17.2239	0.107874	0.219875	0.44095	0.622942	no
FBgn0003277	FBgn0003277	RpII215	X:11562799-11570326	young	old	OK	13.7894	17.8512	0.372457	1.29983	5e-05	0.000267216	yes
FBgn0003278	FBgn0003278	RpI135	2L:404284-407969	young	old	OK	6.23871	6.53657	0.0672865	0.193304	0.4959	0.673852	no
FBgn0003279	FBgn0003279	RpL4	3R:27922820-27937853	young	old	OK	755.254	793.823	0.0718565	0.203887	0.48005	0.659926	no
FBgn0003285	FBgn0003285	rst	X:2739088-3134532	young	old	OK	3.04791	2.36375	-0.366747	-0.356331	0.2201	0.382116	no
FBgn0003292	FBgn0003292	rt	3L:11584121-11587770	young	old	OK	1.64534	1.67919	0.0293799	0.058316	0.83575	0.913429	no
FBgn0003295	FBgn0003295	ru	3L:1342492-1475257	young	old	OK	2.5161	2.02256	-0.315007	-0.162824	0.59735	0.75639	no
FBgn0003300	FBgn0003300	run	X:20690669-20697321	young	old	NOTEST	0.474935	0.487256	0.0369502	0	1	1	no
FBgn0003301	FBgn0003301	rut	X:14784663-14826073	young	old	HIDATA	30.6917	0	0	0	1	1	no
FBgn0003302	FBgn0003302	rux	X:6035752-6037800	young	old	OK	4.08068	3.95097	-0.0466039	-0.0892399	0.75795	0.868525	no
FBgn0003308	FBgn0003308	ry	3R:13032527-13038020	young	old	OK	7.04777	6.95699	-0.0187032	-0.056781	0.8396	0.915211	no
FBgn0003310	FBgn0003310	S	2L:1049673-1077815	young	old	OK	15.3367	20.7027	0.432832	1.50165	5e-05	0.000267216	yes
FBgn0003312	FBgn0003312	sad	3R:11877234-11882534	young	old	NOTEST	0.206065	0.221952	0.107146	0	1	1	no
FBgn0003313	FBgn0003313	sala	2L:11484706-11486949	young	old	OK	0.88447	0.0762908	-3.53523	-1.34863	0.0168	0.0473193	yes
FBgn0003317	FBgn0003317	sax	2R:7806483-7810067	young	old	OK	30.1923	28.7285	-0.0716979	-0.244913	0.39555	0.578176	no
FBgn0003319	FBgn0003319	Sb	3R:16116160-16146855	young	old	NOTEST	0.0744665	0.0870182	0.224726	0	1	1	no
FBgn0003321	FBgn0003321	sbr	X:10832751-10847092	young	old	OK	46.4798	42.1295	-0.141775	-0.284353	0.32495	0.505792	no
FBgn0003326	FBgn0003326	sca	2R:12780540-12802010	young	old	OK	3.39312	2.93131	-0.211068	-0.521068	0.0711	0.157851	no
FBgn0003328	FBgn0003328	scb	2R:15248783-15258498	young	old	OK	6.58511	13.4754	1.03305	3.27893	5e-05	0.000267216	yes
FBgn0003330	FBgn0003330	Sce	3R:27680430-27682029	young	old	OK	5.27752	6.20522	0.233623	0.522517	0.06315	0.143332	no
FBgn0003334	FBgn0003334	Scm	3R:9631640-9637611	young	old	OK	11.8257	12.192	0.0440176	0.0832387	0.77	0.875212	no
FBgn0003339	FBgn0003339	Scr	3R:6823119-6849981	young	old	OK	5.533	5.93186	0.100422	0.287314	0.3243	0.50516	no
FBgn0003345	FBgn0003345	sd	X:15804369-15827682	young	old	OK	25.9959	27.8977	0.101859	0.344079	0.2301	0.395635	no
FBgn0003346	FBgn0003346	RanGAP	2L:19435849-19447317	young	old	OK	5.48987	8.83978	0.687239	0.905445	0.0031	0.0109958	yes
FBgn0003353	FBgn0003353	sei	2R:24047144-24057599	young	old	OK	19.9188	15.6507	-0.347901	-0.950756	0.0009	0.00374446	yes
FBgn0003356	FBgn0003356	Jon99Cii	3R:29923753-29924615	young	old	NOTEST	0	0	0	0	1	1	no
FBgn0003357	FBgn0003357	Jon99Ciii	3R:29922215-29923455	young	old	NOTEST	0.00459735	0.00920476	1.00158	0	1	1	no
FBgn0003358	FBgn0003358	Jon99Ci	3R:29925225-29926189	young	old	NOTEST	0.0800325	0.0918361	0.198476	0	1	1	no
FBgn0003360	FBgn0003360	sesB	X:10772540-10786958	young	old	OK	2236.93	1166.66	-0.939135	-2.3995	5e-05	0.000267216	yes
FBgn0003366	FBgn0003366	sev	X:11071440-11086299	young	old	OK	5.32206	7.34645	0.465063	1.53477	5e-05	0.000267216	yes
FBgn0003371	FBgn0003371	sgg	X:2633951-2679553	young	old	OK	127.638	106.953	-0.255078	-0.77589	0.00745	0.0234706	yes
FBgn0003372	FBgn0003372	Sgs1	2L:4937408-4941423	young	old	NOTEST	0.0932439	0.0993059	0.0908705	0	1	1	no
FBgn0003373	FBgn0003373	Sgs3	3L:11512220-11513402	young	old	NOTEST	0.00526066	0	-inf	0	1	1	no
FBgn0003374	FBgn0003374	Sgs4	X:3176439-3348400	young	old	NOTEST	0.0929743	0.139637	0.586774	0	1	1	no
FBgn0003375	FBgn0003375	Sgs5	3R:17595361-17596112	young	old	NOTEST	0.0109814	0	-inf	0	1	1	no
FBgn0003377	FBgn0003377	Sgs7	3L:11509860-11510247	young	old	NOTEST	0	0	0	0	1	1	no
FBgn0003378	FBgn0003378	Sgs8	3L:11508966-11509394	young	old	NOTEST	0.0305481	0	-inf	0	1	1	no
FBgn0003380	FBgn0003380	Sh	X:17924306-18063247	young	old	OK	240.102	153.16	-0.648606	-1.52221	5e-05	0.000267216	yes
FBgn0003382	FBgn0003382	sha	2R:11324313-11336463	young	old	NOTEST	0.0136154	0.0189013	0.473246	0	1	1	no
FBgn0003386	FBgn0003386	Shaw	2L:3718184-3729145	young	old	OK	30.4289	19.9206	-0.611181	-2.09461	5e-05	0.000267216	yes
FBgn0003388	FBgn0003388	shd	3L:14614457-14622205	young	old	OK	2.52082	2.22964	-0.177084	-0.321515	0.2696	0.444249	no
FBgn0003390	FBgn0003390	shf	X:6771224-6779659	young	old	OK	8.33181	15.619	0.906601	1.82275	5e-05	0.000267216	yes
FBgn0003391	FBgn0003391	shg	2R:21049653-21057197	young	old	OK	14.8403	13.8501	-0.0996205	-0.346845	0.22405	0.387417	no
FBgn0003392	FBgn0003392	shi	X:15892115-15906716	young	old	OK	223.958	138.883	-0.689357	-2.1633	5e-05	0.000267216	yes
FBgn0003396	FBgn0003396	shn	2R:11135922-11217394	young	old	OK	10.4294	12.485	0.25955	0.845427	0.00355	0.0123886	yes
FBgn0003401	FBgn0003401	shu	2R:23841460-23843286	young	old	NOTEST	0.198367	0.147529	-0.42717	0	1	1	no
FBgn0003410	FBgn0003410	sina	3L:16852526-16862517	young	old	OK	31.9101	26.1658	-0.286335	-0.293147	0.3278	0.508853	no
FBgn0003411	FBgn0003411	sisA	X:11321578-11322357	young	old	NOTEST	0	0.00583245	inf	0	1	1	no
FBgn0003415	FBgn0003415	skd	3L:20991672-21027434	young	old	OK	17.5811	14.9209	-0.236692	-0.840512	0.00335	0.0118018	yes
FBgn0003416	FBgn0003416	sl	X:16350314-16356482	young	old	OK	7.47028	7.42828	-0.0081344	-0.02597	0.92905	0.9643	no
FBgn0003423	FBgn0003423	slgA	X:21373634-21385159	young	old	OK	235.491	135.491	-0.797469	-2.68022	5e-05	0.000267216	yes
FBgn0003429	FBgn0003429	slo	3R:24662490-24711595	young	old	OK	169.467	123.792	-0.453085	-1.31208	5e-05	0.000267216	yes
FBgn0003430	FBgn0003430	slp1	2L:3825674-3827099	young	old	OK	6.21691	7.10796	0.193238	0.439991	0.125	0.248705	no
FBgn0003435	FBgn0003435	sm	2R:19517863-19631508	young	old	OK	84.0348	58.3209	-0.526973	-0.786177	0.0112	0.0334259	yes
FBgn0003444	FBgn0003444	smo	2L:273835-283269	young	old	OK	10.7914	10.5402	-0.0339859	-0.0655891	0.81745	0.903071	no
FBgn0003447	FBgn0003447	sn	X:7956819-7986601	young	old	OK	56.0708	96.4038	0.78184	1.92776	5e-05	0.000267216	yes
FBgn0003448	FBgn0003448	sna	2L:15476592-15478260	young	old	NOTEST	0.0239286	0.0092903	-1.36494	0	1	1	no
FBgn0003449	FBgn0003449	snf	X:5309241-5310501	young	old	OK	42.71	46.4551	0.121261	0.36868	0.19905	0.35588	no
FBgn0003450	FBgn0003450	snk	3R:13038374-13044086	young	old	NOTEST	0.011358	0.0522416	2.20149	0	1	1	no
FBgn0003459	FBgn0003459	stwl	3L:14402929-14409939	young	old	OK	2.39868	3.13708	0.38718	0.910853	0.0018	0.0068637	yes
FBgn0003460	FBgn0003460	so	2R:7419349-7434872	young	old	OK	4.62788	5.28203	0.190739	0.48431	0.0936	0.197486	no
FBgn0003462	FBgn0003462	Sod	3L:11112280-11113740	young	old	OK	300.932	293.041	-0.0383346	-0.136032	0.63365	0.782851	no
FBgn0003463	FBgn0003463	sog	X:15603282-15633434	young	old	OK	16.334	22.5084	0.462581	1.61174	5e-05	0.000267216	yes
FBgn0003464	FBgn0003464	sol	X:21350279-21357912	young	old	OK	8.59664	9.23864	0.103908	0.335693	0.23645	0.404674	no
FBgn0003475	FBgn0003475	spir	2L:20311218-20348386	young	old	OK	60.6886	49.5933	-0.291281	-0.989155	0.0004	0.00179455	yes
FBgn0003479	FBgn0003479	spn-A	3R:30052513-30056603	young	old	OK	6.71968	7.34801	0.12896	0.198906	0.48845	0.667754	no
FBgn0003480	FBgn0003480	spn-B	3R:14328050-14372951	young	old	OK	1.40029	1.45297	0.0532835	0.0246604	0.95855	0.978996	no
FBgn0003482	FBgn0003482	spn-D	3R:27165715-27167122	young	old	NOTEST	0.178746	0.451055	1.33539	0	1	1	no
FBgn0003483	FBgn0003483	spn-E	3R:15837418-15844415	young	old	OK	0.724608	1.59146	1.13508	2.07773	5e-05	0.000267216	yes
FBgn0003486	FBgn0003486	spo	3L:5583668-5592571	young	old	NOTEST	0.0591103	0.0402065	-0.555982	0	1	1	no
FBgn0003495	FBgn0003495	spz	3R:27064989-27070070	young	old	OK	16.9923	21.1385	0.314993	0.973489	0.0009	0.00374446	yes
FBgn0003499	FBgn0003499	sr	3R:18090802-18135583	young	old	OK	6.20092	6.68489	0.10842	0.334597	0.2481	0.417988	no
FBgn0003502	FBgn0003502	Btk29A	2L:8258372-8301079	young	old	OK	16.6744	16.3351	-0.0296615	-0.0973819	0.72925	0.84944	no
FBgn0003507	FBgn0003507	srp	3R:15986151-16004081	young	old	OK	8.36966	10.5156	0.329296	0.762249	0.00895	0.0276254	yes
FBgn0003510	FBgn0003510	Sry-alpha	3R:30039718-30043071	young	old	OK	0.438124	0.618182	0.49669	0.300893	0.3063	0.484103	no
FBgn0003511	FBgn0003511	Sry-beta	3R:30039718-30043071	young	old	OK	3.06881	3.2239	0.0711263	0.112227	0.6975	0.827045	no
FBgn0003512	FBgn0003512	Sry-delta	3R:30043340-30044886	young	old	OK	6.98106	7.56317	0.115545	0.27668	0.33745	0.519709	no
FBgn0003513	FBgn0003513	ss	3R:16374433-16403690	young	old	OK	1.50672	1.24174	-0.279051	-0.593642	0.04025	0.0988188	no
FBgn0003514	FBgn0003514	sqh	X:6223060-6225140	young	old	OK	65.9903	93.8454	0.508031	1.73205	5e-05	0.000267216	yes
FBgn0003515	FBgn0003515	st	3L:16419596-16543370	young	old	OK	4.25532	5.97218	0.48899	0.41354	0.14965	0.286268	no
FBgn0003517	FBgn0003517	sta	X:1481796-1483413	young	old	OK	330.759	372.157	0.170131	0.591342	0.0414	0.100973	no
FBgn0003520	FBgn0003520	stau	2R:18117895-18125779	young	old	OK	59.4511	60.9457	0.0358228	0.125735	0.66255	0.80349	no
FBgn0003525	FBgn0003525	stg	3R:29251825-29255800	young	old	OK	0.884994	0.51743	-0.774305	-1.02335	0.0007	0.00297687	yes
FBgn0003527	FBgn0003527	stil	2R:12570366-12571883	young	old	NOTEST	0.0413653	0.117957	1.51177	0	1	1	no
FBgn0003545	FBgn0003545	sub	2R:17744100-17748078	young	old	NOTEST	0.0307135	0.0206895	-0.569975	0	1	1	no
FBgn0003557	FBgn0003557	Su(dx)	2L:2037713-2044372	young	old	OK	38.2124	36.6886	-0.0587122	-0.207101	0.47555	0.65675	no
FBgn0003559	FBgn0003559	su(f)	X:23096770-23101431	young	old	OK	14.5477	17.6869	0.281891	0.912302	0.0017	0.00653769	yes
FBgn0003567	FBgn0003567	su(Hw)	3R:14302427-14308589	young	old	OK	7.25015	7.39045	0.0276508	0.0800217	0.7817	0.881613	no
FBgn0003575	FBgn0003575	su(sable)	X:635889-643760	young	old	OK	4.5976	4.78175	0.0566572	0.163248	0.5769	0.740535	no
FBgn0003598	FBgn0003598	Su(var)3-7	3R:13264363-13272011	young	old	OK	6.72239	7.41207	0.140903	0.307359	0.28475	0.462306	no
FBgn0003607	FBgn0003607	Su(var)205	2L:8206170-8211122	young	old	OK	44.6585	46.4533	0.0568456	0.139987	0.6184	0.77192	no
FBgn0003612	FBgn0003612	Su(var)2-10	2R:9116121-9122000	young	old	OK	30.8053	29.0383	-0.0852209	-0.289395	0.3168	0.496086	no
FBgn0003638	FBgn0003638	su(w[a])	X:1012778-1046040	young	old	OK	82.7413	62.657	-0.401132	-1.15842	5e-05	0.000267216	yes
FBgn0003651	FBgn0003651	svp	3R:12258736-12302785	young	old	OK	20.1228	22.3381	0.150674	0.49729	0.08195	0.177675	no
FBgn0003654	FBgn0003654	sw	X:20227960-20236382	young	old	OK	3.589	4.05073	0.174601	0.414545	0.14485	0.279406	no
FBgn0003655	FBgn0003655	swa	X:6363417-6365708	young	old	NOTEST	0.121791	0.173536	0.51083	0	1	1	no
FBgn0003656	FBgn0003656	sws	X:7956819-7986601	young	old	OK	20.8892	18.1017	-0.206631	-0.270472	0.3404	0.523087	no
FBgn0003660	FBgn0003660	Syb	2R:10247813-10255495	young	old	OK	29.2374	44.9037	0.619016	1.69075	5e-05	0.000267216	yes
FBgn0003676	FBgn0003676	T-cp1	3R:22489104-22491439	young	old	OK	14.0243	24.3839	0.798001	2.47262	5e-05	0.000267216	yes
FBgn0003683	FBgn0003683	term	3L:18592302-18593771	young	old	NOTEST	0.0393247	0.0318727	-0.303117	0	1	1	no
FBgn0003687	FBgn0003687	Tbp	2R:21685282-21687642	young	old	OK	1.13731	1.41203	0.312135	0.164571	0.58985	0.750745	no
FBgn0003701	FBgn0003701	thr	2R:17860759-17865963	young	old	NOTEST	0.159013	0.197848	0.315253	0	1	1	no
FBgn0003710	FBgn0003710	tipE	3L:4173883-4193788	young	old	OK	13.7149	9.37959	-0.548149	-0.789111	0.00615	0.0198887	yes
FBgn0003714	FBgn0003714	tko	X:2442312-2443976	young	old	OK	45.9903	41.8354	-0.136607	-0.386051	0.1799	0.329716	no
FBgn0003716	FBgn0003716	tkv	2L:5216700-5271384	young	old	OK	20.4548	21.2354	0.054036	0.0829743	0.776	0.878202	no
FBgn0003719	FBgn0003719	tld	3R:24749730-24753510	young	old	OK	1.31254	1.80346	0.458404	0.891363	0.00195	0.00734384	yes
FBgn0003720	FBgn0003720	tll	3R:30852314-30854400	young	old	NOTEST	0.00564442	0.0115885	1.0378	0	1	1	no
FBgn0003721	FBgn0003721	Tm1	3R:15281370-15308779	young	old	OK	222.09	176.814	-0.328912	-1.08132	0.00035	0.00159018	yes
FBgn0003731	FBgn0003731	Egfr	2R:21522419-21559977	young	old	OK	20.614	24.5352	0.251223	0.87013	0.00235	0.00861251	yes
FBgn0003732	FBgn0003732	Top2	2L:19447364-19453490	young	old	OK	16.3068	20.4528	0.326825	1.13533	5e-05	0.000267216	yes
FBgn0003733	FBgn0003733	tor	2R:7705182-7709184	young	old	NOTEST	0.0882598	0.0586886	-0.588677	0	1	1	no
FBgn0003741	FBgn0003741	tra	3L:16588474-16591050	young	old	OK	5.67856	7.15649	0.333726	0.477867	0.0974	0.204174	no
FBgn0003742	FBgn0003742	tra2	2R:14601277-14604337	young	old	OK	8.17616	9.42611	0.205239	0.458377	0.11775	0.237701	no
FBgn0003744	FBgn0003744	trc	3L:19830863-19834304	young	old	OK	13.996	14.1352	0.014272	0.0436133	0.87745	0.936545	no
FBgn0003747	FBgn0003747	Gr5a	X:5680616-5682488	young	old	NOTEST	0.0467372	0.0702442	0.587806	0	1	1	no
FBgn0003748	FBgn0003748	Treh	2R:21074017-21091004	young	old	OK	59.5972	71.9822	0.272396	0.9338	0.00135	0.00535046	yes
FBgn0003751	FBgn0003751	trk	2L:10270050-10272324	young	old	OK	0.742254	0.974041	0.392069	0.214615	0.4525	0.634675	no
FBgn0003861	FBgn0003861	trp	3R:29914520-29920289	young	old	OK	229.099	216.086	-0.0843616	-0.264469	0.36285	0.545617	no
FBgn0003862	FBgn0003862	trx	3R:14261390-14286903	young	old	OK	26.215	30.1703	0.202736	0.690202	0.01625	0.0459951	yes
FBgn0003863	FBgn0003863	alphaTry	2R:11344259-11345119	young	old	NOTEST	0	0.100094	inf	0	1	1	no
FBgn0003865	FBgn0003865	tsg	X:11988061-11988948	young	old	NOTEST	0	0	0	0	1	1	no
FBgn0003866	FBgn0003866	tsh	2L:21828592-21837011	young	old	OK	1.01256	1.53028	0.595787	1.21437	5e-05	0.000267216	yes
FBgn0003867	FBgn0003867	tsl	3R:21778113-21782536	young	old	OK	64.8087	66.569	0.0386629	0.132386	0.6472	0.792663	no
FBgn0003870	FBgn0003870	ttk	3R:31713866-31735392	young	old	OK	39.5092	46.541	0.236313	0.828764	0.0048	0.0160072	yes
FBgn0003882	FBgn0003882	tub	3R:4387741-4389813	young	old	OK	17.7668	18.9102	0.0899817	0.28084	0.3384	0.520862	no
FBgn0003884	FBgn0003884	alphaTub84B	3R:7086598-7088839	young	old	OK	339.845	345.923	0.0255739	0.0849709	0.7647	0.871925	no
FBgn0003885	FBgn0003885	alphaTub84D	3R:7530752-7532732	young	old	OK	21.8866	16.8521	-0.377121	-1.18047	5e-05	0.000267216	yes
FBgn0003886	FBgn0003886	alphaTub85E	3R:9731220-9733250	young	old	NOTEST	0.185177	0.0351737	-2.39634	0	1	1	no
FBgn0003887	FBgn0003887	betaTub56D	2R:19447318-19451600	young	old	OK	179.093	184.008	0.0390573	0.136744	0.63605	0.7846	no
FBgn0003888	FBgn0003888	betaTub60D	2R:24305880-24313099	young	old	OK	8.32153	13.8702	0.737068	2.16891	5e-05	0.000267216	yes
FBgn0003889	FBgn0003889	betaTub85D	3R:9408382-9410282	young	old	NOTEST	0.300682	0.458314	0.608099	0	1	1	no
FBgn0003890	FBgn0003890	betaTub97EF	3R:27967007-27988384	young	old	OK	21.858	17.1724	-0.348072	-1.06546	0.00035	0.00159018	yes
FBgn0003891	FBgn0003891	tud	2R:21183321-21192913	young	old	OK	91.997	109.765	0.254763	0.800443	0.0063	0.0203041	yes
FBgn0003892	FBgn0003892	ptc	2R:8649648-8665223	young	old	OK	1.66064	2.1163	0.3498	0.835494	0.00435	0.0147244	yes
FBgn0003896	FBgn0003896	tup	2L:18859506-18881261	young	old	OK	8.07054	5.8178	-0.472191	-1.34465	5e-05	0.000267216	yes
FBgn0003900	FBgn0003900	twi	2R:22985373-23048325	young	old	NOTEST	0.0451345	0.0405181	-0.155665	0	1	1	no
FBgn0003916	FBgn0003916	snRNA:U1:21D	2L:901490-901654	young	old	NOTEST	0	0	0	0	1	1	no
FBgn0003920	FBgn0003920	snRNA:U2:14B	X:16254671-16254863	young	old	NOTEST	0	0	0	0	1	1	no
FBgn0003922	FBgn0003922	snRNA:U2:38ABa	2L:19796364-19958424	young	old	NOTEST	0	0	0	0	1	1	no
FBgn0003923	FBgn0003923	snRNA:U2:38ABb	2L:19796364-19958424	young	old	NOTEST	0	0	0	0	1	1	no
FBgn0003926	FBgn0003926	snRNA:U3:22A	2L:1432710-1432921	young	old	NOTEST	0	0	0	0	1	1	no
FBgn0003930	FBgn0003930	snRNA:U4:39B	2L:21212321-21220572	young	old	OK	8.12791	4.8129	-0.755976	-0.490317	0.5797	0.74285	no
FBgn0003931	FBgn0003931	snRNA:U4:38AB	2L:19796364-19958424	young	old	NOTEST	0.901647	0	-inf	0	1	1	no
FBgn0003933	FBgn0003933	snRNA:U5:14B	X:16254007-16254117	young	old	NOTEST	0	0	0	0	1	1	no
FBgn0003934	FBgn0003934	snRNA:U5:23D	2L:3043946-3056143	young	old	NOTEST	0	0.569038	inf	0	1	1	no
FBgn0003935	FBgn0003935	snRNA:U5:34A	2L:13244847-13244974	young	old	NOTEST	0.727836	1.17193	0.687201	0	1	1	no
FBgn0003936	FBgn0003936	snRNA:U5:35D	2L:15751556-15751682	young	old	NOTEST	0	0	0	0	1	1	no
FBgn0003938	FBgn0003938	snRNA:U5:63BC	3L:3090800-3090923	young	old	NOTEST	0	2.81419	inf	0	1	1	no
FBgn0003941	FBgn0003941	RpL40	2L:4227698-4228561	young	old	OK	1256.2	1336	0.0888459	0.297384	0.3007	0.478462	no
FBgn0003942	FBgn0003942	RpS27A	2L:10408351-10410456	young	old	OK	1202.86	1259.2	0.066039	0.196411	0.4967	0.674674	no
FBgn0003943	FBgn0003943	Ubi-p63E	3L:3899258-3903184	young	old	OK	79.915	117.233	0.552844	1.87973	5e-05	0.000267216	yes
FBgn0003944	FBgn0003944	Ubx	3R:16656622-16734426	young	old	NOTEST	0.240217	0.150895	-0.670795	0	1	1	no
FBgn0003950	FBgn0003950	unc	X:21093843-21116914	young	old	NOTEST	0.112156	0.0438726	-1.35412	0	1	1	no
FBgn0003961	FBgn0003961	Uro	2L:7780084-7781415	young	old	NOTEST	0	0.0105648	inf	0	1	1	no
FBgn0003963	FBgn0003963	ush	2L:476219-540560	young	old	OK	2.09267	2.56046	0.291053	0.36475	0.203	0.361261	no
FBgn0003964	FBgn0003964	usp	X:2010859-2061915	young	old	OK	6.38173	6.97683	0.128624	0.0726603	0.79635	0.891596	no
FBgn0003965	FBgn0003965	v	X:10923971-10925631	young	old	OK	20.5956	21.263	0.046011	0.134417	0.64295	0.789542	no
FBgn0003969	FBgn0003969	vap	X:15999950-16005812	young	old	OK	19.4785	24.3632	0.322823	1.09811	0.00015	0.000740571	yes
FBgn0003975	FBgn0003975	vg	2R:12884631-12899385	young	old	OK	1.35443	1.22143	-0.149116	-0.278095	0.3206	0.500826	no
FBgn0003977	FBgn0003977	vir	2R:23359214-23366355	young	old	OK	2.82634	3.30737	0.226752	0.588858	0.0442	0.106648	no
FBgn0003978	FBgn0003978	vls	2L:20061421-20065679	young	old	OK	2.14228	2.23926	0.0638719	0.0618789	0.83355	0.912592	no
FBgn0003979	FBgn0003979	Vm26Aa	2L:5959595-5960340	young	old	NOTEST	0	0.0483436	inf	0	1	1	no
FBgn0003980	FBgn0003980	Vm26Ab	2L:5957003-5957639	young	old	NOTEST	0.0300228	0.029454	-0.0275971	0	1	1	no
FBgn0003983	FBgn0003983	Vm34Ca	2L:13411140-13411631	young	old	NOTEST	0	0	0	0	1	1	no
FBgn0003984	FBgn0003984	vn	3L:5813337-5845664	young	old	OK	6.19501	7.69369	0.312568	0.976583	0.00055	0.00239697	yes
FBgn0003996	FBgn0003996	w	X:2739088-3134532	young	old	NOTEST	0.0801789	0.0860622	0.102157	0	1	1	no
FBgn0003997	FBgn0003997	hid	3L:18167744-18185641	young	old	OK	20.1255	18.017	-0.15967	-0.536131	0.06265	0.142446	no
FBgn0004003	FBgn0004003	wbl	2R:19249394-19250917	young	old	OK	4.42627	3.89172	-0.185684	-0.313644	0.27505	0.450722	no
FBgn0004009	FBgn0004009	wg	2L:7307158-7316265	young	old	OK	1.23477	0.847313	-0.543276	-0.882033	0.00205	0.00764547	yes
FBgn0004028	FBgn0004028	wupA	X:18105567-18116922	young	old	OK	363.982	331.12	-0.136512	-0.467288	0.10655	0.21945	no
FBgn0004034	FBgn0004034	y	X:268508-470726	young	old	OK	0.842825	0.737436	-0.192715	-0.0562761	0.84145	0.915825	no
FBgn0004045	FBgn0004045	Yp1	X:10053810-10055498	young	old	HIDATA	0	0	0	0	1	1	no
FBgn0004047	FBgn0004047	Yp3	X:13759545-13761547	young	old	HIDATA	0	1109.82	0	0	1	1	no
FBgn0004049	FBgn0004049	yrt	3R:13428866-13434984	young	old	OK	11.161	12.4813	0.161298	0.522578	0.07005	0.155887	no
FBgn0004050	FBgn0004050	z	X:2444166-2470043	young	old	OK	4.60497	5.04049	0.130371	0.255983	0.3673	0.549836	no
FBgn0004052	FBgn0004052	Z600	3L:15509060-15511047	young	old	NOTEST	0.035767	0.113402	1.66474	0	1	1	no
FBgn0004053	FBgn0004053	zen	3R:6752863-6754194	young	old	NOTEST	0	0	0	0	1	1	no
FBgn0004054	FBgn0004054	zen2	3R:6743134-6744136	young	old	NOTEST	0.0706502	0.0858773	0.281583	0	1	1	no
FBgn0004055	FBgn0004055	uzip	2R:25012061-25031737	young	old	OK	38.8965	36.4886	-0.0921961	-0.319815	0.26425	0.437519	no
FBgn0004057	FBgn0004057	Zw	X:19667017-19675891	young	old	OK	8.0327	8.74095	0.121905	0.279541	0.33135	0.512293	no
FBgn0004066	FBgn0004066	Prosalpha4	X:16276269-16277587	young	old	OK	29.845	40.3841	0.436299	1.3638	5e-05	0.000267216	yes
FBgn0004087	FBgn0004087	Dhfr	3R:16481166-16482452	young	old	OK	4.18245	4.6615	0.156447	0.154452	0.5939	0.754111	no
FBgn0004101	FBgn0004101	bs	2R:24342860-24376473	young	old	OK	3.4864	3.32257	-0.0694366	-0.149197	0.60555	0.762953	no
FBgn0004102	FBgn0004102	oc	X:8630158-8650681	young	old	OK	14.5293	15.7059	0.112343	0.37811	0.19535	0.351021	no
FBgn0004103	FBgn0004103	Pp1-87B	3R:12423620-12425917	young	old	OK	106.03	107.815	0.0240832	0.0850203	0.7651	0.872093	no
FBgn0004106	FBgn0004106	Cdk1	2L:10384738-10386262	young	old	OK	0.588374	1.74659	1.56974	1.67426	5e-05	0.000267216	yes
FBgn0004107	FBgn0004107	Cdk2	3R:20735622-20739100	young	old	OK	6.76748	6.37858	-0.0853838	-0.174125	0.5486	0.717624	no
FBgn0004108	FBgn0004108	Nrt	3L:16766071-16779736	young	old	OK	9.88627	9.51565	-0.0551244	-0.113992	0.6897	0.82146	no
FBgn0004110	FBgn0004110	tin	3R:21378976-21381970	young	old	NOTEST	0.0295539	0.034363	0.21751	0	1	1	no
FBgn0004117	FBgn0004117	Tm2	3R:15310192-15315197	young	old	OK	94.4516	97.0734	0.0395018	0.113633	0.69905	0.82803	no
FBgn0004118	FBgn0004118	nAChRbeta2	3R:24509227-24515106	young	old	OK	32.2065	15.5788	-1.04777	-3.03334	5e-05	0.000267216	yes
FBgn0004132	FBgn0004132	boca	2R:7565872-7566738	young	old	OK	27.1704	31.5441	0.215332	0.56608	0.0475	0.113318	no
FBgn0004133	FBgn0004133	blow	2R:7566808-7587079	young	old	OK	4.00765	6.81215	0.765354	0.577886	0.04935	0.116898	no
FBgn0004143	FBgn0004143	nullo	X:7021607-7066052	young	old	NOTEST	0.0204892	0.0246805	0.268506	0	1	1	no
FBgn0004167	FBgn0004167	kst	3L:3336859-3368133	young	old	OK	22.4174	27.7684	0.308826	1.05153	0.0004	0.00179455	yes
FBgn0004168	FBgn0004168	5-HT1A	2R:19067154-19121958	young	old	OK	9.06798	6.01761	-0.59159	-1.8587	5e-05	0.000267216	yes
FBgn0004169	FBgn0004169	up	X:13593473-13602578	young	old	OK	75.3849	66.5342	-0.180179	-0.62464	0.03375	0.085555	no
FBgn0004170	FBgn0004170	sc	X:268508-470726	young	old	NOTEST	0.0208013	0.0113303	-0.876491	0	1	1	no
FBgn0004171	FBgn0004171	Mst98Cb	3R:28292797-28293863	young	old	NOTEST	0	0.00514257	inf	0	1	1	no
FBgn0004172	FBgn0004172	Mst84Da	3R:7365849-7369305	young	old	NOTEST	0	0	0	0	1	1	no
FBgn0004173	FBgn0004173	Mst84Db	3R:7365159-7365627	young	old	NOTEST	0	0	0	0	1	1	no
FBgn0004174	FBgn0004174	Mst84Dc	3R:7364253-7364673	young	old	NOTEST	0	0	0	0	1	1	no
FBgn0004175	FBgn0004175	Mst84Dd	3R:7363306-7363773	young	old	NOTEST	0	0	0	0	1	1	no
FBgn0004177	FBgn0004177	mts	2L:7827649-7833576	young	old	OK	281.672	267.726	-0.0732608	-0.247265	0.38555	0.568691	no
FBgn0004179	FBgn0004179	Csp	3L:22267381-22273745	young	old	OK	94.3312	67.4664	-0.483564	-1.63257	5e-05	0.000267216	yes
FBgn0004181	FBgn0004181	Ebp	2R:25175125-25176715	young	old	NOTEST	0	0	0	0	1	1	no
FBgn0004183	FBgn0004183	snRNA:U1:82Eb	3R:4947932-4948096	young	old	NOTEST	0	0	0	0	1	1	no
FBgn0004185	FBgn0004185	snRNA:U1:95Ca	3R:23859466-23859630	young	old	NOTEST	0	0	0	0	1	1	no
FBgn0004186	FBgn0004186	snRNA:U1:95Cb	3R:23801713-23859167	young	old	NOTEST	0	0	0	0	1	1	no
FBgn0004187	FBgn0004187	snRNA:U1:95Cc	3R:23801713-23859167	young	old	NOTEST	0	0	0	0	1	1	no
FBgn0004188	FBgn0004188	snRNA:U6:96Aa	3R:24544718-24556549	young	old	NOTEST	0	0	0	0	1	1	no
FBgn0004189	FBgn0004189	snRNA:U6:96Ab	3R:24556691-24556798	young	old	NOTEST	0	0	0	0	1	1	no
FBgn0004190	FBgn0004190	snRNA:U6:96Ac	3R:24557214-24557321	young	old	NOTEST	0	0	0	0	1	1	no
FBgn0004191	FBgn0004191	snRNA:U2:34ABa	2L:13211924-13212116	young	old	OK	3.81569	2.16039	-0.820651	-1.01881	0.29205	0.470036	no
FBgn0004192	FBgn0004192	snRNA:U2:34ABb	2L:13215838-13216030	young	old	NOTEST	0	0	0	0	1	1	no
FBgn0004197	FBgn0004197	Ser	3R:27172089-27194267	young	old	OK	0.476976	0.681958	0.515768	0.871406	0.0031	0.0109958	yes
FBgn0004198	FBgn0004198	ct	X:7609147-7678859	young	old	OK	32.9534	23.9976	-0.457539	-1.58425	5e-05	0.000267216	yes
FBgn0004227	FBgn0004227	nonA	X:16361568-16371547	young	old	OK	42.665	35.1199	-0.280767	-0.920261	0.00085	0.00355355	yes
FBgn0004228	FBgn0004228	mex1	3L:15517423-15519592	young	old	OK	0.426283	0.639052	0.58412	0.390969	0.17145	0.317541	no
FBgn0004237	FBgn0004237	Hrb87F	3R:13656845-13660531	young	old	OK	18.6464	24.8171	0.412438	1.34249	5e-05	0.000267216	yes
FBgn0004240	FBgn0004240	Dpt	2R:18865764-18866260	young	old	OK	45.5189	70.1394	0.623758	1.00917	0.0002	0.000967616	yes
FBgn0004242	FBgn0004242	Syt1	2L:2772326-2799979	young	old	OK	525.994	249.237	-1.07753	-2.78229	5e-05	0.000267216	yes
FBgn0004244	FBgn0004244	Rdl	3L:9145837-9182149	young	old	OK	140.087	87.9016	-0.672361	-2.06246	5e-05	0.000267216	yes
FBgn0004359	FBgn0004359	T48	3R:26881733-26912886	young	old	OK	6.6032	7.55955	0.195135	0.493373	0.08755	0.187236	no
FBgn0004360	FBgn0004360	Wnt2	2R:9494165-9503188	young	old	OK	0.710365	2.89661	2.02773	3.16199	5e-05	0.000267216	yes
FBgn0004362	FBgn0004362	HmgD	2R:21697487-21716727	young	old	OK	26.1323	35.6696	0.44886	0.715141	0.0136	0.0393429	yes
FBgn0004363	FBgn0004363	porin	2L:10847226-10856644	young	old	OK	443.041	375.146	-0.23999	-0.754665	0.00965	0.0294875	yes
FBgn0004364	FBgn0004364	18w	2R:20111510-20116932	young	old	OK	23.2132	21.4831	-0.111743	-0.391971	0.1716	0.317705	no
FBgn0004367	FBgn0004367	mei-41	X:16391697-16405122	young	old	OK	0.987479	1.08891	0.141058	0.318049	0.2711	0.445941	no
FBgn0004368	FBgn0004368	Ptp4E	X:4939127-4955916	young	old	OK	19.9523	20.6205	0.0475236	0.166978	0.558	0.72489	no
FBgn0004369	FBgn0004369	Ptp99A	3R:29377645-29489265	young	old	OK	52.3097	43.3684	-0.270436	-0.935562	0.0012	0.00481486	yes
FBgn0004370	FBgn0004370	Ptp10D	X:11622014-11677338	young	old	OK	16.3284	15.0894	-0.113842	-0.398728	0.1686	0.313326	no
FBgn0004372	FBgn0004372	aly	3L:3024128-3026521	young	old	NOTEST	0.039294	0.0245668	-0.6776	0	1	1	no
FBgn0004373	FBgn0004373	fwd	3L:305392-319884	young	old	OK	50.6941	50.4313	-0.00749883	-0.0245976	0.9326	0.965427	no
FBgn0004374	FBgn0004374	neb	2L:20075756-20091348	young	old	NOTEST	0.181097	0.310405	0.777383	0	1	1	no
FBgn0004378	FBgn0004378	Klp61F	3L:1235725-1245910	young	old	NOTEST	0.0227433	0.0712913	1.64828	0	1	1	no
FBgn0004379	FBgn0004379	Klp67A	3L:9362107-9367046	young	old	NOTEST	0.135392	0.278789	1.04203	0	1	1	no
FBgn0004380	FBgn0004380	Klp64D	3L:5356863-5359392	young	old	OK	21.7569	21.9915	0.0154765	0.0512421	0.85855	0.926142	no
FBgn0004381	FBgn0004381	Klp68D	3L:11795613-11798875	young	old	OK	11.9573	9.69126	-0.303141	-0.927578	0.0014	0.00551699	yes
FBgn0004387	FBgn0004387	Klp98A	3R:27547774-27559145	young	old	OK	17.0978	16.9646	-0.0112768	-0.0393198	0.8926	0.945589	no
FBgn0004389	FBgn0004389	bnk	3R:31178388-31195762	young	old	NOTEST	0	0.0161194	inf	0	1	1	no
FBgn0004390	FBgn0004390	RasGAP1	3L:9839092-9855285	young	old	OK	12.4782	12.7126	0.0268475	0.0915842	0.7501	0.862926	no
FBgn0004391	FBgn0004391	shtd	X:15453470-15462441	young	old	OK	1.80556	2.37994	0.398481	0.843594	0.0034	0.0119455	yes
FBgn0004394	FBgn0004394	pdm2	2L:12657164-12686306	young	old	OK	0.506475	0.433935	-0.223011	-0.273294	0.3442	0.526663	no
FBgn0004395	FBgn0004395	unk	3R:23149652-23157862	young	old	OK	39.5783	36.0044	-0.136536	-0.478428	0.0961	0.20202	no
FBgn0004396	FBgn0004396	CrebA	3L:15535394-15553214	young	old	OK	11.6314	11.4487	-0.0228464	-0.0747445	0.79415	0.890039	no
FBgn0004397	FBgn0004397	Vinc	X:2214346-2222567	young	old	OK	21.2913	22.4591	0.077039	0.26382	0.36115	0.543928	no
FBgn0004400	FBgn0004400	rhi	2R:17604950-17639138	young	old	OK	0.448384	0.973998	1.11918	0.733222	0.02215	0.0598674	no
FBgn0004401	FBgn0004401	Pep	3L:17638102-17645036	young	old	OK	56.1048	67.6357	0.269662	0.953959	0.00075	0.00316741	yes
FBgn0004403	FBgn0004403	RpS14a	X:7933741-7934677	young	old	OK	332.123	341.024	0.0381585	0.132864	0.64775	0.792962	no
FBgn0004404	FBgn0004404	RpS14b	X:7934897-7935792	young	old	OK	165.372	201.645	0.286103	0.95983	0.00105	0.00429105	yes
FBgn0004406	FBgn0004406	tam	2L:13823979-13827772	young	old	OK	0.604629	0.836882	0.468975	0.727862	0.0123	0.0361982	yes
FBgn0004407	FBgn0004407	DNApol-gamma35	2L:13829836-13833105	young	old	OK	14.8201	14.3243	-0.0490846	-0.131721	0.64695	0.792577	no
FBgn0004414	FBgn0004414	msopa	3L:22082719-22083367	young	old	NOTEST	0.010429	0.0180056	0.787846	0	1	1	no
FBgn0004419	FBgn0004419	me31B	2L:10239340-10242172	young	old	OK	67.6485	70.5742	0.0610845	0.214637	0.45725	0.63909	no
FBgn0004425	FBgn0004425	LysB	3L:1200785-1232700	young	old	NOTEST	0.0878744	0	-inf	0	1	1	no
FBgn0004426	FBgn0004426	LysC	3L:1200785-1232700	young	old	NOTEST	0.101745	0.17998	0.822882	0	1	1	no
FBgn0004427	FBgn0004427	LysD	3L:1200785-1232700	young	old	NOTEST	0.046469	0	-inf	0	1	1	no
FBgn0004428	FBgn0004428	LysE	3L:1200785-1232700	young	old	NOTEST	0.278702	0.106505	-1.3878	0	1	1	no
FBgn0004429	FBgn0004429	LysP	3L:1200785-1232700	young	old	NOTEST	0.211439	0.0662448	-1.67437	0	1	1	no
FBgn0004430	FBgn0004430	LysS	3L:1200785-1232700	young	old	NOTEST	0.113158	0	-inf	0	1	1	no
FBgn0004431	FBgn0004431	LysX	3L:1194738-1195302	young	old	OK	0.471811	0.569092	0.270453	0.171689	0.53075	0.703505	no
FBgn0004432	FBgn0004432	Cyp1	X:16313708-16320370	young	old	OK	248.51	313.075	0.333206	1.13541	0.0001	0.000512253	yes
FBgn0004435	FBgn0004435	Galphaq	2R:12612739-12623197	young	old	OK	367.931	306.395	-0.26404	-0.638204	0.0285	0.0741687	no
FBgn0004436	FBgn0004436	Ubc6	3R:4948754-4952682	young	old	OK	61.0367	55.2135	-0.144656	-0.492017	0.0873	0.186855	no
FBgn0004449	FBgn0004449	Ten-m	3L:22293043-22407863	young	old	OK	32.679	29.7932	-0.13338	-0.458304	0.11115	0.226985	no
FBgn0004456	FBgn0004456	mew	X:13214408-13258495	young	old	OK	6.3586	5.8087	-0.130494	-0.399035	0.1655	0.308838	no
FBgn0004462	FBgn0004462	S6KL	X:18788463-18806363	young	old	OK	31.9854	27.2234	-0.232564	-0.223843	0.4358	0.617602	no
FBgn0004463	FBgn0004463	RpIII128	2R:12039040-12042623	young	old	OK	1.87669	2.58759	0.463417	1.0213	0.0006	0.00259308	yes
FBgn0004465	FBgn0004465	Su(P)	3L:16610661-16612199	young	old	OK	6.39461	7.44526	0.219467	0.502557	0.07515	0.165145	no
FBgn0004507	FBgn0004507	GlyP	2L:2130812-2137296	young	old	OK	161.345	110.353	-0.548029	-1.86425	5e-05	0.000267216	yes
FBgn0004509	FBgn0004509	Fur1	3R:25347430-25473058	young	old	OK	23.3019	19.9915	-0.221058	-0.575075	0.0421	0.102367	no
FBgn0004510	FBgn0004510	Ets97D	3R:26881733-26912886	young	old	OK	1.77719	2.2399	0.333838	0.360386	0.20655	0.365321	no
FBgn0004511	FBgn0004511	dy	X:11769768-11778784	young	old	NOTEST	0.221805	0.0443575	-2.32204	0	1	1	no
FBgn0004512	FBgn0004512	Mdr49	2R:12936890-12946347	young	old	OK	3.66578	4.0703	0.151014	0.397365	0.17265	0.319079	no
FBgn0004513	FBgn0004513	Mdr65	3L:6240499-6245746	young	old	OK	25.0263	28.1107	0.167671	0.589078	0.0409	0.0999885	no
FBgn0004514	FBgn0004514	Oct-TyrR	3L:22035002-22065279	young	old	OK	3.13038	2.06829	-0.597895	-1.38957	5e-05	0.000267216	yes
FBgn0004516	FBgn0004516	Gad1	3L:4074076-4092706	young	old	OK	158.98	76.6179	-1.05309	-1.79353	5e-05	0.000267216	yes
FBgn0004552	FBgn0004552	Akh	3L:4141466-4142070	young	old	OK	0.584086	0.555214	-0.0731382	-0.0459849	0.8737	0.934542	no
FBgn0004554	FBgn0004554	Edg91	3R:17610855-17611511	young	old	OK	0.658435	0.568424	-0.212073	-0.133085	0.6846	0.818548	no
FBgn0004556	FBgn0004556	Dbp73D	3L:16728495-16730818	young	old	OK	4.09443	4.0353	-0.0209852	-0.0479255	0.86185	0.928417	no
FBgn0004567	FBgn0004567	slp2	2L:3836839-3839185	young	old	OK	9.41913	9.60738	0.0285485	0.0811638	0.77865	0.879547	no
FBgn0004569	FBgn0004569	aos	3L:16419596-16543370	young	old	OK	8.88495	8.69396	-0.0313504	-0.0446141	0.8772	0.936545	no
FBgn0004573	FBgn0004573	5-HT7	3R:30968235-31016875	young	old	OK	3.78584	2.77216	-0.4496	-1.16891	5e-05	0.000267216	yes
FBgn0004574	FBgn0004574	Rop	3L:4136358-4138996	young	old	OK	95.3139	71.344	-0.417893	-1.47866	5e-05	0.000267216	yes
FBgn0004575	FBgn0004575	Syn	3R:10190688-10222442	young	old	OK	181.5	133.178	-0.446615	-1.35505	5e-05	0.000267216	yes
FBgn0004577	FBgn0004577	Pxd	3R:17014575-17027987	young	old	NOTEST	0.0386113	0.0102104	-1.91898	0	1	1	no
FBgn0004580	FBgn0004580	Cbp53E	2R:16973926-16998594	young	old	OK	124.126	57.3226	-1.11464	-3.06631	5e-05	0.000267216	yes
FBgn0004581	FBgn0004581	bgcn	2R:23853269-23858921	young	old	NOTEST	0.0529644	0.0931653	0.814769	0	1	1	no
FBgn0004583	FBgn0004583	ex	2L:431226-453024	young	old	OK	6.17668	6.48207	0.0696232	0.0783745	0.79085	0.888068	no
FBgn0004584	FBgn0004584	Rrp1	2L:2969772-2972508	young	old	OK	1.53393	1.79505	0.226792	0.405437	0.1592	0.299671	no
FBgn0004587	FBgn0004587	B52	3R:13661310-13666891	young	old	OK	102.482	81.7551	-0.325984	-1.05001	0.00015	0.000740571	yes
FBgn0004588	FBgn0004588	Eig71Ea	3L:15649125-15649661	young	old	NOTEST	0.022093	0	-inf	0	1	1	no
FBgn0004589	FBgn0004589	Eig71Eb	3L:15649935-15650541	young	old	NOTEST	0.0143077	0	-inf	0	1	1	no
FBgn0004590	FBgn0004590	Eig71Ec	3L:15651478-15652254	young	old	NOTEST	0	0.00905193	inf	0	1	1	no
FBgn0004591	FBgn0004591	Eig71Ed	3L:15652536-15653096	young	old	NOTEST	0	0	0	0	1	1	no
FBgn0004592	FBgn0004592	Eig71Ee	3L:15654471-15656010	young	old	NOTEST	0	0.00799363	inf	0	1	1	no
FBgn0004593	FBgn0004593	Eig71Ef	3L:15656654-15657390	young	old	NOTEST	0	0.0378872	inf	0	1	1	no
FBgn0004594	FBgn0004594	Eig71Eg	3L:15657627-15658149	young	old	NOTEST	0	0	0	0	1	1	no
FBgn0004595	FBgn0004595	pros	3R:11328479-11407627	young	old	OK	105.873	69.0816	-0.615965	-1.65239	5e-05	0.000267216	yes
FBgn0004597	FBgn0004597	CycC	3R:14886455-14890205	young	old	OK	6.85201	7.51278	0.132819	0.250281	0.3849	0.568144	no
FBgn0004598	FBgn0004598	Fur2	X:16373085-16381782	young	old	OK	22.656	23.9169	0.0781393	0.275516	0.3476	0.52944	no
FBgn0004606	FBgn0004606	zfh1	3R:30765925-30789202	young	old	OK	5.50428	6.73766	0.291694	0.926597	0.0013	0.00517604	yes
FBgn0004607	FBgn0004607	zfh2	4:501809-557854	young	old	OK	19.0004	18.1813	-0.0635741	-0.115704	0.6812	0.816855	no
FBgn0004611	FBgn0004611	Plc21C	2L:305934-358174	young	old	OK	79.5742	64.2131	-0.309434	-0.945126	0.00065	0.0027894	yes
FBgn0004618	FBgn0004618	gl	3R:18367926-18372738	young	old	OK	14.8422	14.8673	0.00243851	0.00782071	0.9801	0.989168	no
FBgn0004619	FBgn0004619	GluRIA	3L:6624031-6635059	young	old	OK	3.91082	2.62302	-0.576242	-1.43549	5e-05	0.000267216	yes
FBgn0004620	FBgn0004620	GluRIIA	2L:5553896-5558994	young	old	OK	2.84346	5.55817	0.966964	2.39513	5e-05	0.000267216	yes
FBgn0004622	FBgn0004622	TkR99D	3R:29950795-29969447	young	old	OK	2.80267	2.04558	-0.454294	-0.972402	0.00095	0.00392258	yes
FBgn0004623	FBgn0004623	Gbeta76C	3L:19687636-19689992	young	old	OK	188.435	134.856	-0.48265	-1.62557	5e-05	0.000267216	yes
FBgn0004629	FBgn0004629	Cys	3R:14568961-14569871	young	old	OK	479.769	702.884	0.550948	1.92629	5e-05	0.000267216	yes
FBgn0004635	FBgn0004635	rho	3L:1342492-1475257	young	old	OK	21.5024	36.561	0.765812	1.79908	5e-05	0.000267216	yes
FBgn0004636	FBgn0004636	Rap1	3L:1859114-1862239	young	old	OK	47.788	48.8193	0.0308055	0.108301	0.70505	0.832474	no
FBgn0004638	FBgn0004638	drk	2R:13495221-13506011	young	old	OK	90.63	91.6526	0.0161871	0.0513086	0.8583	0.926142	no
FBgn0004643	FBgn0004643	Zw10	X:2604196-2608876	young	old	OK	6.42749	6.71703	0.0635675	0.147319	0.6093	0.766188	no
FBgn0004644	FBgn0004644	hh	3R:23128168-23141906	young	old	OK	0.409868	0.624201	0.606851	0.720895	0.01215	0.035828	yes
FBgn0004646	FBgn0004646	ogre	X:6973619-6991318	young	old	OK	124.704	107.133	-0.219111	-0.763763	0.0082	0.0255462	yes
FBgn0004647	FBgn0004647	N	X:3134869-3172221	young	old	OK	17.3411	14.1461	-0.293792	-1.02425	0.00025	0.00117925	yes
FBgn0004648	FBgn0004648	svr	X:496445-509072	young	old	OK	194.583	156.433	-0.314844	-1.01076	0.00045	0.00199641	yes
FBgn0004649	FBgn0004649	yl	X:14193213-14199958	young	old	NOTEST	0.0686341	0.00238601	-4.84625	0	1	1	no
FBgn0004650	FBgn0004650	fs(1)N	X:1322512-1329438	young	old	NOTEST	0.046895	0.129897	1.46986	0	1	1	no
FBgn0004652	FBgn0004652	fru	3R:18414272-18545586	young	old	OK	32.0249	18.2979	-0.807518	-2.70554	5e-05	0.000267216	yes
FBgn0004654	FBgn0004654	Pgd	X:2145135-2149647	young	old	OK	13.4632	15.5679	0.209556	0.538744	0.06705	0.150797	no
FBgn0004655	FBgn0004655	wapl	X:2149935-2158983	young	old	OK	7.67676	7.15515	-0.101516	-0.31818	0.2674	0.441958	no
FBgn0004656	FBgn0004656	fs(1)h	X:8037807-8061436	young	old	OK	63.0093	62.599	-0.00942624	-0.0309419	0.9147	0.957747	no
FBgn0004657	FBgn0004657	mys	X:8061644-8070237	young	old	OK	16.3122	20.104	0.301529	1.02869	0.00035	0.00159018	yes
FBgn0004666	FBgn0004666	sim	3R:13057754-13078124	young	old	OK	1.68366	1.13696	-0.56642	-1.0399	0.00025	0.00117925	yes
FBgn0004687	FBgn0004687	Mlc-c	X:5619135-5622539	young	old	OK	74.0497	112.213	0.599673	2.07981	5e-05	0.000267216	yes
FBgn0004698	FBgn0004698	Xpc	2R:15311509-15322171	young	old	OK	17.4746	18.1581	0.0553522	0.14738	0.59825	0.757068	no
FBgn0004777	FBgn0004777	Ccp84Ag	3R:6686727-6688039	young	old	NOTEST	0.00533112	0	-inf	0	1	1	no
FBgn0004778	FBgn0004778	Ccp84Af	3R:6689601-6690239	young	old	NOTEST	0	0	0	0	1	1	no
FBgn0004779	FBgn0004779	Ccp84Ae	3R:6690886-6691758	young	old	NOTEST	0	0	0	0	1	1	no
FBgn0004780	FBgn0004780	Ccp84Ad	3R:6692731-6693527	young	old	NOTEST	0	0	0	0	1	1	no
FBgn0004781	FBgn0004781	Ccp84Ac	3R:6695147-6696271	young	old	NOTEST	0	0	0	0	1	1	no
FBgn0004782	FBgn0004782	Ccp84Ab	3R:6701967-6702877	young	old	NOTEST	0.130235	0	-inf	0	1	1	no
FBgn0004783	FBgn0004783	Ccp84Aa	3R:6704083-6704903	young	old	NOTEST	0.0242369	0	-inf	0	1	1	no
FBgn0004784	FBgn0004784	inaC	2R:16898534-16901575	young	old	OK	343.313	261.231	-0.394196	-1.23614	5e-05	0.000267216	yes
FBgn0004795	FBgn0004795	retn	2R:23632609-23654820	young	old	OK	10.8432	8.3076	-0.384291	-1.18152	5e-05	0.000267216	yes
FBgn0004797	FBgn0004797	mdy	2L:16802025-16826964	young	old	OK	45.6235	47.6961	0.0640942	0.17226	0.5572	0.724382	no
FBgn0004811	FBgn0004811	fs(2)ltoPP43	2L:19792103-19795851	young	old	OK	14.2787	12.6013	-0.18029	-0.487875	0.09505	0.200178	no
FBgn0004828	FBgn0004828	His3.3B	X:9152522-9156669	young	old	OK	963.386	943.677	-0.0298203	-0.0819159	0.77735	0.878618	no
FBgn0004832	FBgn0004832	Xpac	X:4101317-4104197	young	old	OK	2.63236	2.7908	0.084324	0.133388	0.6433	0.789785	no
FBgn0004837	FBgn0004837	Su(H)	2L:15039487-15043334	young	old	OK	8.8483	8.46547	-0.0638094	-0.182549	0.52725	0.700388	no
FBgn0004838	FBgn0004838	Hrb27C	2L:6920703-6932057	young	old	OK	330.67	340.294	0.0413873	0.0961218	0.7342	0.852486	no
FBgn0004839	FBgn0004839	otk	2R:12001472-12019846	young	old	OK	0.538167	0.403442	-0.415693	-0.607903	0.0333	0.084559	no
FBgn0004841	FBgn0004841	TkR86C	3R:10737591-10751228	young	old	OK	1.97434	1.57039	-0.330249	-0.621232	0.02965	0.0767377	no
FBgn0004842	FBgn0004842	RYa-R	3R:26996979-27064199	young	old	NOTEST	0.325467	0.167379	-0.959386	0	1	1	no
FBgn0004852	FBgn0004852	Ac76E	3L:19939286-19977960	young	old	OK	17.6286	12.3847	-0.509355	-1.7567	5e-05	0.000267216	yes
FBgn0004854	FBgn0004854	B-H2	X:17314580-17324175	young	old	OK	0.849804	0.783157	-0.117827	-0.179416	0.5332	0.7054	no
FBgn0004855	FBgn0004855	RpII15	3R:14309088-14310178	young	old	OK	27.8137	28.3298	0.0265259	0.0673724	0.8145	0.901349	no
FBgn0004856	FBgn0004856	Bx42	X:9103869-9106604	young	old	OK	4.52093	5.614	0.312408	0.730448	0.0121	0.035711	yes
FBgn0004858	FBgn0004858	elB	2L:14390627-14409549	young	old	OK	9.23718	9.48068	0.0375381	0.114298	0.6934	0.823408	no
FBgn0004859	FBgn0004859	ci	4:47709-63124	young	old	OK	15.287	15.1743	-0.0106717	-0.0345424	0.90465	0.951935	no
FBgn0004860	FBgn0004860	ph-d	X:2115726-2123286	young	old	OK	3.25585	3.58446	0.138721	0.388888	0.1791	0.328424	no
FBgn0004861	FBgn0004861	ph-p	X:2126209-2138371	young	old	OK	7.58693	8.25649	0.122012	0.397193	0.16545	0.3088	no
FBgn0004862	FBgn0004862	bap	3R:21388879-21390449	young	old	NOTEST	0.129939	0.101243	-0.360005	0	1	1	no
FBgn0004863	FBgn0004863	C15	3R:21499985-21512814	young	old	OK	0.635842	0.517282	-0.297717	-0.343786	0.23165	0.397904	no
FBgn0004864	FBgn0004864	hop	X:11360929-11368098	young	old	OK	6.58148	6.99072	0.087028	0.271613	0.34685	0.528844	no
FBgn0004865	FBgn0004865	Eip78C	3L:21226608-21266503	young	old	OK	11.4857	6.31746	-0.862424	-2.63899	5e-05	0.000267216	yes
FBgn0004867	FBgn0004867	RpS2	2L:9896264-9897552	young	old	OK	267.176	269.956	0.0149345	0.0523427	0.85015	0.920944	no
FBgn0004868	FBgn0004868	Gdi	2L:9491175-9494876	young	old	OK	82.6429	82.8522	0.00364851	0.0122014	0.96515	0.982974	no
FBgn0004870	FBgn0004870	bab1	3L:1036368-1101089	young	old	OK	1.50054	1.19663	-0.326497	-0.706558	0.01535	0.0437703	yes
FBgn0004872	FBgn0004872	piwi	2L:10976771-10987420	young	old	OK	0.440083	1.8128	2.04237	1.14502	0.0739	0.162812	no
FBgn0004875	FBgn0004875	enc	3L:3818678-3842326	young	old	OK	21.5389	15.2854	-0.494785	-1.74755	5e-05	0.000267216	yes
FBgn0004876	FBgn0004876	cdi	3R:19044881-19094270	young	old	OK	19.2187	16.2477	-0.242279	-0.844144	0.0035	0.0122347	yes
FBgn0004878	FBgn0004878	cas	3R:5712974-5716805	young	old	NOTEST	0.0473111	0.0393829	-0.264609	0	1	1	no
FBgn0004880	FBgn0004880	scrt	3L:3983895-3994003	young	old	OK	68.3569	51.876	-0.39802	-1.30869	5e-05	0.000267216	yes
FBgn0004882	FBgn0004882	orb	3R:23260609-23280856	young	old	OK	10.3522	8.13072	-0.348478	-1.19258	5e-05	0.000267216	yes
FBgn0004885	FBgn0004885	tok	3R:24719696-24749125	young	old	OK	29.3627	37.2471	0.343145	1.20871	5e-05	0.000267216	yes
FBgn0004888	FBgn0004888	Scsalpha	3L:3814210-3818383	young	old	OK	88.0835	77.9512	-0.176301	-0.616323	0.03065	0.078873	no
FBgn0004889	FBgn0004889	tws	3R:10126128-10139772	young	old	OK	47.2784	41.2367	-0.197252	-0.663871	0.0226	0.0609248	no
FBgn0004892	FBgn0004892	sob	2L:3578012-3580769	young	old	NOTEST	0.431018	0.488476	0.180539	0	1	1	no
FBgn0004893	FBgn0004893	bowl	2L:3771699-3784121	young	old	OK	6.70514	7.41255	0.144704	0.420775	0.1443	0.278604	no
FBgn0004895	FBgn0004895	fd64A	3L:4018877-4021279	young	old	NOTEST	0.00744199	0.0160059	1.10484	0	1	1	no
FBgn0004896	FBgn0004896	fd59A	2R:22868158-22870706	young	old	OK	3.71562	2.21657	-0.745274	-1.52085	5e-05	0.000267216	yes
FBgn0004897	FBgn0004897	fd96Ca	3R:25082683-25084878	young	old	NOTEST	0.158997	0.125359	-0.342928	0	1	1	no
FBgn0004898	FBgn0004898	fd96Cb	3R:25095011-25096099	young	old	NOTEST	0.22391	0.132386	-0.758172	0	1	1	no
FBgn0004901	FBgn0004901	Prat	3R:7903029-7911779	young	old	OK	1.65699	2.12557	0.359282	0.225248	0.4327	0.615227	no
FBgn0004903	FBgn0004903	Rb97D	3R:26872128-26875742	young	old	OK	49.5054	36.2668	-0.448937	-1.56643	5e-05	0.000267216	yes
FBgn0004907	FBgn0004907	14-3-3zeta	2R:10099676-10109687	young	old	OK	796.262	680.492	-0.226666	-0.576841	0.05025	0.118677	no
FBgn0004908	FBgn0004908	Arl2	3R:8341099-8343516	young	old	OK	4.6414	5.24931	0.17757	0.167734	0.5656	0.73089	no
FBgn0004910	FBgn0004910	Eip63F-1	3L:3909972-3935992	young	old	OK	69.8936	40.6549	-0.78173	-2.59789	5e-05	0.000267216	yes
FBgn0004911	FBgn0004911	Eip63F-2	3L:3909972-3935992	young	old	OK	1.44017	0.791343	-0.863868	-0.283513	0.4261	0.608513	no
FBgn0004913	FBgn0004913	Gnf1	3R:4906621-4910081	young	old	OK	5.5625	6.34447	0.189768	0.527089	0.06505	0.147001	no
FBgn0004914	FBgn0004914	Hnf4	2L:8687225-8709611	young	old	OK	18.9384	20.4182	0.108535	0.363708	0.20985	0.36923	no
FBgn0004915	FBgn0004915	TfIIB	2L:10431337-10435656	young	old	OK	22.8307	22.7716	-0.00374233	-0.00844937	0.9772	0.987794	no
FBgn0004919	FBgn0004919	gol	2R:25072626-25084347	young	old	OK	88.7186	57.6745	-0.621303	-1.90952	5e-05	0.000267216	yes
FBgn0004921	FBgn0004921	Ggamma1	2R:8901403-8904791	young	old	OK	492.975	404.425	-0.28564	-0.715386	0.01445	0.0415007	yes
FBgn0004924	FBgn0004924	Top1	X:15319478-15328029	young	old	OK	30.8739	29.3094	-0.0750254	-0.260415	0.3621	0.544963	no
FBgn0004926	FBgn0004926	eIF-2beta	3L:12521128-12526731	young	old	OK	37.5619	55.5425	0.564323	1.17733	0.0001	0.000512253	yes
FBgn0004956	FBgn0004956	upd1	X:18305353-18309291	young	old	NOTEST	0.0209454	0.0629521	1.58762	0	1	1	no
FBgn0004957	FBgn0004957	por	X:18366356-18379854	young	old	OK	2.60278	2.7502	0.0794846	0.0579809	0.8473	0.919297	no
FBgn0004959	FBgn0004959	phm	X:18685765-18688433	young	old	NOTEST	0.133513	0.0727555	-0.875854	0	1	1	no
FBgn0005198	FBgn0005198	gig	3L:20129180-20139010	young	old	OK	8.32918	8.20271	-0.022075	-0.0724868	0.80575	0.896409	no
FBgn0005278	FBgn0005278	Sam-S	2L:106902-114432	young	old	OK	214.103	214.862	0.00510692	0.0167155	0.95615	0.977746	no
FBgn0005322	FBgn0005322	nmd	2L:10302172-10303947	young	old	OK	12.9654	14.8338	0.194221	0.522079	0.07085	0.15733	no
FBgn0005355	FBgn0005355	Su(fu)	3R:12689872-12691468	young	old	OK	8.65722	9.58135	0.146325	0.375017	0.1823	0.33282	no
FBgn0005386	FBgn0005386	ash1	3L:19590772-19598755	young	old	OK	5.14149	6.12139	0.251674	0.816417	0.005	0.0165729	yes
FBgn0005390	FBgn0005390	fs(1)M3	X:5955628-5964247	young	old	NOTEST	0.192514	0.196613	0.0303951	0	1	1	no
FBgn0005391	FBgn0005391	Yp2	X:10050950-10052636	young	old	OK	2205.84	683.229	-1.69089	-4.33644	5e-05	0.000267216	yes
FBgn0005411	FBgn0005411	U2af50	X:16356695-16359039	young	old	OK	21.1189	22.6582	0.101502	0.304139	0.2887	0.466778	no
FBgn0005427	FBgn0005427	ewg	X:268508-470726	young	old	OK	26.8089	20.762	-0.368764	-0.715597	0.0128	0.0373832	yes
FBgn0005533	FBgn0005533	RpS17	3L:9428794-9429821	young	old	OK	725.749	743.122	0.0341289	0.119122	0.6868	0.81982	no
FBgn0005536	FBgn0005536	Mbs	3L:16051958-16082026	young	old	OK	119.609	77.2345	-0.631004	-2.14628	5e-05	0.000267216	yes
FBgn0005558	FBgn0005558	ey	4:697688-721173	young	old	OK	9.77555	8.41833	-0.215644	-0.65393	0.0246	0.0656338	no
FBgn0005561	FBgn0005561	sv	4:1088797-1123357	young	old	OK	16.5805	11.1968	-0.566405	-0.362487	0.3571	0.53971	no
FBgn0005564	FBgn0005564	Shal	3L:19566850-19584568	young	old	OK	49.9384	25.6323	-0.962184	-3.33619	5e-05	0.000267216	yes
FBgn0005585	FBgn0005585	Calr	3R:9628690-9630851	young	old	OK	59.6534	81.4085	0.448575	1.55224	5e-05	0.000267216	yes
FBgn0005586	FBgn0005586	Rab3	2R:10721334-10729203	young	old	OK	60.8145	38.9078	-0.644355	-2.22741	5e-05	0.000267216	yes
FBgn0005590	FBgn0005590	scw	2L:19586622-19732069	young	old	NOTEST	0.0700487	0.0709672	0.0187949	0	1	1	no
FBgn0005592	FBgn0005592	btl	3L:14071891-14083229	young	old	OK	2.54932	1.90278	-0.422002	-0.684989	0.01785	0.0497764	yes
FBgn0005593	FBgn0005593	RpL7	2L:10201003-10202321	young	old	OK	217.122	273.176	0.331326	1.08727	0.00015	0.000740571	yes
FBgn0005596	FBgn0005596	yem	3R:29116390-29122879	young	old	OK	1.60086	1.75988	0.136633	0.198175	0.49325	0.67166	no
FBgn0005612	FBgn0005612	Sox14	2R:23978800-23988455	young	old	OK	5.68839	6.96415	0.291926	0.424953	0.1365	0.266673	no
FBgn0005613	FBgn0005613	Sox15	2R:14201389-14212413	young	old	OK	0.709108	1.34644	0.925073	1.57399	5e-05	0.000267216	yes
FBgn0005614	FBgn0005614	trpl	2R:9753696-9765518	young	old	OK	855.267	421.427	-1.02109	-2.51132	5e-05	0.000267216	yes
FBgn0005616	FBgn0005616	msl-2	2L:3462217-3466112	young	old	OK	9.28144	8.38154	-0.147133	-0.451826	0.1217	0.243729	no
FBgn0005617	FBgn0005617	msl-1	2L:18683719-18688800	young	old	OK	9.03529	9.20574	0.0269629	0.0876617	0.7631	0.870789	no
FBgn0005619	FBgn0005619	Hdc	2R:10237743-10247560	young	old	OK	11.6674	8.03619	-0.537902	-1.61721	5e-05	0.000267216	yes
FBgn0005624	FBgn0005624	Psc	2R:12965996-12980994	young	old	OK	0.872381	0.739963	-0.237505	-0.46632	0.10045	0.20934	no
FBgn0005626	FBgn0005626	ple	3L:6713355-6719525	young	old	OK	30.0399	29.2188	-0.0399836	-0.130552	0.65375	0.797449	no
FBgn0005630	FBgn0005630	lola	2R:10481893-10543291	young	old	OK	207.836	198.606	-0.0655346	-0.203064	0.4926	0.671303	no
FBgn0005631	FBgn0005631	robo1	2R:22692523-22700970	young	old	OK	12.4651	9.32635	-0.418508	-1.42531	5e-05	0.000267216	yes
FBgn0005632	FBgn0005632	faf	3R:31777019-31793907	young	old	OK	33.5799	35.1982	0.067904	0.219937	0.4467	0.629607	no
FBgn0005633	FBgn0005633	fln	3L:19989550-19991220	young	old	OK	1.10953	0.886707	-0.323421	-0.236874	0.40105	0.582592	no
FBgn0005636	FBgn0005636	nvy	2R:24275733-24291084	young	old	OK	2.29087	1.53053	-0.581869	-1.19015	5e-05	0.000267216	yes
FBgn0005638	FBgn0005638	slbo	2R:24331521-24334307	young	old	NOTEST	0.387665	0.0941863	-2.04122	0	1	1	no
FBgn0005640	FBgn0005640	Eip63E	3L:3515750-3610521	young	old	HIDATA	39.7392	0	0	0	1	1	no
FBgn0005642	FBgn0005642	wdn	3R:28807982-28811337	young	old	OK	4.57923	6.25108	0.448999	1.21239	0.0001	0.000512253	yes
FBgn0005648	FBgn0005648	Pabp2	2R:8131430-8135315	young	old	OK	15.1481	20.822	0.458967	0.7896	0.0065	0.0208257	yes
FBgn0005649	FBgn0005649	Rox8	3R:24043055-24049168	young	old	OK	36.7295	36.5196	-0.0082666	-0.0280804	0.92345	0.961954	no
FBgn0005654	FBgn0005654	lat	2R:13202727-13206547	young	old	OK	1.02054	1.13889	0.158291	0.246294	0.3943	0.577579	no
FBgn0005655	FBgn0005655	PCNA	2R:20261753-20262883	young	old	OK	0.395055	1.44408	1.87002	1.6775	5e-05	0.000267216	yes
FBgn0005658	FBgn0005658	Ets65A	3L:6097616-6123913	young	old	OK	7.60674	4.87263	-0.642578	-1.78541	5e-05	0.000267216	yes
FBgn0005659	FBgn0005659	Ets98B	3R:27736537-27748366	young	old	OK	21.6931	22.6223	0.0605087	0.18861	0.51	0.685999	no
FBgn0005660	FBgn0005660	Ets21C	2L:544924-552923	young	old	OK	0.350187	0.802322	1.19606	0.829505	0.0053	0.0174557	yes
FBgn0005664	FBgn0005664	Crys	2L:11944128-11947131	young	old	OK	0.984623	0.0815014	-3.59467	-2.11245	5e-05	0.000267216	yes
FBgn0005666	FBgn0005666	bt	4:724399-776474	young	old	OK	47.9891	52.1775	0.120722	0.350899	0.22215	0.384773	no
FBgn0005670	FBgn0005670	Cyp4d1	X:2159144-2162180	young	old	OK	0.741746	10.89	3.87594	5.93435	5e-05	0.000267216	yes
FBgn0005671	FBgn0005671	Vha55	3R:12623761-12627829	young	old	OK	414.636	324.16	-0.355136	-1.07214	0.0001	0.000512253	yes
FBgn0005672	FBgn0005672	spi	2L:19567899-19577315	young	old	OK	53.0383	62.6482	0.240236	0.827478	0.0047	0.0157243	yes
FBgn0005674	FBgn0005674	Aats-glupro	3R:23952135-23958391	young	old	OK	9.48104	14.1162	0.574234	1.87674	5e-05	0.000267216	yes
FBgn0005677	FBgn0005677	dac	2L:16466511-16485998	young	old	OK	3.45325	2.71365	-0.347723	-0.920968	0.00115	0.00464299	yes
FBgn0005683	FBgn0005683	pie	2L:10420624-10422780	young	old	OK	0.281229	0.596139	1.0839	1.1008	0.0003	0.00138981	yes
FBgn0005694	FBgn0005694	Aef1	3L:21433421-21441363	young	old	OK	24.6641	23.9537	-0.0421603	-0.13227	0.64555	0.79161	no
FBgn0005695	FBgn0005695	gcl	2R:8724257-8729501	young	old	OK	15.553	13.2812	-0.227805	-0.703916	0.0145	0.0416097	yes
FBgn0005696	FBgn0005696	DNApol-alpha73	3R:27239162-27241228	young	old	NOTEST	0.287958	0.376122	0.385341	0	1	1	no
FBgn0005771	FBgn0005771	noc	2L:14490858-14494019	young	old	OK	24.2069	22.691	-0.0933006	-0.311526	0.2758	0.451666	no
FBgn0005775	FBgn0005775	Con	3L:4936757-5079033	young	old	OK	37.8613	19.9202	-0.926491	-3.19348	5e-05	0.000267216	yes
FBgn0005777	FBgn0005777	PpD3	3R:9747874-9754686	young	old	OK	14.0979	13.8593	-0.0246266	-0.0670151	0.81405	0.901043	no
FBgn0005778	FBgn0005778	PpD5	2R:22041666-22042945	young	old	NOTEST	0.263123	0.01718	-3.93693	0	1	1	no
FBgn0005779	FBgn0005779	PpD6	2L:3068344-3144786	young	old	HIDATA	0.0269989	0	0	0	1	1	no
FBgn0008635	FBgn0008635	betaCOP	X:18381548-18385242	young	old	OK	16.7099	20.993	0.329199	1.10646	0.0001	0.000512253	yes
FBgn0008636	FBgn0008636	hbn	2R:20954667-20960909	young	old	OK	1.92389	1.48767	-0.370976	-0.597147	0.03835	0.0952138	no
FBgn0008646	FBgn0008646	E5	3R:13867344-13874916	young	old	NOTEST	0.163671	0.176475	0.108666	0	1	1	no
FBgn0008651	FBgn0008651	lbl	3R:21409978-21434133	young	old	OK	2.03002	2.57392	0.342472	0.611754	0.03665	0.0916736	no
FBgn0010014	FBgn0010014	CanB	X:5332498-5334449	young	old	OK	134.674	97.1197	-0.471641	-1.64955	5e-05	0.000267216	yes
FBgn0010015	FBgn0010015	CanA1	3R:31039373-31046821	young	old	OK	4.14843	6.25188	0.591723	1.51348	5e-05	0.000267216	yes
FBgn0010019	FBgn0010019	Cyp4g1	X:268508-470726	young	old	NOTEST	0.360992	0.265575	-0.442847	0	1	1	no
FBgn0010038	FBgn0010038	GstD2	3R:12371970-12372704	young	old	OK	6.74143	18.2354	1.43561	2.86885	5e-05	0.000267216	yes
FBgn0010039	FBgn0010039	GstD3	3R:12373067-12373813	young	old	OK	10.9149	16.2998	0.578551	1.26338	5e-05	0.000267216	yes
FBgn0010040	FBgn0010040	GstD4	3R:12374099-12374824	young	old	OK	0.789033	1.14866	0.541792	0.479629	0.0953	0.200623	no
FBgn0010041	FBgn0010041	GstD5	3R:12375732-12376572	young	old	OK	1.64311	10.6139	2.69145	3.82243	5e-05	0.000267216	yes
FBgn0010042	FBgn0010042	GstD6	3R:12377127-12377907	young	old	NOTEST	0.067889	0.348238	2.35883	0	1	1	no
FBgn0010043	FBgn0010043	GstD7	3R:12378499-12379255	young	old	NOTEST	0.0367821	0.0891362	1.27701	0	1	1	no
FBgn0010044	FBgn0010044	GstD8	3R:12380007-12380815	young	old	NOTEST	0.34099	0.16364	-1.0592	0	1	1	no
FBgn0010051	FBgn0010051	Itp-r83A	3R:5508841-5539411	young	old	OK	23.5655	22.4716	-0.0685704	-0.225918	0.433	0.615569	no
FBgn0010052	FBgn0010052	Jhe	2R:16119792-16122773	young	old	OK	1.15061	0.893731	-0.364486	-0.475613	0.0995	0.207694	no
FBgn0010053	FBgn0010053	Jheh1	2R:18853433-18855087	young	old	OK	26.9027	27.2365	0.0177948	0.0559433	0.8424	0.916266	no
FBgn0010078	FBgn0010078	RpL23	2R:22854382-22858794	young	old	OK	722.233	802.067	0.151258	0.393634	0.16655	0.310183	no
FBgn0010097	FBgn0010097	gammaTub37C	2L:19183862-19185726	young	old	NOTEST	0.0278793	0.0182055	-0.614821	0	1	1	no
FBgn0010100	FBgn0010100	Acon	2L:21163640-21173185	young	old	OK	249.202	233.333	-0.0949295	-0.300421	0.30045	0.478211	no
FBgn0010105	FBgn0010105	comm	3L:15721510-15728430	young	old	OK	7.32549	5.98193	-0.292314	-0.770544	0.00845	0.0262697	yes
FBgn0010109	FBgn0010109	dpn	2R:8228970-8232330	young	old	NOTEST	0.330612	0.10902	-1.60055	0	1	1	no
FBgn0010113	FBgn0010113	hdc	3R:30277931-30372382	young	old	OK	19.349	21.7128	0.166288	0.573221	0.0467	0.111718	no
FBgn0010114	FBgn0010114	hig	2R:9227784-9247249	young	old	OK	107.415	83.3406	-0.366106	-1.05023	0.00025	0.00117925	yes
FBgn0010173	FBgn0010173	RpA-70	3R:8262119-8264451	young	old	OK	15.6311	35.9661	1.20222	3.88193	5e-05	0.000267216	yes
FBgn0010194	FBgn0010194	Wnt5	X:18501400-18505405	young	old	OK	5.18505	3.86066	-0.425512	-1.15857	5e-05	0.000267216	yes
FBgn0010197	FBgn0010197	Gyc32E	2L:11138758-11149101	young	old	OK	1.05657	1.15012	0.122393	0.222552	0.43505	0.617413	no
FBgn0010198	FBgn0010198	RpS15Aa	X:13335636-13337705	young	old	OK	2405.5	2365.92	-0.0239398	-0.069795	0.8133	0.900886	no
FBgn0010213	FBgn0010213	Sod2	2R:16772784-16773915	young	old	OK	34.905	34.079	-0.0345497	-0.101002	0.72595	0.847023	no
FBgn0010215	FBgn0010215	alpha-Cat	3L:23318645-23338100	young	old	OK	77.3476	77.8655	0.00962838	0.0341027	0.9036	0.951506	no
FBgn0010217	FBgn0010217	ATPsynbeta	4:1029710-1034917	young	old	OK	918.78	749.361	-0.294058	-0.850524	0.0039	0.0133936	yes
FBgn0010220	FBgn0010220	Dbp45A	2R:9087833-9094658	young	old	OK	22.6334	25.1714	0.153334	0.321777	0.2632	0.436059	no
FBgn0010222	FBgn0010222	Nmdmc	3R:9042507-9052231	young	old	OK	9.68411	14.6595	0.598143	0.605293	0.0558	0.129658	no
FBgn0010223	FBgn0010223	Galphaf	3L:16662556-16667934	young	old	OK	0.596118	1.14832	0.945853	1.06161	0.001	0.00410614	yes
FBgn0010225	FBgn0010225	Gel	3R:4235216-4242717	young	old	OK	312.24	340.016	0.122949	0.381866	0.1807	0.330539	no
FBgn0010226	FBgn0010226	GstS1	2R:17093245-17099501	young	old	OK	15.4498	16.4108	0.0870561	0.248119	0.3957	0.578241	no
FBgn0010228	FBgn0010228	HmgZ	2R:21697487-21716727	young	old	OK	102.03	100.2	-0.0261068	-0.064571	0.8252	0.90709	no
FBgn0010235	FBgn0010235	Klc	3L:12745343-12750056	young	old	OK	42.4108	47.7147	0.170002	0.474266	0.10075	0.209838	no
FBgn0010238	FBgn0010238	Lac	2R:12453189-12465630	young	old	OK	70.8193	96.5353	0.446914	1.57365	5e-05	0.000267216	yes
FBgn0010240	FBgn0010240	Lcch3	X:15925104-15933867	young	old	OK	21.3099	13.437	-0.66532	-0.869237	0.0026	0.00938281	yes
FBgn0010241	FBgn0010241	Mdr50	2R:14246965-14252597	young	old	NOTEST	0.29065	0.403975	0.474987	0	1	1	no
FBgn0010246	FBgn0010246	Myo61F	3L:1318479-1329617	young	old	OK	5.45282	5.99156	0.135927	0.364247	0.20125	0.358515	no
FBgn0010247	FBgn0010247	Parp	3R:3461350-3587054	young	old	OK	19.7963	17.264	-0.197466	-0.658283	0.0211	0.0575243	no
FBgn0010258	FBgn0010258	Rbp4	3R:13654555-13656394	young	old	OK	0.841249	0.914788	0.120905	0.145987	0.61015	0.766576	no
FBgn0010263	FBgn0010263	Rbp9	2L:2954761-2969638	young	old	OK	208.205	243.835	0.227902	0.645881	0.0263	0.0694899	no
FBgn0010265	FBgn0010265	RpS13	2L:8363476-8364662	young	old	OK	877.206	944.56	0.106728	0.363283	0.20755	0.366215	no
FBgn0010269	FBgn0010269	Dsor1	X:9247341-9250037	young	old	OK	8.47528	9.56317	0.174228	0.438281	0.12965	0.255991	no
FBgn0010278	FBgn0010278	Ssrp	2R:23806360-23809004	young	old	OK	5.31213	11.0707	1.05939	2.88466	5e-05	0.000267216	yes
FBgn0010280	FBgn0010280	Taf4	3L:16113211-16121651	young	old	OK	24.1369	24.7632	0.0369615	0.128675	0.65865	0.800479	no
FBgn0010282	FBgn0010282	TfIIFalpha	3R:6380466-6382604	young	old	OK	3.97141	5.19854	0.388454	0.872844	0.0026	0.00938281	yes
FBgn0010287	FBgn0010287	Trf	2L:8072894-8073948	young	old	OK	2.74072	2.89912	0.0810583	0.122976	0.6663	0.806091	no
FBgn0010288	FBgn0010288	Uch	2L:2212737-2214211	young	old	OK	26.7942	34.5755	0.36783	1.09399	0.0002	0.000967616	yes
FBgn0010292	FBgn0010292	bys	X:7901879-7903643	young	old	OK	6.46894	7.614	0.235126	0.552529	0.0518	0.121672	no
FBgn0010294	FBgn0010294	ng2	X:3176439-3348400	young	old	NOTEST	0.0140856	0.0226584	0.685825	0	1	1	no
FBgn0010295	FBgn0010295	ng3	X:3176439-3348400	young	old	NOTEST	0.240082	0.203528	-0.238303	0	1	1	no
FBgn0010296	FBgn0010296	ng4	X:3176439-3348400	young	old	NOTEST	0.308602	0.204586	-0.59304	0	1	1	no
FBgn0010300	FBgn0010300	brat	2L:19132322-19181702	young	old	OK	38.5235	32.5893	-0.241341	-0.795053	0.00505	0.0167012	yes
FBgn0010303	FBgn0010303	hep	X:13079204-13090434	young	old	OK	16.2958	15.6901	-0.0546499	-0.188788	0.51035	0.686203	no
FBgn0010309	FBgn0010309	pigeon	2L:19186042-19189938	young	old	OK	6.962	4.78937	-0.539666	-1.48119	5e-05	0.000267216	yes
FBgn0010313	FBgn0010313	corto	3R:5077778-5087072	young	old	OK	15.9746	14.9103	-0.099466	-0.307364	0.2763	0.452341	no
FBgn0010314	FBgn0010314	Cks30A	2L:9330762-9331981	young	old	OK	13.7542	3.38787	-2.02142	-3.64302	5e-05	0.000267216	yes
FBgn0010315	FBgn0010315	CycD	X:15906821-15909676	young	old	OK	8.31973	10.2363	0.299086	0.832012	0.00385	0.0132394	yes
FBgn0010316	FBgn0010316	dap	2R:9712320-9716256	young	old	OK	7.17327	7.45037	0.0546815	0.148851	0.6021	0.760118	no
FBgn0010317	FBgn0010317	CycJ	3L:3466427-3471309	young	old	OK	0.883746	1.0277	0.217709	0.14344	0.60955	0.766194	no
FBgn0010323	FBgn0010323	Gsc	2L:583539-594685	young	old	NOTEST	0.18782	0.1693	-0.14977	0	1	1	no
FBgn0010328	FBgn0010328	woc	3R:27256594-27264055	young	old	OK	7.29509	8.89405	0.285916	0.937916	0.0012	0.00481486	yes
FBgn0010329	FBgn0010329	Tbh	X:7995696-8027394	young	old	OK	11.3663	8.81543	-0.366659	-1.15316	0.0001	0.000512253	yes
FBgn0010333	FBgn0010333	Rac1	3L:1300878-1302683	young	old	OK	67.8997	68.8044	0.0190956	0.0660716	0.8196	0.903672	no
FBgn0010339	FBgn0010339	128up	2R:12037297-12038851	young	old	OK	18.2029	21.727	0.255316	0.738098	0.0093	0.0285442	yes
FBgn0010340	FBgn0010340	140up	3R:14122653-14125548	young	old	OK	11.5359	10.1886	-0.179177	-0.297381	0.3043	0.481897	no
FBgn0010341	FBgn0010341	Cdc42	X:19697090-19701755	young	old	OK	42.0888	51.9726	0.304317	1.03322	0.00045	0.00199641	yes
FBgn0010342	FBgn0010342	Map60	2R:9587192-9605624	young	old	OK	6.56861	5.87549	-0.160878	-0.105098	0.70585	0.833004	no
FBgn0010348	FBgn0010348	Arf79F	3L:22868379-22878984	young	old	OK	220.366	244.165	0.147957	0.479726	0.0971	0.203751	no
FBgn0010350	FBgn0010350	CdsA	3L:8125326-8137498	young	old	OK	494.274	306.173	-0.690966	-1.99039	5e-05	0.000267216	yes
FBgn0010352	FBgn0010352	Nc73EF	3L:16939099-16968724	young	old	OK	217.374	188.944	-0.202223	-0.624334	0.0303	0.0781858	no
FBgn0010355	FBgn0010355	Taf1	3R:6646888-6657442	young	old	OK	7.20737	7.7336	0.101667	0.317328	0.2712	0.446035	no
FBgn0010356	FBgn0010356	Taf5	2R:10877311-10879673	young	old	OK	5.62376	5.80341	0.0453652	0.115732	0.68465	0.818548	no
FBgn0010357	FBgn0010357	betaTry	2R:11346324-11347395	young	old	NOTEST	0.00633487	0.0505524	2.99639	0	1	1	no
FBgn0010358	FBgn0010358	deltaTry	2R:11355318-11356600	young	old	NOTEST	0	0	0	0	1	1	no
FBgn0010359	FBgn0010359	gammaTry	2R:11349060-11349870	young	old	NOTEST	0	0	0	0	1	1	no
FBgn0010379	FBgn0010379	Akt1	3R:16099227-16105670	young	old	OK	24.6781	30.8224	0.32075	1.08129	0.00015	0.000740571	yes
FBgn0010380	FBgn0010380	AP-1-2beta	X:19731003-19734581	young	old	OK	18.9416	20.1192	0.0870125	0.294709	0.29965	0.477543	no
FBgn0010382	FBgn0010382	CycE	2L:15727580-15748324	young	old	OK	0.736861	0.56455	-0.384293	-0.569307	0.0464	0.111154	no
FBgn0010383	FBgn0010383	Cyp18a1	X:18688537-18693042	young	old	OK	7.26902	4.60397	-0.65888	-1.72776	5e-05	0.000267216	yes
FBgn0010385	FBgn0010385	Def	2R:10052540-10066514	young	old	OK	9.20713	9.00479	-0.0320587	-0.0162744	0.96195	0.981161	no
FBgn0010387	FBgn0010387	Dbi	3L:7131862-7133463	young	old	OK	45.5224	36.4018	-0.322566	-0.695206	0.01705	0.0479193	yes
FBgn0010388	FBgn0010388	Dro	2R:14745960-14746714	young	old	OK	13.0538	25.1408	0.945556	1.23681	0.00015	0.000740571	yes
FBgn0010389	FBgn0010389	htl	3R:18045215-18052984	young	old	OK	9.58317	9.48267	-0.0152098	-0.0472826	0.8681	0.931693	no
FBgn0010391	FBgn0010391	Gtp-bp	X:11126876-11129087	young	old	OK	15.1379	16.2455	0.101877	0.309382	0.284	0.461522	no
FBgn0010395	FBgn0010395	Itgbn	2L:21053032-21071502	young	old	OK	1.29824	3.0678	1.24065	1.58393	5e-05	0.000267216	yes
FBgn0010397	FBgn0010397	LamC	2R:14526266-14587917	young	old	OK	13.2896	18.2244	0.455573	0.57193	0.0504	0.11895	no
FBgn0010398	FBgn0010398	Lrr47	2L:10517334-10519269	young	old	OK	4.00285	3.15748	-0.342255	-0.673483	0.02075	0.0567941	no
FBgn0010399	FBgn0010399	Nmdar1	3R:5508841-5539411	young	old	OK	9.21281	5.60564	-0.716763	-0.779829	0.00875	0.0270806	yes
FBgn0010401	FBgn0010401	Os-C	3R:7978958-7980322	young	old	NOTEST	0.624521	0.188936	-1.72485	0	1	1	no
FBgn0010403	FBgn0010403	Obp83b	3R:5976176-5976817	young	old	OK	1.44482	0.402645	-1.84331	-1.12231	0.0055	0.0180228	yes
FBgn0010406	FBgn0010406	RNaseX25	3L:7970587-7974991	young	old	OK	53.0622	66.2733	0.320743	1.00142	0.00035	0.00159018	yes
FBgn0010407	FBgn0010407	Ror	2L:10251842-10255891	young	old	OK	5.09103	3.71637	-0.454064	-0.610984	0.03505	0.0882463	no
FBgn0010408	FBgn0010408	RpS9	3L:9509792-9511531	young	old	OK	1048.43	1130.83	0.109152	0.35356	0.2191	0.380954	no
FBgn0010409	FBgn0010409	RpL18A	2R:17546405-17547462	young	old	OK	961.45	1302.39	0.437873	1.42985	5e-05	0.000267216	yes
FBgn0010411	FBgn0010411	RpS18	2R:20263978-20264848	young	old	OK	890.603	929.503	0.0616771	0.183008	0.52675	0.700059	no
FBgn0010412	FBgn0010412	RpS19a	X:16637893-16639249	young	old	OK	843.11	884.709	0.0694829	0.237079	0.41275	0.594525	no
FBgn0010414	FBgn0010414	SerT	2R:24404594-24411074	young	old	OK	2.82199	2.36782	-0.253151	-0.575661	0.0474	0.113158	no
FBgn0010415	FBgn0010415	Sdc	2R:21389404-21481176	young	old	OK	199.84	182.44	-0.131422	-0.431719	0.12755	0.252711	no
FBgn0010416	FBgn0010416	TH1	X:16388819-16391438	young	old	OK	10.016	12.5675	0.32739	0.92817	0.0012	0.00481486	yes
FBgn0010417	FBgn0010417	Taf6	3L:19599087-19601382	young	old	OK	6.54028	7.25507	0.149637	0.386876	0.1805	0.330465	no
FBgn0010421	FBgn0010421	TfIIFbeta	3R:10761147-10767804	young	old	OK	6.65789	7.80708	0.229719	0.242797	0.39975	0.581618	no
FBgn0010422	FBgn0010422	TfIIS	2L:15058302-15060757	young	old	OK	8.43789	8.43262	-0.00090116	-0.0020527	0.9941	0.996118	no
FBgn0010423	FBgn0010423	TpnC47D	2R:11273844-11275286	young	old	OK	0.327271	1.5863	2.2771	1.59966	0.00295	0.0105069	yes
FBgn0010424	FBgn0010424	TpnC73F	3L:17046062-17048390	young	old	OK	9.67576	10.8311	0.162737	0.364006	0.2072	0.365909	no
FBgn0010425	FBgn0010425	epsilonTry	2R:11345236-11346066	young	old	NOTEST	0	0.0181357	inf	0	1	1	no
FBgn0010431	FBgn0010431	mtrm	3L:8405453-8422205	young	old	NOTEST	0.137127	0.0500497	-1.45407	0	1	1	no
FBgn0010433	FBgn0010433	ato	3R:8278051-8279274	young	old	NOTEST	0.0819492	0.0443813	-0.884778	0	1	1	no
FBgn0010434	FBgn0010434	cora	2R:19229062-19243751	young	old	OK	77.3017	100.636	0.380581	1.21267	5e-05	0.000267216	yes
FBgn0010435	FBgn0010435	emp	2R:24976455-24990489	young	old	OK	96.0868	107.295	0.159176	0.41511	0.1469	0.282414	no
FBgn0010438	FBgn0010438	mtSSB	3R:16203370-16205250	young	old	OK	1.94119	3.14914	0.698019	0.638923	0.0302	0.0779471	no
FBgn0010441	FBgn0010441	pll	3R:27251111-27256463	young	old	OK	3.76453	4.93743	0.39129	0.61703	0.034	0.0860835	no
FBgn0010452	FBgn0010452	trn	3L:13114270-13118077	young	old	OK	13.7325	8.68148	-0.66158	-2.0311	5e-05	0.000267216	yes
FBgn0010453	FBgn0010453	Wnt4	2L:7255418-7277171	young	old	OK	3.10143	1.70926	-0.859563	-1.86596	5e-05	0.000267216	yes
FBgn0010470	FBgn0010470	Fkbp14	2R:21487166-21497929	young	old	OK	37.287	37.2357	-0.00198465	-0.0063952	0.9834	0.990437	no
FBgn0010473	FBgn0010473	tutl	2L:4283147-4323781	young	old	OK	114.533	63.6043	-0.848565	-2.68694	5e-05	0.000267216	yes
FBgn0010482	FBgn0010482	l(2)01289	2R:6721100-6740672	young	old	OK	50.9102	41.5087	-0.294541	-1.02353	0.00035	0.00159018	yes
FBgn0010488	FBgn0010488	NAT1	2R:12915993-12923734	young	old	OK	88.4111	93.3158	0.0778945	0.260919	0.36915	0.551491	no
FBgn0010497	FBgn0010497	dmGlut	2L:12027437-12034122	young	old	OK	1.65836	1.19193	-0.47646	-0.801476	0.00505	0.0167012	yes
FBgn0010501	FBgn0010501	Dcp-1	2R:23548238-23554712	young	old	OK	2.31029	2.44498	0.0817473	0.0456155	0.86645	0.9308	no
FBgn0010504	FBgn0010504	kermit	2R:8136985-8156654	young	old	OK	1.89429	2.53307	0.419229	0.219491	0.5181	0.692581	no
FBgn0010516	FBgn0010516	wal	2R:11688568-11690863	young	old	OK	100.142	99.0091	-0.0164162	-0.0546621	0.84825	0.919763	no
FBgn0010520	FBgn0010520	Bka	2L:9895286-9896104	young	old	OK	11.4534	12.8536	0.166395	0.35811	0.2141	0.374585	no
FBgn0010531	FBgn0010531	Ccs	2R:10121485-10122574	young	old	OK	4.5592	5.47419	0.263865	0.464857	0.10735	0.220659	no
FBgn0010548	FBgn0010548	Aldh-III	2R:7466878-7477162	young	old	OK	30.6732	30.5417	-0.00620002	-0.0206458	0.94315	0.971981	no
FBgn0010549	FBgn0010549	l(2)03659	2R:9390164-9395281	young	old	NOTEST	0.0629988	0.0513556	-0.294801	0	1	1	no
FBgn0010551	FBgn0010551	Phb2	2R:18819466-18829699	young	old	OK	61.2788	72.9397	0.251315	0.832167	0.00365	0.0126735	yes
FBgn0010575	FBgn0010575	sbb	2R:18277438-18357296	young	old	OK	19.2622	16.4995	-0.223351	-0.71562	0.0127	0.037154	yes
FBgn0010583	FBgn0010583	dock	2L:825968-833241	young	old	OK	32.5524	26.8744	-0.276528	-0.961021	0.001	0.00410614	yes
FBgn0010590	FBgn0010590	Prosbeta1	2R:16008338-16014787	young	old	OK	9.21256	14.1252	0.616598	0.870736	0.00345	0.0120925	yes
FBgn0010591	FBgn0010591	Sply	2R:17088440-17091958	young	old	OK	24.1211	23.7535	-0.0221574	-0.0717426	0.8017	0.893862	no
FBgn0010602	FBgn0010602	lwr	2L:540598-542580	young	old	OK	27.6325	22.9208	-0.26971	-0.789924	0.0075	0.0236137	yes
FBgn0010607	FBgn0010607	l(2)05714	2L:4969003-4973921	young	old	OK	7.10898	7.66141	0.107967	0.144933	0.6192	0.772454	no
FBgn0010611	FBgn0010611	Hmgs	2R:16324812-16341242	young	old	OK	20.7634	30.7976	0.568772	0.719915	0.0181	0.0503517	no
FBgn0010612	FBgn0010612	ATPsynG	2L:10975521-10976399	young	old	OK	507.052	445.559	-0.186517	-0.542447	0.06225	0.141723	no
FBgn0010620	FBgn0010620	CG10939	2R:17394592-17405171	young	old	OK	16.8339	23.5241	0.482768	1.48073	5e-05	0.000267216	yes
FBgn0010621	FBgn0010621	Cct5	2R:12174801-12178553	young	old	OK	22.5551	44.8425	0.991414	3.20149	5e-05	0.000267216	yes
FBgn0010622	FBgn0010622	l(2)06496	2R:23055473-23062593	young	old	OK	17.1114	17.5933	0.0400658	0.097722	0.73425	0.852486	no
FBgn0010638	FBgn0010638	Sec61beta	2R:14618770-14619681	young	old	OK	101.224	102.039	0.0115588	0.0387734	0.88875	0.943728	no
FBgn0010651	FBgn0010651	MFS14	2R:18796974-18803727	young	old	OK	12.9964	13.3169	0.0351485	0.103582	0.72045	0.843358	no
FBgn0010660	FBgn0010660	Nup214	2R:22918936-22924742	young	old	OK	5.29981	6.49544	0.293488	0.902576	0.0019	0.00717639	yes
FBgn0010741	FBgn0010741	l(3)01239	3L:11070525-11074388	young	old	OK	37.3669	43.6051	0.222734	0.564295	0.05185	0.121762	no
FBgn0010747	FBgn0010747	Srp54k	3L:5152677-5154777	young	old	OK	16.3825	17.608	0.104076	0.32125	0.2621	0.434792	no
FBgn0010750	FBgn0010750	atms	3R:4750034-4777490	young	old	OK	16.061	14.6159	-0.136022	-0.274391	0.3354	0.51732	no
FBgn0010762	FBgn0010762	simj	3L:10664738-10690734	young	old	OK	15.0343	15.598	0.0531032	0.182844	0.52415	0.698036	no
FBgn0010768	FBgn0010768	sqz	3R:19164210-19170576	young	old	OK	1.72399	0.893168	-0.948747	-1.67514	5e-05	0.000267216	yes
FBgn0010770	FBgn0010770	ppan	3R:21116253-21118856	young	old	OK	3.20848	3.71265	0.21056	0.330405	0.25695	0.428512	no
FBgn0010772	FBgn0010772	Xe7	3R:5660634-5669334	young	old	OK	52.6117	44.3349	-0.24694	-0.849208	0.00325	0.0114807	yes
FBgn0010774	FBgn0010774	Ref1	3R:7074775-7080387	young	old	OK	36.1036	40.8904	0.179618	0.308406	0.2676	0.442148	no
FBgn0010786	FBgn0010786	l(3)02640	3L:1333238-1339415	young	old	OK	28.2026	24.5844	-0.198086	-0.640951	0.0265	0.0699115	no
FBgn0010803	FBgn0010803	Aats-trp	3R:9265026-9266904	young	old	OK	21.0093	35.4425	0.754456	2.40723	5e-05	0.000267216	yes
FBgn0010808	FBgn0010808	l(3)03670	3R:31052615-31053915	young	old	OK	14.0671	12.3758	-0.184811	-0.441153	0.1162	0.234984	no
FBgn0010812	FBgn0010812	unc-45	3R:8033300-8037403	young	old	OK	8.31638	14.5749	0.809461	2.52035	5e-05	0.000267216	yes
FBgn0010825	FBgn0010825	Gug	3L:8449921-8472669	young	old	OK	13.1926	12.463	-0.0820789	-0.28774	0.3164	0.495609	no
FBgn0010830	FBgn0010830	l(3)04053	3L:22738601-22741388	young	old	OK	4.76167	5.23203	0.135904	0.318386	0.27045	0.445295	no
FBgn0010877	FBgn0010877	l(3)05822	3R:18288865-18298879	young	old	OK	11.4049	14.1847	0.314677	1.0058	0.0003	0.00138981	yes
FBgn0010894	FBgn0010894	sinu	3L:5559469-5561598	young	old	OK	51.939	57.6268	0.149923	0.522357	0.0632	0.143414	no
FBgn0010905	FBgn0010905	Spn	3L:2505244-2554292	young	old	OK	23.4134	17.1806	-0.446552	-1.57782	5e-05	0.000267216	yes
FBgn0010909	FBgn0010909	msn	3L:2554846-2586540	young	old	OK	42.5582	46.7749	0.136298	0.466032	0.1102	0.2254	no
FBgn0010926	FBgn0010926	l(3)07882	3R:17534814-17539963	young	old	OK	2.46463	2.89252	0.23096	0.319446	0.25845	0.430667	no
FBgn0011016	FBgn0011016	SsRbeta	3L:16129616-16130983	young	old	OK	76.667	74.944	-0.0327927	-0.110209	0.69935	0.828291	no
FBgn0011020	FBgn0011020	Sas-4	3R:7151366-7154219	young	old	OK	0.576603	0.792506	0.458845	0.640356	0.0304	0.0784048	no
FBgn0011202	FBgn0011202	dia	2L:20758143-20768053	young	old	OK	15.6118	23.1051	0.56557	1.91244	5e-05	0.000267216	yes
FBgn0011204	FBgn0011204	cue	3L:1502842-1523380	young	old	OK	30.767	37.6324	0.290594	0.730583	0.01235	0.0363042	yes
FBgn0011205	FBgn0011205	fbl	3L:20384428-20393553	young	old	OK	21.8509	24.1337	0.143353	0.414026	0.1538	0.292158	no
FBgn0011206	FBgn0011206	bol	3L:9097628-9134405	young	old	OK	157.9	108.827	-0.536974	-1.42025	5e-05	0.000267216	yes
FBgn0011207	FBgn0011207	pelo	2L:9700809-9708883	young	old	OK	10.658	11.059	0.0532816	0.139884	0.62445	0.776667	no
FBgn0011211	FBgn0011211	blw	2R:22799098-22802180	young	old	OK	180.748	132.989	-0.44267	-1.53583	5e-05	0.000267216	yes
FBgn0011217	FBgn0011217	eff	3R:14732413-14741319	young	old	OK	300.47	273.226	-0.137128	-0.459588	0.11185	0.22828	no
FBgn0011224	FBgn0011224	heph	3R:31846986-32015520	young	old	OK	94.9452	72.4697	-0.389716	-1.24772	5e-05	0.000267216	yes
FBgn0011225	FBgn0011225	jar	3R:24252825-24271233	young	old	OK	45.4264	43.4323	-0.0647622	-0.227423	0.4351	0.617413	no
FBgn0011227	FBgn0011227	ox	2R:12756433-12757529	young	old	OK	250.27	198.114	-0.337154	-0.960642	0.0012	0.00481486	yes
FBgn0011230	FBgn0011230	poe	2L:8043470-8071624	young	old	OK	39.1836	43.6413	0.155443	0.478358	0.0963	0.202359	no
FBgn0011232	FBgn0011232	scat	2L:9431404-9435341	young	old	OK	7.01676	7.37659	0.07215	0.212857	0.45815	0.63983	no
FBgn0011236	FBgn0011236	ken	2R:23870272-23877442	young	old	OK	3.77026	4.22847	0.165472	0.413297	0.1433	0.277189	no
FBgn0011239	FBgn0011239	ms(2)35Ci	2L:15292467-15294136	young	old	NOTEST	0.00418664	0	-inf	0	1	1	no
FBgn0011241	FBgn0011241	cbx	2R:9863650-9875072	young	old	OK	12.5452	12.5039	-0.00475484	-0.00739979	0.9813	0.990085	no
FBgn0011244	FBgn0011244	Hsp60B	2L:728361-730564	young	old	NOTEST	0.011371	0.0159998	0.492696	0	1	1	no
FBgn0011259	FBgn0011259	Sema-1a	2L:8542146-8672041	young	old	OK	43.0399	28.9028	-0.574466	-1.97696	5e-05	0.000267216	yes
FBgn0011260	FBgn0011260	Sema-2a	2R:16500177-16533459	young	old	OK	23.864	20.416	-0.225136	-0.774343	0.00755	0.0237639	yes
FBgn0011270	FBgn0011270	Pglym87	3R:12231644-12232729	young	old	NOTEST	0.0387744	0.0660289	0.767993	0	1	1	no
FBgn0011272	FBgn0011272	RpL13	2L:9967312-9968645	young	old	OK	517.207	575.411	0.153854	0.520081	0.0741	0.163184	no
FBgn0011273	FBgn0011273	Acam	3R:25811910-25813134	young	old	NOTEST	0.0105559	0.00769334	-0.456365	0	1	1	no
FBgn0011274	FBgn0011274	Dif	2L:17410640-17433161	young	old	OK	36.6598	43.9979	0.263236	0.835957	0.0036	0.0125335	yes
FBgn0011276	FBgn0011276	HLH3B	X:2680198-2681723	young	old	NOTEST	0.245294	0.260166	0.0849198	0	1	1	no
FBgn0011277	FBgn0011277	HLH4C	X:4645126-4647414	young	old	OK	0.681284	0.483418	-0.494985	-0.496165	0.08565	0.184122	no
FBgn0011278	FBgn0011278	lbe	3R:21441576-21446537	young	old	NOTEST	0.0273713	0.0858991	1.64998	0	1	1	no
FBgn0011279	FBgn0011279	Obp69a	3L:12393803-12399322	young	old	OK	11.8894	11.6783	-0.0258459	-0.0297888	0.9197	0.960447	no
FBgn0011280	FBgn0011280	Obp19d	X:20419612-20420979	young	old	OK	419.046	361.495	-0.21313	-0.744184	0.01035	0.0312945	yes
FBgn0011281	FBgn0011281	Obp83a	3R:5972154-5975245	young	old	NOTEST	0.480825	0.167863	-1.51823	0	1	1	no
FBgn0011282	FBgn0011282	Obp84a	3R:7249794-7251957	young	old	OK	0.551284	0.234098	-1.23568	-0.385208	0.2142	0.374633	no
FBgn0011283	FBgn0011283	Obp28a	2L:7496790-7497365	young	old	OK	1.81609	0.730358	-1.31416	-1.10163	0.00045	0.00199641	yes
FBgn0011284	FBgn0011284	RpS4	3L:13041755-13044234	young	old	OK	293.711	319.094	0.119587	0.412453	0.15505	0.294048	no
FBgn0011286	FBgn0011286	RyR	2R:8860363-8888097	young	old	OK	14.2479	9.86027	-0.531055	-1.87015	5e-05	0.000267216	yes
FBgn0011288	FBgn0011288	Snap25	3L:24074179-24299205	young	old	HIDATA	204.007	0	0	0	1	1	no
FBgn0011289	FBgn0011289	TfIIA-L	3R:27251111-27256463	young	old	OK	12.2982	13.9581	0.182662	0.438145	0.1308	0.257918	no
FBgn0011290	FBgn0011290	Taf12	3R:11678385-11679690	young	old	OK	21.6958	20.5707	-0.0768273	-0.200195	0.4921	0.67071	no
FBgn0011291	FBgn0011291	Taf11	2L:9762423-9763262	young	old	OK	3.10176	4.2794	0.464321	0.67887	0.01935	0.053385	no
FBgn0011293	FBgn0011293	a10	3L:17023122-17023741	young	old	OK	0.562711	1.2191	1.11535	0.853363	0.01305	0.037953	yes
FBgn0011294	FBgn0011294	a5	2L:1329160-1329993	young	old	NOTEST	0.109847	0.0576984	-0.928886	0	1	1	no
FBgn0011296	FBgn0011296	l(2)efl	2R:23683376-23687980	young	old	OK	106.356	142.138	0.41839	1.0458	0.0003	0.00138981	yes
FBgn0011297	FBgn0011297	l(2)not	2R:23705438-23709947	young	old	OK	1.95142	2.52035	0.369097	0.471859	0.1032	0.213568	no
FBgn0011300	FBgn0011300	babo	2R:8952338-8962796	young	old	OK	44.1	38.7346	-0.187156	-0.661998	0.0207	0.0566872	no
FBgn0011305	FBgn0011305	Rsf1	2L:10261794-10263554	young	old	OK	65.202	40.2352	-0.696455	-2.38368	5e-05	0.000267216	yes
FBgn0011327	FBgn0011327	Uch-L5	3L:9475492-9476965	young	old	OK	16.9999	18.2651	0.103565	0.281036	0.32715	0.508148	no
FBgn0011335	FBgn0011335	l(3)j2D3	3L:12116100-12118055	young	old	OK	4.26736	4.15325	-0.0391038	-0.079401	0.7814	0.881466	no
FBgn0011336	FBgn0011336	OstStt3	3R:25065790-25069637	young	old	OK	23.498	28.4429	0.275532	0.910235	0.0019	0.00717639	yes
FBgn0011361	FBgn0011361	ND-ACP	3L:1329948-1331631	young	old	OK	97.7936	72.5445	-0.430873	-1.36924	5e-05	0.000267216	yes
FBgn0011455	FBgn0011455	ND-SGDH	3L:12136966-12138584	young	old	OK	236.541	221.328	-0.0959093	-0.327918	0.2616	0.434171	no
FBgn0011474	FBgn0011474	pr-set7	3R:14316037-14326689	young	old	OK	5.8209	5.55137	-0.0683961	-0.112288	0.69105	0.822396	no
FBgn0011476	FBgn0011476	l(3)neo43	3R:15275521-15278668	young	old	OK	11.966	10.4913	-0.189752	-0.243537	0.40185	0.5832	no
FBgn0011481	FBgn0011481	Ssdp	3R:18192493-18199595	young	old	OK	51.3686	43.2743	-0.247377	-0.871863	0.00265	0.00954995	yes
FBgn0011509	FBgn0011509	SrpRbeta	3L:8718948-8720225	young	old	OK	30.4284	30.7792	0.0165378	0.0501992	0.86555	0.930626	no
FBgn0011554	FBgn0011554	etaTry	2R:11340512-11341423	young	old	NOTEST	0	0	0	0	1	1	no
FBgn0011555	FBgn0011555	thetaTry	2R:11341713-11342760	young	old	NOTEST	0	0	0	0	1	1	no
FBgn0011556	FBgn0011556	zetaTry	2R:11339185-11340132	young	old	NOTEST	0	0	0	0	1	1	no
FBgn0011559	FBgn0011559	Acp36DE	2L:18320101-18393441	young	old	NOTEST	0.18136	0.186605	0.0411263	0	1	1	no
FBgn0011566	FBgn0011566	Bzd	X:2604196-2608876	young	old	OK	5.8444	5.13296	-0.187263	-0.31523	0.2704	0.445284	no
FBgn0011569	FBgn0011569	can	3L:10263908-10267111	young	old	NOTEST	0.265775	0.362973	0.449659	0	1	1	no
FBgn0011570	FBgn0011570	cpb	2L:1704901-1706962	young	old	OK	18.4923	26.0807	0.49606	1.52357	5e-05	0.000267216	yes
FBgn0011571	FBgn0011571	caz	X:16288809-16293520	young	old	OK	27.9052	26.6522	-0.0662777	-0.20613	0.4762	0.657072	no
FBgn0011573	FBgn0011573	Cdc37	3L:1795391-1798610	young	old	OK	10.2461	12.5793	0.295985	0.793658	0.0058	0.0188924	yes
FBgn0011576	FBgn0011576	Cyp4d2	X:2172525-2180998	young	old	OK	13.2188	16.3662	0.308131	0.614962	0.03405	0.086168	no
FBgn0011581	FBgn0011581	Ms	3R:24341550-24343825	young	old	OK	178.814	257.65	0.526958	1.85405	5e-05	0.000267216	yes
FBgn0011582	FBgn0011582	Dop1R1	3R:14165378-14214810	young	old	OK	13.5537	8.11281	-0.740416	-2.58074	5e-05	0.000267216	yes
FBgn0011584	FBgn0011584	Trp1	2L:10009380-10013170	young	old	OK	122.525	122.303	-0.00260787	-0.00914935	0.97535	0.98711	no
FBgn0011586	FBgn0011586	e(r)	X:8904143-8906248	young	old	OK	57.0536	53.0054	-0.10618	-0.331026	0.2525	0.422791	no
FBgn0011589	FBgn0011589	Elk	2R:17873938-17926695	young	old	OK	9.63471	8.41032	-0.19608	-0.405759	0.14995	0.28663	no
FBgn0011591	FBgn0011591	fng	3L:20925890-20949512	young	old	OK	26.296	28.4535	0.113763	0.366734	0.20335	0.361565	no
FBgn0011592	FBgn0011592	fra	2R:12529052-12564184	young	old	OK	5.51559	4.67645	-0.238102	-0.724739	0.01275	0.0372687	yes
FBgn0011596	FBgn0011596	fzo	3R:23168316-23226711	young	old	OK	1.57274	2.07226	0.39792	0.124821	0.7042	0.831755	no
FBgn0011603	FBgn0011603	ine	2L:4465173-4477022	young	old	OK	5.88946	5.11901	-0.202271	-0.467472	0.10295	0.213264	no
FBgn0011604	FBgn0011604	Iswi	2R:12636670-12640628	young	old	OK	8.95033	9.9088	0.14677	0.454375	0.11435	0.232285	no
FBgn0011606	FBgn0011606	Klp3A	X:2599157-2604052	young	old	OK	0.74208	1.00348	0.435361	0.778002	0.0064	0.0205753	yes
FBgn0011638	FBgn0011638	La	2L:20348392-20350012	young	old	OK	12.7925	20.6949	0.693975	1.99734	5e-05	0.000267216	yes
FBgn0011640	FBgn0011640	lark	3L:7335441-7345183	young	old	OK	13.2311	14.1575	0.0976274	0.175145	0.54565	0.715842	no
FBgn0011642	FBgn0011642	Zyx	4:1057364-1077273	young	old	HIDATA	0	0	0	0	1	1	no
FBgn0011648	FBgn0011648	Mad	2L:3146055-3159643	young	old	OK	11.2443	11.7229	0.0601399	0.188185	0.51315	0.688272	no
FBgn0011653	FBgn0011653	mas	3L:4161665-4167464	young	old	NOTEST	0.023493	0.00368923	-2.67084	0	1	1	no
FBgn0011655	FBgn0011655	Med	3R:31596641-31616160	young	old	OK	5.65011	6.43107	0.18678	0.051101	0.7468	0.860562	no
FBgn0011656	FBgn0011656	Mef2	2R:9913495-9958858	young	old	OK	28.0217	22.3504	-0.326245	-1.13095	0.0003	0.00138981	yes
FBgn0011659	FBgn0011659	Mlh1	2R:8170273-8173613	young	old	OK	0.46907	0.682732	0.541516	0.398473	0.18675	0.339331	no
FBgn0011660	FBgn0011660	Pms2	2R:15340471-15371520	young	old	OK	2.20643	3.21594	0.543528	0.616223	0.03915	0.0967598	no
FBgn0011661	FBgn0011661	Moe	X:8873011-8898332	young	old	OK	150.188	214.158	0.511907	1.70923	5e-05	0.000267216	yes
FBgn0011666	FBgn0011666	msi	3R:25516117-25609127	young	old	OK	72.5334	48.5808	-0.578258	-1.85143	5e-05	0.000267216	yes
FBgn0011668	FBgn0011668	Mst57Da	3R:25831574-25831899	young	old	NOTEST	0	0.072255	inf	0	1	1	no
FBgn0011669	FBgn0011669	Mst57Db	3R:25830719-25830914	young	old	NOTEST	0	0.300586	inf	0	1	1	no
FBgn0011670	FBgn0011670	Mst57Dc	3R:25829320-25829698	young	old	NOTEST	0.0803204	0.163412	1.02468	0	1	1	no
FBgn0011672	FBgn0011672	Mvl	3R:21051382-21060800	young	old	OK	38.4819	48.879	0.345035	1.17074	5e-05	0.000267216	yes
FBgn0011674	FBgn0011674	insc	2R:20821261-20836028	young	old	OK	6.04276	11.8956	0.977147	2.03189	5e-05	0.000267216	yes
FBgn0011676	FBgn0011676	Nos	2L:10804273-10837511	young	old	OK	6.02849	4.44947	-0.438161	-1.25258	5e-05	0.000267216	yes
FBgn0011692	FBgn0011692	pav	3L:4242733-4246233	young	old	NOTEST	0.0170203	0.0557629	1.71205	0	1	1	no
FBgn0011693	FBgn0011693	Pdh	3L:16351990-16354297	young	old	OK	583.346	468.076	-0.317608	-0.881161	0.0026	0.00938281	yes
FBgn0011694	FBgn0011694	EbpII	2R:25173567-25174230	young	old	NOTEST	0	0	0	0	1	1	no
FBgn0011695	FBgn0011695	EbpIII	2R:24026171-24027518	young	old	OK	1221.19	1792.06	0.553329	1.79486	5e-05	0.000267216	yes
FBgn0011701	FBgn0011701	repo	3R:18236191-18242159	young	old	OK	21.8902	23.4352	0.0983887	0.300519	0.2992	0.4771	no
FBgn0011703	FBgn0011703	RnrL	2L:10325025-10327943	young	old	OK	1.42133	4.49909	1.6624	3.33659	5e-05	0.000267216	yes
FBgn0011704	FBgn0011704	RnrS	2R:11983144-11985393	young	old	OK	1.73293	2.03395	0.231067	0.367746	0.1945	0.349796	no
FBgn0011705	FBgn0011705	rost	2L:8985935-8989539	young	old	OK	39.4762	54.4353	0.463559	1.5232	5e-05	0.000267216	yes
FBgn0011706	FBgn0011706	rpr	3L:18397534-18398435	young	old	NOTEST	0.465757	0.501488	0.106637	0	1	1	no
FBgn0011708	FBgn0011708	Syx5	2L:16307345-16309274	young	old	OK	12.8875	15.216	0.239613	0.696111	0.01495	0.0427355	yes
FBgn0011710	FBgn0011710	2016-09-01	X:21358285-21361688	young	old	OK	6.94679	8.08513	0.218925	0.572073	0.0471	0.112545	no
FBgn0011715	FBgn0011715	Snr1	3R:5470925-5472754	young	old	OK	9.75213	11.305	0.213174	0.537484	0.06425	0.145478	no
FBgn0011722	FBgn0011722	Tig	2L:6412314-6423310	young	old	OK	10.4303	14.0692	0.431768	1.40111	5e-05	0.000267216	yes
FBgn0011723	FBgn0011723	byn	3L:11850644-11938872	young	old	NOTEST	0.0509077	0.0425265	-0.259523	0	1	1	no
FBgn0011725	FBgn0011725	twin	3R:24196892-24226934	young	old	OK	20.8744	19.1692	-0.12294	-0.381337	0.18825	0.341399	no
FBgn0011726	FBgn0011726	tsr	2R:24037942-24046805	young	old	OK	104.602	173.101	0.726707	1.983	5e-05	0.000267216	yes
FBgn0011737	FBgn0011737	Wee1	2L:6908082-6914138	young	old	OK	19.3115	17.788	-0.118559	-0.326782	0.25905	0.431043	no
FBgn0011739	FBgn0011739	wts	3R:30789624-30806619	young	old	OK	14.9221	14.9621	0.00386113	0.0134426	0.9617	0.981099	no
FBgn0011740	FBgn0011740	alpha-Man-IIa	3R:9412547-9417264	young	old	OK	7.51018	7.48817	-0.00423458	-0.012923	0.96295	0.981556	no
FBgn0011741	FBgn0011741	Arp6	X:15734269-15737120	young	old	OK	3.72392	5.36763	0.527464	0.802209	0.0061	0.0197764	yes
FBgn0011742	FBgn0011742	Arp2	X:16548289-16553968	young	old	OK	13.2351	15.7063	0.246978	0.75689	0.00815	0.0254209	yes
FBgn0011743	FBgn0011743	Arp53D	2R:16774245-16775676	young	old	NOTEST	0.0164671	0.00954573	-0.786657	0	1	1	no
FBgn0011745	FBgn0011745	Arp1	3R:12691732-12694842	young	old	OK	26.5448	28.1739	0.0859314	0.266655	0.3596	0.541988	no
FBgn0011746	FBgn0011746	ana	2R:9062294-9077554	young	old	OK	3.82574	3.19224	-0.261168	-0.544347	0.06025	0.138019	no
FBgn0011747	FBgn0011747	Ank	4:115073-129849	young	old	OK	154.326	142.545	-0.114563	-0.36341	0.20435	0.362481	no
FBgn0011754	FBgn0011754	PhKgamma	X:11695136-11705300	young	old	OK	39.9441	37.6994	-0.0834428	-0.287071	0.31815	0.497673	no
FBgn0011758	FBgn0011758	B-H1	X:17397477-17403278	young	old	OK	2.06473	1.76172	-0.228974	-0.447351	0.12515	0.248955	no
FBgn0011760	FBgn0011760	ctp	X:4687799-4702034	young	old	OK	256.459	236.664	-0.115888	-0.289917	0.3145	0.493677	no
FBgn0011761	FBgn0011761	dhd	X:5312170-5313125	young	old	OK	0.942607	0.133277	-2.82223	-1.40862	0.16315	0.305222	no
FBgn0011762	FBgn0011762	DNApol-alpha50	3L:8340313-8344404	young	old	OK	1.74003	1.43027	-0.282828	-0.150301	0.62345	0.775858	no
FBgn0011763	FBgn0011763	Dp	2R:13220282-13228202	young	old	OK	16.6102	17.7179	0.0931415	0.238597	0.40655	0.588683	no
FBgn0011766	FBgn0011766	E2f1	3R:21620303-21660871	young	old	OK	23.5491	24.6473	0.0657601	0.228031	0.43	0.612719	no
FBgn0011768	FBgn0011768	Fdh	3R:10870905-10872381	young	old	OK	18.8483	20.9144	0.150061	0.435977	0.12465	0.248151	no
FBgn0011769	FBgn0011769	Fdx1	3L:9367376-9371238	young	old	OK	7.14541	12.0373	0.752422	0.726426	0.01265	0.0370181	yes
FBgn0011770	FBgn0011770	Gip	X:10326463-10329872	young	old	OK	32.6076	25.2578	-0.368479	-0.918868	0.002	0.00749404	yes
FBgn0011771	FBgn0011771	Hem	3L:22284353-22288195	young	old	OK	15.7752	17.8832	0.180941	0.612745	0.03205	0.082048	no
FBgn0011774	FBgn0011774	Irbp	3R:11410046-11412440	young	old	OK	7.21509	26.4644	1.87496	5.39102	5e-05	0.000267216	yes
FBgn0011785	FBgn0011785	BRWD3	3R:24318815-24333316	young	old	OK	4.77787	4.95478	0.0524524	0.125285	0.6626	0.80349	no
FBgn0011787	FBgn0011787	mRpL12	3L:8956790-8957584	young	old	OK	4.81551	5.91555	0.296825	0.482991	0.0908	0.192715	no
FBgn0011802	FBgn0011802	Gem3	3L:10459080-10463101	young	old	OK	2.61612	3.35605	0.359335	0.85173	0.00345	0.0120925	yes
FBgn0011812	FBgn0011812	Lcp1Psi	2R:8432885-8433384	young	old	NOTEST	0.0672252	0.0982043	0.546784	0	1	1	no
FBgn0011817	FBgn0011817	nmo	3L:7979045-8054147	young	old	OK	79.6613	51.5983	-0.626557	-2.07073	5e-05	0.000267216	yes
FBgn0011818	FBgn0011818	oaf	2L:2492954-2498846	young	old	OK	22.599	16.5711	-0.447586	-1.50352	5e-05	0.000267216	yes
FBgn0011822	FBgn0011822	pcl	X:268508-470726	young	old	NOTEST	0	0	0	0	1	1	no
FBgn0011824	FBgn0011824	CG4038	2R:21092221-21101453	young	old	OK	9.49094	9.25005	-0.0370892	-0.0589015	0.8412	0.915825	no
FBgn0011826	FBgn0011826	Pp2B-14D	X:16554626-16560016	young	old	OK	35.7217	27.1309	-0.396861	-1.39321	5e-05	0.000267216	yes
FBgn0011828	FBgn0011828	Pxn	3L:2600330-2630693	young	old	OK	12.2691	8.9363	-0.457285	-1.35727	5e-05	0.000267216	yes
FBgn0011829	FBgn0011829	Ret	2L:21179932-21198762	young	old	OK	1.88951	1.18494	-0.673196	-1.3932	5e-05	0.000267216	yes
FBgn0011832	FBgn0011832	Ser12	2L:2250430-2251275	young	old	NOTEST	0	0.0230659	inf	0	1	1	no
FBgn0011834	FBgn0011834	Ser6	X:20962604-20963505	young	old	NOTEST	0	0.00566371	inf	0	1	1	no
FBgn0011836	FBgn0011836	Taf2	3L:9878984-9888683	young	old	OK	3.28617	4.52283	0.46082	1.20442	5e-05	0.000267216	yes
FBgn0011837	FBgn0011837	Tis11	X:12659414-12682554	young	old	OK	66.0911	73.9721	0.162526	0.551762	0.0565	0.130903	no
FBgn0011840	FBgn0011840	tRNA:A:90C	3R:17620143-17620216	young	old	NOTEST	0	0	0	0	1	1	no
FBgn0011844	FBgn0011844	tRNA:D2:69F	3L:13228691-13279642	young	old	NOTEST	0	0	0	0	1	1	no
FBgn0011845	FBgn0011845	tRNA:D:96A	3R:24544718-24556549	young	old	NOTEST	0	0	0	0	1	1	no
FBgn0011848	FBgn0011848	tRNA:E4:56Fa	2R:19727980-19728052	young	old	NOTEST	0	0	0	0	1	1	no
FBgn0011849	FBgn0011849	tRNA:E4:56Fb	2R:19727459-19727531	young	old	NOTEST	0	0	0	0	1	1	no
FBgn0011850	FBgn0011850	tRNA:E4:56Fc	2R:19726141-19726213	young	old	NOTEST	0	0	0	0	1	1	no
FBgn0011851	FBgn0011851	tRNA:E4:62Aa	3L:1342492-1475257	young	old	NOTEST	0	0	0	0	1	1	no
FBgn0011852	FBgn0011852	tRNA:E4:62Ab	3L:1342492-1475257	young	old	NOTEST	0	0	0	0	1	1	no
FBgn0011853	FBgn0011853	tRNA:E4:62Ac	3L:1342492-1475257	young	old	NOTEST	0	0	0	0	1	1	no
FBgn0011854	FBgn0011854	tRNA:E4:62Ad	3L:1342492-1475257	young	old	NOTEST	0	0	0	0	1	1	no
FBgn0011855	FBgn0011855	tRNA:E4:62Ae	3L:1342492-1475257	young	old	NOTEST	0	0	0	0	1	1	no
FBgn0011858	FBgn0011858	tRNA:F2:89BC	3R:16310541-16341988	young	old	NOTEST	0	0	0	0	1	1	no
FBgn0011859	FBgn0011859	tRNA:G3:22BCa	2L:1884621-1944289	young	old	NOTEST	0	0	0	0	1	1	no
FBgn0011860	FBgn0011860	tRNA:G3:22BCb	2L:2031691-2031762	young	old	NOTEST	0	0	0	0	1	1	no
FBgn0011861	FBgn0011861	tRNA:G3:28D	2L:7872848-7872919	young	old	NOTEST	0	0	0	0	1	1	no
FBgn0011862	FBgn0011862	tRNA:G3:35Ba	2L:14518090-14518161	young	old	NOTEST	0	0	0	0	1	1	no
FBgn0011863	FBgn0011863	tRNA:G3:35Bb	2L:14518306-14518377	young	old	NOTEST	0	0	0	0	1	1	no
FBgn0011864	FBgn0011864	tRNA:G3:35Bc	2L:14518620-14518691	young	old	NOTEST	0	0	0	0	1	1	no
FBgn0011865	FBgn0011865	tRNA:G3:35Bd	2L:14530545-14530616	young	old	NOTEST	0	0	0	0	1	1	no
FBgn0011866	FBgn0011866	tRNA:G3:35Be	2L:14530853-14530924	young	old	NOTEST	0	0	0	0	1	1	no
FBgn0011867	FBgn0011867	tRNA:G3:53E	2R:16968007-16968078	young	old	NOTEST	0	0	0	0	1	1	no
FBgn0011868	FBgn0011868	tRNA:G3:55E	2R:18639725-18639796	young	old	NOTEST	0	0	0	0	1	1	no
FBgn0011869	FBgn0011869	tRNA:G3:56EFa	2R:20229480-20229551	young	old	NOTEST	0	0	0	0	1	1	no
FBgn0011870	FBgn0011870	tRNA:G3:56EFb	2R:20231828-20234927	young	old	NOTEST	0	0	0	0	1	1	no
FBgn0011871	FBgn0011871	tRNA:G3:57BCa	2R:21161355-21161426	young	old	NOTEST	0	0	0	0	1	1	no
FBgn0011872	FBgn0011872	tRNA:G3:57BCb	2R:21182855-21182926	young	old	NOTEST	0	0	0	0	1	1	no
FBgn0011877	FBgn0011877	tRNA:HPsi	2R:12336732-12336804	young	old	NOTEST	0	0	0	0	1	1	no
FBgn0011878	FBgn0011878	tRNA:H:48F	2R:12336417-12336489	young	old	NOTEST	0	0	0	0	1	1	no
FBgn0011879	FBgn0011879	tRNA:CR30233	2R:17392214-17392286	young	old	NOTEST	0	0	0	0	1	1	no
FBgn0011880	FBgn0011880	tRNA:I:42A	2R:6087872-6169087	young	old	NOTEST	0	0	0	0	1	1	no
FBgn0011881	FBgn0011881	tRNA:I:49Fa	2R:13414977-13439051	young	old	NOTEST	0	0	0	0	1	1	no
FBgn0011882	FBgn0011882	tRNA:I:49Fb	2R:13414977-13439051	young	old	NOTEST	0	0	0	0	1	1	no
FBgn0011883	FBgn0011883	tRNA:I:49Fc	2R:13414977-13439051	young	old	NOTEST	0	0	0	0	1	1	no
FBgn0011884	FBgn0011884	tRNA:I:49Fd	2R:13414977-13439051	young	old	NOTEST	0	0	0	0	1	1	no
FBgn0011885	FBgn0011885	tRNA:I:49Fe	2R:13414977-13439051	young	old	NOTEST	0	0	0	0	1	1	no
FBgn0011887	FBgn0011887	tRNA:K2:42Aa	2R:6087872-6169087	young	old	NOTEST	0	0	0	0	1	1	no
FBgn0011888	FBgn0011888	tRNA:K2:42Ab	2R:6087872-6169087	young	old	NOTEST	0	0	0	0	1	1	no
FBgn0011889	FBgn0011889	tRNA:K2:42Ac	2R:6087872-6169087	young	old	NOTEST	0	0	0	0	1	1	no
FBgn0011890	FBgn0011890	tRNA:K2:42Ad	2R:6171495-6171568	young	old	NOTEST	0	0	0	0	1	1	no
FBgn0011891	FBgn0011891	tRNA:K2:42Ae	2R:6087872-6169087	young	old	NOTEST	0	0	0	0	1	1	no
FBgn0011892	FBgn0011892	tRNA:K2:42Ea	2R:6923365-6971637	young	old	NOTEST	0	0	0	0	1	1	no
FBgn0011893	FBgn0011893	tRNA:K2:42Eb	2R:6923365-6971637	young	old	NOTEST	0	0	0	0	1	1	no
FBgn0011894	FBgn0011894	tRNA:K2:42Ec	2R:6923365-6971637	young	old	NOTEST	0	0	0	0	1	1	no
FBgn0011895	FBgn0011895	tRNA:K2:42Ed	2R:6923365-6971637	young	old	NOTEST	0	0	0	0	1	1	no
FBgn0011896	FBgn0011896	tRNA:K2:50C	2R:13536044-13536117	young	old	NOTEST	0	0	0	0	1	1	no
FBgn0011897	FBgn0011897	tRNA:K2:56EF	2R:19802590-19802663	young	old	NOTEST	0	0	0	0	1	1	no
FBgn0011902	FBgn0011902	tRNA:K5:29A	2L:8258372-8301079	young	old	NOTEST	0	0	0	0	1	1	no
FBgn0011904	FBgn0011904	tRNA:K5:84ABa	3R:6822962-6823035	young	old	NOTEST	0	0	0	0	1	1	no
FBgn0011905	FBgn0011905	tRNA:K5:87BC	3R:12131355-12131427	young	old	NOTEST	0	0	0	0	1	1	no
FBgn0011906	FBgn0011906	tRNA:L2:44EF	2R:8683214-8683297	young	old	NOTEST	0	0	0	0	1	1	no
FBgn0011909	FBgn0011909	tRNA:L3:49Fa	2R:13414977-13439051	young	old	NOTEST	0	0	0	0	1	1	no
FBgn0011910	FBgn0011910	tRNA:L3:49Fb	2R:13414977-13439051	young	old	NOTEST	0	0	0	0	1	1	no
FBgn0011915	FBgn0011915	tRNA:M2:48Ba	2R:11652648-11652721	young	old	NOTEST	0	0	0	0	1	1	no
FBgn0011916	FBgn0011916	tRNA:M2:48Bb	2R:11652755-11679354	young	old	NOTEST	0	0	0	0	1	1	no
FBgn0011919	FBgn0011919	tRNA:M2:83F	3R:6496038-6496111	young	old	NOTEST	0	0	0	0	1	1	no
FBgn0011921	FBgn0011921	tRNA:M3:46A	2R:9610463-9683858	young	old	NOTEST	0	0	0	0	1	1	no
FBgn0011927	FBgn0011927	tRNA:M3:70Fa	3L:14672838-14747868	young	old	NOTEST	0	0	0	0	1	1	no
FBgn0011928	FBgn0011928	tRNA:M3:70Fb	3L:14672838-14747868	young	old	NOTEST	0	0	0	0	1	1	no
FBgn0011931	FBgn0011931	tRNA:N5:42Aa	2R:6087872-6169087	young	old	NOTEST	0	0	0	0	1	1	no
FBgn0011932	FBgn0011932	tRNA:N5:42Ab	2R:6087872-6169087	young	old	NOTEST	0	0	0	0	1	1	no
FBgn0011933	FBgn0011933	tRNA:N5:42Ac	2R:6087872-6169087	young	old	NOTEST	0	0	0	0	1	1	no
FBgn0011934	FBgn0011934	tRNA:N5:42Ad	2R:6181747-6196320	young	old	NOTEST	0	0	0	0	1	1	no
FBgn0011935	FBgn0011935	tRNA:N5:42Ae	2R:6181747-6196320	young	old	NOTEST	0	0	0	0	1	1	no
FBgn0011936	FBgn0011936	tRNA:N5:42Af	2R:6087872-6169087	young	old	NOTEST	0	0	0	0	1	1	no
FBgn0011937	FBgn0011937	tRNA:N5:42Ag	2R:6087872-6169087	young	old	NOTEST	0	0	0	0	1	1	no
FBgn0011938	FBgn0011938	tRNA:N5:42Ah	2R:6087872-6169087	young	old	NOTEST	0	0	0	0	1	1	no
FBgn0011944	FBgn0011944	tRNA:P:90Ca	3R:17618109-17618181	young	old	NOTEST	0	0	0	0	1	1	no
FBgn0011945	FBgn0011945	tRNA:P:90Cb	3R:17619960-17620032	young	old	NOTEST	0	0	0	0	1	1	no
FBgn0011948	FBgn0011948	tRNA:R:12Ea	X:14016202-14016275	young	old	NOTEST	0	0	0	0	1	1	no
FBgn0011949	FBgn0011949	tRNA:R:12Eb	X:14016807-14016880	young	old	NOTEST	0	0	0	0	1	1	no
FBgn0011950	FBgn0011950	tRNA:R:12Ec	X:14017009-14017082	young	old	NOTEST	0	0	0	0	1	1	no
FBgn0011951	FBgn0011951	tRNA:R:12Ed	X:14017211-14017284	young	old	NOTEST	0	0	0	0	1	1	no
FBgn0011952	FBgn0011952	tRNA:R:12Ee	X:14014813-14014886	young	old	NOTEST	0	0	0	0	1	1	no
FBgn0011953	FBgn0011953	tRNA:R:12Ef	X:14103718-14103791	young	old	NOTEST	0	0	0	0	1	1	no
FBgn0011954	FBgn0011954	tRNA:R:19F	X:21205309-21281171	young	old	NOTEST	0	0	0	0	1	1	no
FBgn0011955	FBgn0011955	tRNA:R2:42Aa	2R:6178583-6178656	young	old	NOTEST	0	0	0	0	1	1	no
FBgn0011956	FBgn0011956	tRNA:R2:42Ab	2R:6169606-6169679	young	old	NOTEST	0	0	0	0	1	1	no
FBgn0011957	FBgn0011957	tRNA:R2:42Ac	2R:6087872-6169087	young	old	NOTEST	0	0	0	0	1	1	no
FBgn0011958	FBgn0011958	tRNA:R2:42Ad	2R:6087872-6169087	young	old	NOTEST	0	0	0	0	1	1	no
FBgn0011959	FBgn0011959	tRNA:R2:84Fa	3R:8140969-8141042	young	old	NOTEST	0	0	0	0	1	1	no
FBgn0011960	FBgn0011960	tRNA:R2:84Fb	3R:8140726-8140799	young	old	NOTEST	0	0	0	0	1	1	no
FBgn0011961	FBgn0011961	tRNA:R2:84Fc	3R:8140475-8140548	young	old	NOTEST	0	0	0	0	1	1	no
FBgn0011962	FBgn0011962	tRNA:R2:84Fd	3R:8140222-8140295	young	old	NOTEST	0	0	0	0	1	1	no
FBgn0011963	FBgn0011963	tRNA:R2:84Fe	3R:8139950-8140023	young	old	NOTEST	0	0	0	0	1	1	no
FBgn0011965	FBgn0011965	tRNA:R:83AB	3R:5378092-5392866	young	old	NOTEST	0	0	0	0	1	1	no
FBgn0011966	FBgn0011966	tRNA:R:85Ca	3R:8824410-8931896	young	old	NOTEST	0	0	0	0	1	1	no
FBgn0011970	FBgn0011970	tRNA:S2b:86A	3R:10264305-10311613	young	old	NOTEST	0	0	0	0	1	1	no
FBgn0011971	FBgn0011971	tRNA:S2b:88A	3R:14044524-14044606	young	old	NOTEST	0	0	0	0	1	1	no
FBgn0011974	FBgn0011974	tRNA:S474:12Eh	X:14070640-14070722	young	old	NOTEST	0	0	0	0	1	1	no
FBgn0011975	FBgn0011975	tRNA:S4:12Ea	X:14015044-14015126	young	old	NOTEST	0	0	0	0	1	1	no
FBgn0011976	FBgn0011976	tRNA:S4:12Eb	X:14015444-14015526	young	old	NOTEST	0	0	0	0	1	1	no
FBgn0011977	FBgn0011977	tRNA:S4:12Ee	X:14103362-14103444	young	old	NOTEST	0	0	0	0	1	1	no
FBgn0011980	FBgn0011980	tRNA:S774:12Ec	X:14025108-14025190	young	old	NOTEST	0	0	0	0	1	1	no
FBgn0011981	FBgn0011981	tRNA:S774:12Ef	X:14104648-14104730	young	old	NOTEST	0	0	0	0	1	1	no
FBgn0011982	FBgn0011982	tRNA:S7:12Ed	X:14025565-14025647	young	old	NOTEST	0	0	0	0	1	1	no
FBgn0011983	FBgn0011983	tRNA:S7:12Eg	X:14117728-14117810	young	old	NOTEST	0	0	0	0	1	1	no
FBgn0011984	FBgn0011984	tRNA:S7:23Ea	2L:3173002-3173084	young	old	NOTEST	0	0	0	0	1	1	no
FBgn0011985	FBgn0011985	tRNA:S7:23Eb	2L:3169581-3169663	young	old	NOTEST	0	0	0	0	1	1	no
FBgn0011986	FBgn0011986	tRNA:S7:64D	3L:5342083-5342165	young	old	NOTEST	0	0	0	0	1	1	no
FBgn0011987	FBgn0011987	tRNA:SeC	2R:11357563-11357650	young	old	NOTEST	0	0	0	0	1	1	no
FBgn0011993	FBgn0011993	tRNA:T:90Ca	3R:17624564-17624638	young	old	NOTEST	0	0	0	0	1	1	no
FBgn0011994	FBgn0011994	tRNA:T:90Cb	3R:17624805-17624879	young	old	NOTEST	0	0	0	0	1	1	no
FBgn0011998	FBgn0011998	tRNA:V3b:84Da	3R:7452059-7452132	young	old	NOTEST	0	0	0	0	1	1	no
FBgn0011999	FBgn0011999	tRNA:V3b:84Db	3R:7451296-7451369	young	old	NOTEST	0	0	0	0	1	1	no
FBgn0012000	FBgn0012000	tRNA:V3b:84Dc	3R:7472059-7472132	young	old	NOTEST	0	0	0	0	1	1	no
FBgn0012001	FBgn0012001	tRNA:V3b:84Dd	3R:7475902-7475975	young	old	NOTEST	0	0	0	0	1	1	no
FBgn0012002	FBgn0012002	tRNA:V3b:90BC	3R:17617760-17617833	young	old	NOTEST	0	3.60633	inf	0	1	1	no
FBgn0012003	FBgn0012003	tRNA:V3b:92Ba	3R:19671449-19698742	young	old	NOTEST	0	0	0	0	1	1	no
FBgn0012004	FBgn0012004	tRNA:V3b:92Bb	3R:19790121-19790194	young	old	NOTEST	0	0	0	0	1	1	no
FBgn0012009	FBgn0012009	tRNA:V4:70BCa	3L:13428838-13435229	young	old	NOTEST	0	0	0	0	1	1	no
FBgn0012010	FBgn0012010	tRNA:V4:70BCb	3L:13428838-13435229	young	old	NOTEST	0	0	0	0	1	1	no
FBgn0012011	FBgn0012011	tRNA:V4:89BC	3R:16310541-16341988	young	old	NOTEST	0	0	0	0	1	1	no
FBgn0012016	FBgn0012016	tRNA:Y1:22Fa	2L:2462592-2462686	young	old	NOTEST	0	0	0	0	1	1	no
FBgn0012017	FBgn0012017	tRNA:Y1:22Fb	2L:2459923-2460044	young	old	NOTEST	0	0	0	0	1	1	no
FBgn0012018	FBgn0012018	tRNA:Y1:28C	2L:7710879-7713991	young	old	NOTEST	0	0	0	0	1	1	no
FBgn0012024	FBgn0012024	tRNA:Y1:85Aa	3R:8660902-8673702	young	old	NOTEST	0	0	0	0	1	1	no
FBgn0012025	FBgn0012025	tRNA:Y1:85Ab	3R:8660902-8673702	young	old	NOTEST	0	0	0	0	1	1	no
FBgn0012026	FBgn0012026	tRNA:Y1:85Ac	3R:8660902-8673702	young	old	NOTEST	0	0	0	0	1	1	no
FBgn0012027	FBgn0012027	tRNA:Y1:85Ad	3R:8642700-8642793	young	old	NOTEST	0	0	0	0	1	1	no
FBgn0012028	FBgn0012028	tRNA:Y1:85Ae	3R:8642332-8642425	young	old	NOTEST	0	0	0	0	1	1	no
FBgn0012034	FBgn0012034	AcCoAS	3L:21270721-21280243	young	old	OK	189.454	166.119	-0.189627	-0.602374	0.03545	0.089102	no
FBgn0012036	FBgn0012036	Aldh	2L:9370308-9415156	young	old	OK	276.083	265.878	-0.0543388	-0.168706	0.56395	0.729876	no
FBgn0012037	FBgn0012037	Ance	2L:13905644-13909212	young	old	OK	27.7009	27.4754	-0.0117898	-0.0388708	0.89015	0.94446	no
FBgn0012042	FBgn0012042	AttA	2R:14747361-14748215	young	old	OK	1.95243	1.83628	-0.0884853	-0.0905083	0.7472	0.860774	no
FBgn0012051	FBgn0012051	CalpA	2R:19425112-19430564	young	old	OK	49.718	56.3932	0.181754	0.638365	0.0266	0.0701396	no
FBgn0012058	FBgn0012058	Cdc27	3L:7245480-7249340	young	old	OK	8.08112	8.50555	0.0738478	0.225728	0.43225	0.615009	no
FBgn0012344	FBgn0012344	Dh44	3R:9638181-9650706	young	old	OK	19.4718	19.8413	0.0271233	0.0880402	0.76105	0.870059	no
FBgn0013263	FBgn0013263	Trl	3L:14747928-14761844	young	old	OK	30.5088	31.4679	0.0446531	0.14853	0.61295	0.768448	no
FBgn0013269	FBgn0013269	FK506-bp1	3R:15330737-15333133	young	old	OK	11.9561	12.1678	0.0253197	0.0594746	0.84235	0.916266	no
FBgn0013272	FBgn0013272	Gp150	2R:22317661-22329720	young	old	OK	264.531	286.877	0.116997	0.352641	0.22155	0.384055	no
FBgn0013275	FBgn0013275	Hsp70Aa	3R:11954162-11956544	young	old	NOTEST	0.00396241	0.00322805	-0.295718	0	1	1	no
FBgn0013276	FBgn0013276	Hsp70Ab	3R:11958534-11962805	young	old	NOTEST	0.0321203	0.128577	2.00108	0	1	1	no
FBgn0013277	FBgn0013277	Hsp70Ba	3R:12465452-12467776	young	old	NOTEST	0.0334365	0.397042	3.56979	0	1	1	no
FBgn0013278	FBgn0013278	Hsp70Bb	3R:12505792-12508139	young	old	OK	0.498464	3.95029	2.9864	4.47572	5e-05	0.000267216	yes
FBgn0013279	FBgn0013279	Hsp70Bc	3R:12509075-12511461	young	old	OK	0.463668	1.67581	1.8537	2.47901	5e-05	0.000267216	yes
FBgn0013300	FBgn0013300	ProtA	2L:14879049-14881652	young	old	NOTEST	0	0	0	0	1	1	no
FBgn0013301	FBgn0013301	ProtB	2L:14882100-14883721	young	old	NOTEST	0	0	0	0	1	1	no
FBgn0013303	FBgn0013303	Nca	3L:19991886-19997568	young	old	OK	168.803	112.715	-0.582661	-1.49783	5e-05	0.000267216	yes
FBgn0013305	FBgn0013305	Nmda1	2R:12875163-12883253	young	old	OK	222.825	297.635	0.417631	1.27614	5e-05	0.000267216	yes
FBgn0013307	FBgn0013307	Odc1	2R:8004823-8006672	young	old	OK	39.885	28.8982	-0.464866	-1.45467	5e-05	0.000267216	yes
FBgn0013308	FBgn0013308	Odc2	2R:8007245-8009062	young	old	OK	3.30368	3.92026	0.246875	0.444095	0.12455	0.248	no
FBgn0013323	FBgn0013323	Ptth	2L:574290-576896	young	old	OK	0.663343	2.14493	1.6931	0.773605	0.0321	0.0821557	no
FBgn0013325	FBgn0013325	RpL11	2R:19442341-19443825	young	old	OK	208.113	236.191	0.182583	0.619612	0.0324	0.0827397	no
FBgn0013334	FBgn0013334	Sap47	3R:15935099-15962124	young	old	OK	391.704	213.828	-0.87331	-2.47837	5e-05	0.000267216	yes
FBgn0013342	FBgn0013342	nSyb	3L:1630347-1637752	young	old	OK	505.9	351.732	-0.524376	-1.50396	5e-05	0.000267216	yes
FBgn0013343	FBgn0013343	Syx1A	3R:24063076-24108960	young	old	OK	78.1697	58.5588	-0.416724	-1.02292	0.0004	0.00179455	yes
FBgn0013347	FBgn0013347	TfIIA-S	3R:23890387-23891060	young	old	OK	53.5024	56.0928	0.0682119	0.198924	0.48995	0.668815	no
FBgn0013348	FBgn0013348	TpnC41C	2R:5065236-5070210	young	old	OK	54.1234	46.4687	-0.219995	-0.671997	0.0188	0.0520337	no
FBgn0013432	FBgn0013432	bcn92	X:2145135-2149647	young	old	OK	10.2265	17.0348	0.73617	1.01101	0.0012	0.00481486	yes
FBgn0013433	FBgn0013433	beat-Ia	2L:16049964-16081684	young	old	OK	3.04941	2.09591	-0.540952	-1.16402	5e-05	0.000267216	yes
FBgn0013435	FBgn0013435	cdc2rk	2R:10066649-10068702	young	old	OK	3.28435	3.50189	0.0925246	0.147004	0.6074	0.764634	no
FBgn0013467	FBgn0013467	igl	2R:15155436-15190292	young	old	OK	183.872	112.281	-0.711591	-2.46371	5e-05	0.000267216	yes
FBgn0013469	FBgn0013469	klu	3L:10981170-11009188	young	old	OK	1.96971	1.75328	-0.167924	-0.38026	0.1888	0.342217	no
FBgn0013531	FBgn0013531	MED20	2L:8071811-8072848	young	old	OK	0.645848	0.769434	0.252601	0.243763	0.4013	0.582719	no
FBgn0013548	FBgn0013548	l(2)dtl	2R:23702476-23705403	young	old	OK	1.03805	1.13323	0.126561	0.202129	0.4723	0.653779	no
FBgn0013563	FBgn0013563	Pex1	3L:14071891-14083229	young	old	OK	5.23909	4.72978	-0.147542	-0.342752	0.2335	0.400286	no
FBgn0013576	FBgn0013576	mtd	3R:5270115-5350443	young	old	OK	209.293	172.138	-0.281955	-0.770715	0.0071	0.0225116	yes
FBgn0013672	FBgn0013672	mt:ATPase6	mitochondrion_genome:3906-5525	young	old	HIDATA	0	0	0	0	1	1	no
FBgn0013673	FBgn0013673	mt:ATPase8	mitochondrion_genome:3906-5525	young	old	HIDATA	0	0	0	0	1	1	no
FBgn0013674	FBgn0013674	mt:CoI	mitochondrion_genome:1473-3010	young	old	HIDATA	0	0	0	0	1	1	no
FBgn0013675	FBgn0013675	mt:CoII	mitochondrion_genome:3082-3838	young	old	HIDATA	0	0	0	0	1	1	no
FBgn0013676	FBgn0013676	mt:CoIII	mitochondrion_genome:3906-5525	young	old	HIDATA	0	0	0	0	1	1	no
FBgn0013678	FBgn0013678	mt:Cyt-b	mitochondrion_genome:10498-11636	young	old	HIDATA	0	0	0	0	1	1	no
FBgn0013679	FBgn0013679	mt:ND1	mitochondrion_genome:11720-12659	young	old	OK	2021.46	1779.57	-0.183869	-0.499686	0.0785	0.171201	no
FBgn0013680	FBgn0013680	mt:ND2	mitochondrion_genome:239-1383	young	old	OK	1215.32	1195.79	-0.0233684	-0.0617876	0.83115	0.91083	no
FBgn0013681	FBgn0013681	mt:ND3	mitochondrion_genome:5607-5962	young	old	OK	4016	4270.97	0.0888037	0.240091	0.40115	0.582592	no
FBgn0013683	FBgn0013683	mt:ND4L	mitochondrion_genome:9544-9835	young	old	OK	342.772	458.708	0.420326	1.16995	0.0001	0.000512253	yes
FBgn0013684	FBgn0013684	mt:ND5	mitochondrion_genome:6408-8125	young	old	OK	2089.48	1503.77	-0.474564	-1.10882	0.0001	0.000512253	yes
FBgn0013685	FBgn0013685	mt:ND6	mitochondrion_genome:9970-10496	young	old	OK	495.746	487.195	-0.0251019	-0.0754707	0.79715	0.891914	no
FBgn0013686	FBgn0013686	mt:lrRNA	mitochondrion_genome:12669-14130	young	old	HIDATA	0	0	0	0	1	1	no
FBgn0013688	FBgn0013688	mt:srRNA	mitochondrion_genome:14130-14916	young	old	OK	352.884	94.8036	-1.89618	-5.90048	5e-05	0.000267216	yes
FBgn0013689	FBgn0013689	mt:tRNA:A	mitochondrion_genome:5982-6047	young	old	OK	6.0527	36.5224	2.59313	12.4979	0.249	0.418824	no
FBgn0013690	FBgn0013690	mt:tRNA:C	mitochondrion_genome:239-1383	young	old	NOTEST	30.9501	32.0047	0.0483396	0	1	1	no
FBgn0013691	FBgn0013691	mt:tRNA:D	mitochondrion_genome:3839-3906	young	old	NOTEST	0	0	0	0	1	1	no
FBgn0013692	FBgn0013692	mt:tRNA:E	mitochondrion_genome:6258-6325	young	old	NOTEST	0	6.11207	inf	0	1	1	no
FBgn0013693	FBgn0013693	mt:tRNA:F	mitochondrion_genome:6343-6408	young	old	NOTEST	0	12.2703	inf	0	1	1	no
FBgn0013694	FBgn0013694	mt:tRNA:G	mitochondrion_genome:5542-5607	young	old	NOTEST	5.56903	6.75849	0.279274	0	1	1	no
FBgn0013695	FBgn0013695	mt:tRNA:H	mitochondrion_genome:8140-9544	young	old	NOTEST	23.8799	5.23947	-2.18831	0	1	1	no
FBgn0013696	FBgn0013696	mt:tRNA:I	mitochondrion_genome:0-65	young	old	NOTEST	0	5.29481	inf	0	1	1	no
FBgn0013697	FBgn0013697	mt:tRNA:K	mitochondrion_genome:3082-3838	young	old	HIDATA	0	0	0	0	1	1	no
FBgn0013698	FBgn0013698	mt:tRNA:L:CUN	mitochondrion_genome:12669-14130	young	old	HIDATA	0	0	0	0	1	1	no
FBgn0013699	FBgn0013699	mt:tRNA:L:UUR	mitochondrion_genome:3011-3077	young	old	NOTEST	0	11.0095	inf	0	1	1	no
FBgn0013700	FBgn0013700	mt:tRNA:M	mitochondrion_genome:170-239	young	old	OK	0	24.6328	inf	#NAME?	0.0583	0.134413	no
FBgn0013701	FBgn0013701	mt:tRNA:N	mitochondrion_genome:6125-6190	young	old	NOTEST	0	0	0	0	1	1	no
FBgn0013702	FBgn0013702	mt:tRNA:P	mitochondrion_genome:9903-9964	young	old	NOTEST	17.4572	6.92403	-1.33414	0	1	1	no
FBgn0013703	FBgn0013703	mt:tRNA:Q	mitochondrion_genome:96-165	young	old	NOTEST	0	14.6644	inf	0	1	1	no
FBgn0013704	FBgn0013704	mt:tRNA:R	mitochondrion_genome:6061-6125	young	old	NOTEST	0	13.8778	inf	0	1	1	no
FBgn0013705	FBgn0013705	mt:tRNA:S:AGY	mitochondrion_genome:6190-6258	young	old	OK	43.9148	134.794	1.61797	13.3019	0.0453	0.108922	no
FBgn0013706	FBgn0013706	mt:tRNA:S:UCN	mitochondrion_genome:11637-11703	young	old	NOTEST	0	0	0	0	1	1	no
FBgn0013707	FBgn0013707	mt:tRNA:T	mitochondrion_genome:9837-9903	young	old	NOTEST	0	0	0	0	1	1	no
FBgn0013708	FBgn0013708	mt:tRNA:V	mitochondrion_genome:12669-14130	young	old	HIDATA	0	0	0	0	1	1	no
FBgn0013709	FBgn0013709	mt:tRNA:W	mitochondrion_genome:239-1383	young	old	NOTEST	0	5.23947	inf	0	1	1	no
FBgn0013710	FBgn0013710	mt:tRNA:Y	mitochondrion_genome:1402-1468	young	old	OK	453.202	593.2	0.388363	0.456437	0.29905	0.477081	no
FBgn0013717	FBgn0013717	not	3L:18618304-18622129	young	old	OK	4.7578	4.01517	-0.244836	-0.618648	0.0324	0.0827397	no
FBgn0013718	FBgn0013718	nuf	3L:14190869-14233250	young	old	OK	150.56	159.567	0.083827	0.274058	0.3483	0.53012	no
FBgn0013720	FBgn0013720	pck	X:1470665-1472325	young	old	OK	10.2839	13.0313	0.341591	0.874205	0.0022	0.00814338	yes
FBgn0013725	FBgn0013725	phyl	2R:14427335-14432337	young	old	OK	1.79431	1.49513	-0.263164	-0.421668	0.14625	0.281478	no
FBgn0013726	FBgn0013726	pnut	2R:8237270-8240297	young	old	OK	9.10088	10.9394	0.265461	0.772123	0.00665	0.0212211	yes
FBgn0013732	FBgn0013732	sced	2R:6657325-6660624	young	old	OK	5.10219	4.12393	-0.307098	-0.800546	0.0062	0.0200379	yes
FBgn0013733	FBgn0013733	shot	2R:13864236-13942110	young	old	OK	71.7653	89.2364	0.314347	0.83987	0.00425	0.0144377	yes
FBgn0013746	FBgn0013746	alien	2L:8993817-8997379	young	old	OK	25.6137	29.104	0.184301	0.577106	0.04555	0.109396	no
FBgn0013749	FBgn0013749	Arf102F	4:1124166-1125325	young	old	OK	210.702	205.25	-0.0378217	-0.130813	0.64525	0.791584	no
FBgn0013750	FBgn0013750	Arf51F	2R:15322500-15325490	young	old	OK	51.8108	55.0431	0.0873088	0.291943	0.30735	0.485097	no
FBgn0013751	FBgn0013751	Awh	3L:3846205-3861692	young	old	OK	3.5785	2.96415	-0.271737	-0.566952	0.04775	0.113757	no
FBgn0013753	FBgn0013753	Bgb	3L:1639710-1640952	young	old	OK	17.2467	13.6967	-0.332486	-0.898366	0.00175	0.00670758	yes
FBgn0013755	FBgn0013755	Bro	3L:1647868-1648612	young	old	NOTEST	0	0.00730141	inf	0	1	1	no
FBgn0013756	FBgn0013756	Mtor	2R:11852616-11861202	young	old	OK	9.05423	10.9833	0.278654	0.952914	0.0007	0.00297687	yes
FBgn0013759	FBgn0013759	CASK	3R:21783399-21822674	young	old	OK	120.303	79.8839	-0.590698	-1.12657	5e-05	0.000267216	yes
FBgn0013762	FBgn0013762	Cdk5	2R:15566270-15573991	young	old	OK	17.0532	16.5382	-0.0442423	-0.0868335	0.7657	0.872201	no
FBgn0013763	FBgn0013763	CG5210	2R:16673234-16732916	young	old	OK	254.508	289.558	0.186139	0.578247	0.04645	0.111197	no
FBgn0013764	FBgn0013764	Chi	2R:24031537-24033943	young	old	OK	6.94369	6.80502	-0.0291043	-0.0750719	0.8007	0.89342	no
FBgn0013765	FBgn0013765	cnn	2R:13439313-13450475	young	old	OK	16.6947	19.2209	0.203285	0.698047	0.01485	0.0424848	yes
FBgn0013767	FBgn0013767	Crz	3R:14314853-14315716	young	old	OK	34.2752	63.1031	0.880548	2.49616	5e-05	0.000267216	yes
FBgn0013770	FBgn0013770	Cp1	2R:13960674-13967981	young	old	OK	257.814	338	0.390694	1.3122	5e-05	0.000267216	yes
FBgn0013771	FBgn0013771	Cyp6a9	2R:14877785-14881372	young	old	OK	46.855	57.1731	0.287135	0.996467	0.0008	0.00335806	yes
FBgn0013772	FBgn0013772	Cyp6a8	2R:14887170-14889010	young	old	OK	16.9746	22.4535	0.403568	1.2327	5e-05	0.000267216	yes
FBgn0013773	FBgn0013773	Cyp6a22	2R:14871365-14873705	young	old	OK	5.75561	7.51669	0.385128	0.942737	0.00085	0.00355355	yes
FBgn0013799	FBgn0013799	Deaf1	3L:19818173-19830686	young	old	OK	16.8032	13.6538	-0.299438	-0.954247	0.0009	0.00374446	yes
FBgn0013809	FBgn0013809	Dhc16F	X:18064482-18078472	young	old	NOTEST	0.0114657	0.014263	0.314945	0	1	1	no
FBgn0013810	FBgn0013810	Dhc36C	2L:17501400-17525515	young	old	NOTEST	0.241473	0.236131	-0.032278	0	1	1	no
FBgn0013811	FBgn0013811	Dhc62B	3L:1756158-1771758	young	old	NOTEST	0.182199	0.452226	1.31153	0	1	1	no
FBgn0013812	FBgn0013812	Dhc93AB	3R:21024579-21042499	young	old	NOTEST	0.212277	0.248881	0.229502	0	1	1	no
FBgn0013813	FBgn0013813	Dhc98D	3R:28486952-28519398	young	old	OK	2.35008	3.82003	0.700873	2.21969	5e-05	0.000267216	yes
FBgn0013949	FBgn0013949	Elal	3R:24865349-24867651	young	old	OK	55.1462	40.4808	-0.446022	-1.45781	5e-05	0.000267216	yes
FBgn0013953	FBgn0013953	Esp	3R:24841934-24850412	young	old	OK	2.02682	1.70637	-0.248287	-0.474708	0.1025	0.212672	no
FBgn0013954	FBgn0013954	FK506-bp2	2R:19290108-19290962	young	old	OK	107.327	109.496	0.0288606	0.0943983	0.74065	0.856198	no
FBgn0013972	FBgn0013972	Gycalpha99B	3R:29682502-29689311	young	old	OK	26.2446	13.5549	-0.953207	-0.979935	0.00085	0.00355355	yes
FBgn0013973	FBgn0013973	Gycbeta100B	3R:31134391-31178278	young	old	OK	29.1711	22.2469	-0.390932	-1.22599	5e-05	0.000267216	yes
FBgn0013981	FBgn0013981	His4r	3R:14625754-14626614	young	old	OK	480.223	467.274	-0.0394359	-0.139109	0.63115	0.781034	no
FBgn0013983	FBgn0013983	imd	2R:18409047-18421124	young	old	OK	6.0896	7.19401	0.240447	0.133474	0.65995	0.801837	no
FBgn0013984	FBgn0013984	InR	3R:21570247-21619321	young	old	OK	21.1113	28.3381	0.424726	1.47583	5e-05	0.000267216	yes
FBgn0013987	FBgn0013987	MAPk-Ak2	X:5759907-5764203	young	old	OK	31.5858	45.0373	0.511846	1.73411	5e-05	0.000267216	yes
FBgn0013995	FBgn0013995	Calx	3R:20978182-21015613	young	old	OK	39.4192	23.0697	-0.772898	-2.65626	5e-05	0.000267216	yes
FBgn0013997	FBgn0013997	Nrx-IV	3L:12146518-12156990	young	old	OK	21.4913	23.2863	0.115724	0.398824	0.16235	0.304109	no
FBgn0014000	FBgn0014000	Hf	2L:19966726-19967685	young	old	OK	69.8564	72.7597	0.058747	0.193262	0.50505	0.681995	no
FBgn0014002	FBgn0014002	Pdi	3L:15137737-15142840	young	old	OK	237.299	259.847	0.130954	0.443313	0.1263	0.250858	no
FBgn0014006	FBgn0014006	Pk92B	3R:19879718-19886030	young	old	OK	12.0031	13.7437	0.195366	0.659238	0.0221	0.0597634	no
FBgn0014007	FBgn0014007	Ptp69D	3L:12734944-12741568	young	old	OK	14.1204	17.6353	0.320684	1.10554	0.0001	0.000512253	yes
FBgn0014009	FBgn0014009	Rab2	2R:6696738-6699469	young	old	OK	70.5756	67.2785	-0.0690236	-0.23976	0.40385	0.585601	no
FBgn0014010	FBgn0014010	Rab5	2L:2359141-2365273	young	old	OK	135.211	125.715	-0.105062	-0.359266	0.2166	0.377875	no
FBgn0014011	FBgn0014011	Rac2	3L:7423826-7454717	young	old	OK	38.742	45.1207	0.219892	0.728142	0.01165	0.0345897	yes
FBgn0014018	FBgn0014018	Rel	3R:9042507-9052231	young	old	OK	25.3441	43.949	0.79418	2.48825	5e-05	0.000267216	yes
FBgn0014019	FBgn0014019	Rh5	2L:12008152-12009832	young	old	OK	318.098	328.2	0.0451022	0.154033	0.59055	0.751359	no
FBgn0014020	FBgn0014020	Rho1	2R:16102686-16107229	young	old	OK	68.8162	93.6981	0.445271	1.45449	5e-05	0.000267216	yes
FBgn0014022	FBgn0014022	Rlb1	3R:9513326-9515908	young	old	OK	1.21959	1.54054	0.337044	0.303361	0.28445	0.461964	no
FBgn0014023	FBgn0014023	mRpL47	3R:9513326-9515908	young	old	OK	10.216	10.7094	0.0680447	0.140397	0.6297	0.780357	no
FBgn0014024	FBgn0014024	Rnp4F	X:5317408-5322696	young	old	OK	6.39984	7.61729	0.251242	0.67467	0.01935	0.053385	no
FBgn0014026	FBgn0014026	RpL7A	X:6530896-6533348	young	old	OK	592.185	662.415	0.161688	0.527788	0.0664	0.14966	no
FBgn0014028	FBgn0014028	SdhB	2R:6807625-6809766	young	old	OK	39.7388	46.1243	0.214979	0.684419	0.016	0.0453742	yes
FBgn0014029	FBgn0014029	2016-09-02	3R:20586128-20588549	young	old	OK	11.831	18.4178	0.638536	1.72286	5e-05	0.000267216	yes
FBgn0014031	FBgn0014031	Spat	X:6528947-6530726	young	old	OK	17.626	18.9708	0.106076	0.305904	0.29	0.468045	no
FBgn0014032	FBgn0014032	Sptr	X:8461478-8464438	young	old	OK	4.75667	3.86512	-0.299441	-0.409264	0.1518	0.289526	no
FBgn0014033	FBgn0014033	Sr-CI	2L:4121701-4124153	young	old	OK	10.6764	15.4062	0.529087	1.53999	5e-05	0.000267216	yes
FBgn0014037	FBgn0014037	Su(Tpl)	3L:19882050-19910215	young	old	OK	48.9204	52.9965	0.115462	0.350464	0.22715	0.391797	no
FBgn0014073	FBgn0014073	Tie	3L:4510697-4532145	young	old	OK	6.78991	9.01323	0.408651	1.30873	5e-05	0.000267216	yes
FBgn0014075	FBgn0014075	Ugt	3L:18872746-18878245	young	old	OK	16.0917	17.4801	0.119398	0.415743	0.1444	0.278693	no
FBgn0014076	FBgn0014076	Vm32E	2L:11156117-11203544	young	old	NOTEST	0.0145019	0.0165996	0.194911	0	1	1	no
FBgn0014092	FBgn0014092	CG4278	2L:16327068-16329132	young	old	OK	13.4447	14.5089	0.1099	0.212301	0.46985	0.651257	no
FBgn0014127	FBgn0014127	barr	2L:20058162-20061370	young	old	OK	2.62537	3.21057	0.290308	0.633586	0.0255	0.0677213	no
FBgn0014133	FBgn0014133	bif	X:11678969-11694740	young	old	OK	23.9693	22.4078	-0.0971868	-0.327664	0.2542	0.425034	no
FBgn0014135	FBgn0014135	bnl	3R:19794072-19836817	young	old	OK	3.44347	12.1743	1.8219	5.20848	5e-05	0.000267216	yes
FBgn0014141	FBgn0014141	cher	3R:17088279-17125389	young	old	OK	12.9273	18.5832	0.523575	1.45378	5e-05	0.000267216	yes
FBgn0014143	FBgn0014143	croc	3L:21474132-21476479	young	old	OK	1.00532	0.862522	-0.221027	-0.323012	0.24525	0.414805	no
FBgn0014163	FBgn0014163	fax	3L:16402795-16411828	young	old	OK	257.172	297.614	0.210707	0.661292	0.0213	0.0579476	no
FBgn0014179	FBgn0014179	gcm	2L:9578119-9581745	young	old	NOTEST	0.0421581	0.0446055	0.0814108	0	1	1	no
FBgn0014184	FBgn0014184	Oda	2R:12166294-12174264	young	old	OK	1457.6	1429.48	-0.0281017	-0.0724284	0.79795	0.892176	no
FBgn0014189	FBgn0014189	Hel25E	2L:5539325-5542314	young	old	OK	40.4188	54.3666	0.427694	1.44685	5e-05	0.000267216	yes
FBgn0014269	FBgn0014269	prod	2R:18969403-18971133	young	old	OK	9.9986	10.0147	0.00232098	0.00608104	0.98365	0.990437	no
FBgn0014340	FBgn0014340	mof	X:5873839-5876853	young	old	OK	2.59903	2.94599	0.180774	0.405709	0.1533	0.291422	no
FBgn0014342	FBgn0014342	mia	3R:5548114-5551168	young	old	OK	0.996719	1.25667	0.33435	0.47693	0.09755	0.204405	no
FBgn0014343	FBgn0014343	mirr	3L:12693638-12710249	young	old	OK	3.09475	2.61522	-0.242893	-0.591772	0.03775	0.0940394	no
FBgn0014366	FBgn0014366	noi	3R:5588872-5591459	young	old	OK	4.92981	6.81416	0.467003	0.99492	0.0006	0.00259308	yes
FBgn0014368	FBgn0014368	nol	3L:11123347-11134663	young	old	NOTEST	0.313168	0.379119	0.275712	0	1	1	no
FBgn0014380	FBgn0014380	RhoL	3R:9497100-9502581	young	old	OK	20.3904	36.2964	0.831936	2.40284	5e-05	0.000267216	yes
FBgn0014388	FBgn0014388	sty	3L:3401152-3424935	young	old	OK	58.4722	63.0051	0.107718	0.373325	0.19065	0.344666	no
FBgn0014391	FBgn0014391	sun	X:15847858-15849258	young	old	OK	390.96	253.197	-0.626762	-2.10836	5e-05	0.000267216	yes
FBgn0014395	FBgn0014395	tilB	X:22449736-22455422	young	old	NOTEST	0.347835	0.369429	0.0868974	0	1	1	no
FBgn0014396	FBgn0014396	tim	2L:3493985-3508119	young	old	OK	105.746	104.926	-0.0112352	-0.0312274	0.90915	0.954442	no
FBgn0014411	FBgn0014411	Vps26	X:1873852-1877270	young	old	OK	22.0208	20.7877	-0.0831389	-0.254096	0.37695	0.55975	no
FBgn0014417	FBgn0014417	CG13397	2L:8408887-8411868	young	old	OK	7.21785	5.83973	-0.30567	-0.822809	0.0047	0.0157243	yes
FBgn0014427	FBgn0014427	CG11899	3R:29200453-29202525	young	old	OK	43.1526	60.7215	0.49276	1.61207	5e-05	0.000267216	yes
FBgn0014454	FBgn0014454	Acp1	2L:7740561-7741537	young	old	OK	2.11557	0.02794	-6.24257	-1.9381	0.12085	0.242261	no
FBgn0014455	FBgn0014455	Ahcy13	X:15450260-15453167	young	old	OK	10.2077	13.7355	0.428246	1.09811	5e-05	0.000267216	yes
FBgn0014464	FBgn0014464	Cp7Fa	X:8465689-8483885	young	old	OK	0.512159	0.400249	-0.355695	-0.0740613	0.6744	0.812555	no
FBgn0014465	FBgn0014465	Cp7Fb	X:8465689-8483885	young	old	OK	1.81731	1.75819	-0.0477093	-0.018937	0.958	0.978627	no
FBgn0014466	FBgn0014466	Cp7Fc	X:8465689-8483885	young	old	NOTEST	0.0334975	0.0891574	1.4123	0	1	1	no
FBgn0014469	FBgn0014469	Cyp4e2	2R:8444559-8447164	young	old	OK	52.814	68.5606	0.376458	1.3121	5e-05	0.000267216	yes
FBgn0014848	FBgn0014848	Eig71Eh	3L:15658935-15659441	young	old	NOTEST	0	0	0	0	1	1	no
FBgn0014849	FBgn0014849	Eig71Ei	3L:15659706-15660351	young	old	NOTEST	0	0	0	0	1	1	no
FBgn0014850	FBgn0014850	Eig71Ej	3L:15660548-15661015	young	old	NOTEST	0	0	0	0	1	1	no
FBgn0014851	FBgn0014851	Eig71Ek	3L:15661247-15661809	young	old	NOTEST	0	0	0	0	1	1	no
FBgn0014857	FBgn0014857	His3.3A	2L:5055057-5058248	young	old	OK	26.2794	35.0025	0.413527	1.11659	5e-05	0.000267216	yes
FBgn0014859	FBgn0014859	Hr38	2L:20682367-20714588	young	old	OK	5.57232	8.05273	0.531199	1.52691	5e-05	0.000267216	yes
FBgn0014861	FBgn0014861	Mcm2	3R:8264969-8267924	young	old	OK	0.653815	0.643126	-0.0237823	-0.0330678	0.90935	0.954458	no
FBgn0014863	FBgn0014863	Mlp84B	3R:7093934-7124185	young	old	OK	293.699	307.764	0.0674862	0.210474	0.4666	0.6484	no
FBgn0014865	FBgn0014865	Mtk	2R:15401095-15471884	young	old	OK	60.0149	110.928	0.886226	0.291664	0.4478	0.630456	no
FBgn0014868	FBgn0014868	Ost48	X:9156928-9158515	young	old	OK	16.1679	19.2081	0.248581	0.726817	0.0105	0.0316926	yes
FBgn0014869	FBgn0014869	Pglym78	3R:29148247-29151794	young	old	OK	62.2741	54.5503	-0.191045	-0.528372	0.06795	0.152161	no
FBgn0014870	FBgn0014870	Psi	2R:16856219-16867714	young	old	OK	29.2918	20.3182	-0.527724	-1.24465	5e-05	0.000267216	yes
FBgn0014877	FBgn0014877	Roe1	2R:13554076-13555606	young	old	OK	8.04512	9.62816	0.259146	0.578942	0.03985	0.0980225	no
FBgn0014879	FBgn0014879	Set	3R:15263551-15265253	young	old	OK	12.4093	15.4223	0.313601	0.81299	0.00565	0.0184792	yes
FBgn0014903	FBgn0014903	CG14630	X:1012778-1046040	young	old	OK	5.71074	4.01569	-0.508029	-0.208036	0.6908	0.822203	no
FBgn0014906	FBgn0014906	Hydr2	2L:3163644-3169462	young	old	OK	37.092	48.8809	0.398161	1.37879	5e-05	0.000267216	yes
FBgn0014930	FBgn0014930	CG2846	3R:7912016-7913290	young	old	OK	17.215	20.5244	0.253674	0.680917	0.0178	0.0496637	yes
FBgn0014931	FBgn0014931	CG2678	3R:7913850-7916550	young	old	OK	2.32553	1.58995	-0.548579	-0.923754	0.00115	0.00464299	yes
FBgn0014949	FBgn0014949	btn	3R:22584772-22586625	young	old	NOTEST	0.156487	0.25365	0.696798	0	1	1	no
FBgn0015000	FBgn0015000	betaggt-I	2L:4945578-4949784	young	old	OK	6.57492	8.19571	0.317896	0.617024	0.0348	0.0878088	no
FBgn0015001	FBgn0015001	iotaTry	2R:11356719-11357537	young	old	NOTEST	0.0338304	0.0302203	-0.162802	0	1	1	no
FBgn0015008	FBgn0015008	Actn3	3R:16975884-16977795	young	old	NOTEST	0.00777028	0.0140517	0.854704	0	1	1	no
FBgn0015010	FBgn0015010	Ag5r	X:14784663-14826073	young	old	HIDATA	1.21718	0	0	0	1	1	no
FBgn0015011	FBgn0015011	Ahcy89E	3R:16978438-16982158	young	old	OK	5.74262	6.07726	0.0817113	0.192148	0.5084	0.684781	no
FBgn0015019	FBgn0015019	Cctgamma	3R:16647604-16649978	young	old	OK	11.5382	20.8126	0.851044	2.56081	5e-05	0.000267216	yes
FBgn0015024	FBgn0015024	CkIalpha	X:12653625-12657834	young	old	OK	459.323	397.949	-0.206927	-0.631415	0.02815	0.0734237	no
FBgn0015025	FBgn0015025	CkIIalpha-i1	3L:15816978-15818621	young	old	OK	6.11763	5.92856	-0.0452927	-0.104005	0.7137	0.838802	no
FBgn0015031	FBgn0015031	cype	2L:5327226-5327969	young	old	OK	412.952	339.499	-0.282568	-0.964606	0.00075	0.00316741	yes
FBgn0015032	FBgn0015032	Cyp4c3	3R:30894037-30900688	young	old	OK	3.17558	1.33633	-1.24874	-2.13219	5e-05	0.000267216	yes
FBgn0015033	FBgn0015033	Cyp4d8	3L:7493556-7496179	young	old	OK	7.39543	7.73302	0.0643978	0.156171	0.57655	0.740333	no
FBgn0015034	FBgn0015034	Cyp4e1	2R:8447450-8451904	young	old	OK	13.0061	12.9217	-0.00939203	-0.0249174	0.9305	0.964549	no
FBgn0015035	FBgn0015035	Cyp4e3	2L:9747838-9750071	young	old	OK	1.59181	2.64619	0.733246	1.21053	0.0001	0.000512253	yes
FBgn0015036	FBgn0015036	Cyp4ae1	X:2172525-2180998	young	old	OK	0.967537	0.624056	-0.63264	-0.289352	0.4484	0.631059	no
FBgn0015037	FBgn0015037	Cyp4p1	2R:9227784-9247249	young	old	OK	45.4995	70.9059	0.640055	0.79274	0.00945	0.0289617	yes
FBgn0015038	FBgn0015038	Cyp9b1	2R:7086315-7129808	young	old	OK	9.5648	14.7902	0.628837	1.40403	5e-05	0.000267216	yes
FBgn0015039	FBgn0015039	Cyp9b2	2R:7130276-7132139	young	old	OK	85.7402	85.3471	-0.00663032	-0.0233182	0.9355	0.966929	no
FBgn0015040	FBgn0015040	Cyp9c1	2R:24615422-24638588	young	old	OK	6.01999	5.48987	-0.132991	-0.241541	0.40215	0.583472	no
FBgn0015075	FBgn0015075	Ddx1	3L:22263368-22266679	young	old	OK	3.33545	4.05571	0.28207	0.455848	0.1147	0.232585	no
FBgn0015218	FBgn0015218	eIF-4E	3L:9399617-9402460	young	old	OK	68.622	63.7024	-0.107325	-0.360879	0.2145	0.375095	no
FBgn0015221	FBgn0015221	Fer2LCH	3R:30385572-30390584	young	old	OK	587.751	927.854	0.658693	1.46833	5e-05	0.000267216	yes
FBgn0015222	FBgn0015222	Fer1HCH	3R:30385572-30390584	young	old	OK	374.667	589.449	0.653759	1.19658	0.00015	0.000740571	yes
FBgn0015229	FBgn0015229	glec	3R:21850693-21856266	young	old	OK	67.5526	84.5023	0.322979	1.13429	5e-05	0.000267216	yes
FBgn0015230	FBgn0015230	Glut3	3R:16788310-16790021	young	old	NOTEST	0	0	0	0	1	1	no
FBgn0015239	FBgn0015239	Hr78	3L:21494018-21507538	young	old	OK	19.3132	18.7391	-0.0435348	-0.0705527	0.80765	0.897767	no
FBgn0015240	FBgn0015240	Hr96	3R:25025234-25029351	young	old	OK	6.51136	6.04212	-0.107904	-0.294273	0.30055	0.478297	no
FBgn0015245	FBgn0015245	Hsp60	X:11108481-11112308	young	old	OK	45.874	56.5023	0.300631	1.05741	0.00015	0.000740571	yes
FBgn0015247	FBgn0015247	Diap2	2R:15932169-15940073	young	old	OK	33.48	31.0606	-0.108215	-0.22446	0.4377	0.619363	no
FBgn0015268	FBgn0015268	Nap1	2R:23903749-23907294	young	old	OK	171.988	194.246	0.17558	0.61858	0.0354	0.0889979	no
FBgn0015269	FBgn0015269	Nf1	3R:25983012-25995737	young	old	OK	21.1306	16.6142	-0.346911	-1.22766	5e-05	0.000267216	yes
FBgn0015270	FBgn0015270	Orc2	3R:13964884-14032057	young	old	NOTEST	0.112674	0.0920938	-0.290975	0	1	1	no
FBgn0015271	FBgn0015271	Orc5	2L:13829836-13833105	young	old	OK	1.6113	2.22526	0.465749	0.419989	0.13765	0.268262	no
FBgn0015277	FBgn0015277	Pi3K59F	2R:23560491-23564780	young	old	OK	6.43752	5.5368	-0.217454	-0.600967	0.03785	0.0942432	no
FBgn0015278	FBgn0015278	Pi3K68D	3L:11774649-11790013	young	old	OK	29.5686	24.5413	-0.268858	-0.696629	0.01495	0.0427355	yes
FBgn0015279	FBgn0015279	Pi3K92E	3R:20628971-20634732	young	old	OK	20.2553	27.3969	0.435709	1.51401	5e-05	0.000267216	yes
FBgn0015282	FBgn0015282	Rpt2	3R:23929242-23931558	young	old	OK	22.341	27.9686	0.324114	0.975708	0.00045	0.00199641	yes
FBgn0015283	FBgn0015283	Rpn10	3L:21536999-21538582	young	old	OK	21.6388	27.1705	0.328422	0.991199	0.001	0.00410614	yes
FBgn0015286	FBgn0015286	Rala	X:3704609-3719635	young	old	OK	26.0344	32.2642	0.309515	0.990066	0.0009	0.00374446	yes
FBgn0015288	FBgn0015288	RpL22	X:762559-765130	young	old	OK	1236.81	1166.53	-0.0843997	-0.136131	0.63865	0.785906	no
FBgn0015295	FBgn0015295	shark	2R:16197041-16202884	young	old	OK	2.38327	2.89714	0.28169	0.188726	0.4981	0.675935	no
FBgn0015296	FBgn0015296	Shc	3L:9427009-9428671	young	old	OK	7.64227	10.2291	0.420605	1.06632	0.0002	0.000967616	yes
FBgn0015298	FBgn0015298	Srp19	3L:7347309-7348034	young	old	OK	13.0566	16.073	0.299852	0.640105	0.02255	0.0608058	no
FBgn0015299	FBgn0015299	Ssb-c31a	2L:8211346-8211938	young	old	OK	8.52628	12.6266	0.566481	0.986098	0.0007	0.00297687	yes
FBgn0015300	FBgn0015300	Ssl	2R:24499242-24500267	young	old	NOTEST	0.00586019	0.0349916	2.57799	0	1	1	no
FBgn0015316	FBgn0015316	Try29F	2L:8997604-8999816	young	old	OK	1.14028	1.16033	0.0251441	0.0194395	0.94785	0.974835	no
FBgn0015320	FBgn0015320	Ubc2	2L:10765009-10768006	young	old	OK	21.0373	24.8545	0.240562	0.782064	0.00685	0.0218123	yes
FBgn0015321	FBgn0015321	Ubc4	3L:9698335-9700481	young	old	OK	26.2925	24.7808	-0.0854294	-0.27225	0.3475	0.529368	no
FBgn0015324	FBgn0015324	Vha26	3R:5591762-5595356	young	old	OK	130.561	110.318	-0.243046	-0.823159	0.0044	0.0148597	yes
FBgn0015331	FBgn0015331	abs	3R:4233046-4235041	young	old	OK	3.96688	3.97351	0.00240976	0.00527898	0.9864	0.991949	no
FBgn0015336	FBgn0015336	CG15865	X:16655358-16668712	young	old	NOTEST	0.0174102	0.0306843	0.817566	0	1	1	no
FBgn0015338	FBgn0015338	CG5861	2L:16303263-16307298	young	old	OK	22.1891	22.8192	0.0403946	0.114234	0.68775	0.82008	no
FBgn0015351	FBgn0015351	CG14906	3R:16649980-16651157	young	old	OK	4.53835	12.0497	1.40876	3.00766	5e-05	0.000267216	yes
FBgn0015359	FBgn0015359	CG2034	3L:2257455-2262664	young	old	OK	5.29526	5.94382	0.16669	0.185612	0.5147	0.689726	no
FBgn0015360	FBgn0015360	oxt	3L:2257455-2262664	young	old	OK	11.4659	10.1647	-0.17378	-0.51594	0.07115	0.157928	no
FBgn0015371	FBgn0015371	chn	2R:15115235-15144783	young	old	OK	47.156	34.9279	-0.433061	-1.53318	5e-05	0.000267216	yes
FBgn0015372	FBgn0015372	RabX1	2R:23519838-23523613	young	old	OK	4.77305	4.03886	-0.240963	-0.511343	0.0685	0.153095	no
FBgn0015376	FBgn0015376	cutlet	2L:3707229-3711748	young	old	OK	0.469355	1.11383	1.24678	1.84569	5e-05	0.000267216	yes
FBgn0015379	FBgn0015379	dod	X:21345357-21349843	young	old	OK	4.74401	5.80373	0.290874	0.383456	0.1806	0.330506	no
FBgn0015380	FBgn0015380	drl	2L:19190341-19208621	young	old	OK	11.249	7.6441	-0.557382	-1.67741	5e-05	0.000267216	yes
FBgn0015381	FBgn0015381	dsf	2L:5925204-5939261	young	old	NOTEST	0.334847	0.248374	-0.430985	0	1	1	no
FBgn0015391	FBgn0015391	glu	2L:16732549-16738388	young	old	OK	1.60545	2.00937	0.323761	0.463528	0.10645	0.219331	no
FBgn0015393	FBgn0015393	hoip	2L:9699790-9700459	young	old	OK	13.3002	12.8842	-0.0458497	-0.0883832	0.75935	0.869264	no
FBgn0015396	FBgn0015396	jumu	3R:10350181-10361612	young	old	OK	4.52051	4.1865	-0.110741	-0.299545	0.29185	0.46986	no
FBgn0015399	FBgn0015399	kek1	2L:12816999-12822787	young	old	OK	21.1474	17.2715	-0.292087	-1.02613	0.0003	0.00138981	yes
FBgn0015400	FBgn0015400	kek2	2L:11581936-11626883	young	old	OK	11.1009	7.6254	-0.541795	-1.83077	5e-05	0.000267216	yes
FBgn0015402	FBgn0015402	ksr	3R:5474898-5485393	young	old	OK	6.28858	5.81171	-0.113772	-0.225412	0.42835	0.611053	no
FBgn0015477	FBgn0015477	Rme-8	2R:9167762-9177261	young	old	OK	16.8739	19.5007	0.208732	0.738775	0.0097	0.0296054	yes
FBgn0015509	FBgn0015509	Cul1	2R:7916855-7922604	young	old	OK	58.7733	53.2864	-0.141396	-0.490832	0.09045	0.19209	no
FBgn0015513	FBgn0015513	mbc	3R:23781764-23801634	young	old	OK	26.5201	30.6705	0.209765	0.740933	0.01155	0.034342	yes
FBgn0015519	FBgn0015519	nAChRalpha3	X:8252669-8367169	young	old	OK	13.7545	9.35498	-0.556093	-1.3849	5e-05	0.000267216	yes
FBgn0015520	FBgn0015520	nonA-l	3R:16640204-16643112	young	old	OK	14.9945	11.598	-0.370555	-1.14707	5e-05	0.000267216	yes
FBgn0015521	FBgn0015521	RpS21	2L:2856069-2857029	young	old	OK	1965.09	1932.38	-0.0242185	-0.0824148	0.7701	0.875212	no
FBgn0015522	FBgn0015522	olf186-M	2R:17843441-17860582	young	old	OK	23.2084	31.2195	0.4278	0.831235	0.0043	0.0145885	yes
FBgn0015524	FBgn0015524	otp	2R:20883624-20903414	young	old	OK	3.68565	2.88202	-0.354837	-0.819371	0.00425	0.0144377	yes
FBgn0015527	FBgn0015527	peng	X:21345357-21349843	young	old	OK	3.72195	4.40626	0.243497	0.489041	0.09375	0.197722	no
FBgn0015541	FBgn0015541	sda	3R:26915760-26945309	young	old	OK	17.7423	14.1257	-0.328867	-1.12696	0.00015	0.000740571	yes
FBgn0015543	FBgn0015543	snoRNA:Me28S-A1322	2R:11891134-11895762	young	old	HIDATA	0	0	0	0	1	1	no
FBgn0015544	FBgn0015544	spag	2R:24159383-24161503	young	old	OK	3.25257	4.02289	0.30665	0.631541	0.02745	0.0719054	no
FBgn0015546	FBgn0015546	spel1	2L:14362068-14366840	young	old	OK	7.57284	7.50141	-0.0136726	-0.0386902	0.8929	0.94567	no
FBgn0015550	FBgn0015550	tap	3L:17359681-17361811	young	old	NOTEST	0.0982234	0.221836	1.17535	0	1	1	no
FBgn0015553	FBgn0015553	tos	2L:18677220-18683715	young	old	OK	3.52895	3.14471	-0.166311	-0.166437	0.56565	0.73089	no
FBgn0015558	FBgn0015558	tty	X:21328612-21339676	young	old	OK	32.9912	23.8856	-0.465942	-1.64308	5e-05	0.000267216	yes
FBgn0015561	FBgn0015561	unpg	2R:9195204-9199870	young	old	NOTEST	0.0176521	0.0310461	0.81457	0	1	1	no
FBgn0015568	FBgn0015568	alpha-Est1	3R:7545732-7549124	young	old	OK	14.5538	12.1925	-0.255404	-0.754562	0.0086	0.0266801	yes
FBgn0015569	FBgn0015569	alpha-Est10	3R:7486582-7493845	young	old	OK	4.77773	5.87274	0.297708	0.707619	0.0145	0.0416097	yes
FBgn0015570	FBgn0015570	alpha-Est2	3R:7541809-7545250	young	old	OK	14.2577	7.65293	-0.89766	-2.42577	5e-05	0.000267216	yes
FBgn0015571	FBgn0015571	alpha-Est3	3R:7536686-7541631	young	old	OK	3.50427	4.13686	0.239424	0.368919	0.19705	0.353157	no
FBgn0015572	FBgn0015572	alpha-Est4	3R:7536686-7541631	young	old	OK	1.17686	1.70115	0.531565	0.521253	0.0707	0.157064	no
FBgn0015574	FBgn0015574	alpha-Est6	3R:7524566-7528777	young	old	NOTEST	0.0424778	0.037483	-0.180469	0	1	1	no
FBgn0015575	FBgn0015575	alpha-Est7	3R:7519562-7523753	young	old	OK	142.679	162.157	0.184613	0.643934	0.0247	0.0658497	no
FBgn0015576	FBgn0015576	alpha-Est8	3R:7509342-7515670	young	old	OK	42.6233	30.2871	-0.492938	-1.71328	5e-05	0.000267216	yes
FBgn0015577	FBgn0015577	alpha-Est9	3R:7493920-7505098	young	old	OK	37.5769	41.0223	0.126562	0.44611	0.12865	0.254502	no
FBgn0015582	FBgn0015582	dare	2R:11285147-11293591	young	old	OK	5.49969	5.46217	-0.00987617	-0.00971335	0.97185	0.986117	no
FBgn0015583	FBgn0015583	Acp29AB	2L:8392455-8393222	young	old	NOTEST	0	0	0	0	1	1	no
FBgn0015584	FBgn0015584	Acp53Ea	2R:16749802-16750335	young	old	NOTEST	0.412626	0.526625	0.351943	0	1	1	no
FBgn0015585	FBgn0015585	Acp63F	3L:3814210-3818383	young	old	OK	0.850175	1.7717	1.05931	0.165594	0.1914	0.34557	no
FBgn0015586	FBgn0015586	Acp76A	3L:19050756-19052026	young	old	NOTEST	0.0291422	0.00478911	-2.60528	0	1	1	no
FBgn0015589	FBgn0015589	Apc	3R:28832300-28844748	young	old	OK	17.824	16.2989	-0.129044	-0.456877	0.11175	0.22812	no
FBgn0015591	FBgn0015591	AstA	3R:24760529-24765071	young	old	OK	13.4442	17.1076	0.34766	0.969501	0.0015	0.00586204	yes
FBgn0015600	FBgn0015600	toc	2L:3068344-3144786	young	old	HIDATA	18.1764	0	0	0	1	1	no
FBgn0015602	FBgn0015602	BEAF-32	2R:14769598-14772630	young	old	OK	16.4753	18.9251	0.200002	0.535239	0.0708	0.157252	no
FBgn0015609	FBgn0015609	CadN	2L:17647052-17778340	young	old	OK	33.645	21.9504	-0.616144	-2.12144	5e-05	0.000267216	yes
FBgn0015614	FBgn0015614	CanB2	2R:7786009-7789053	young	old	OK	47.483	44.2618	-0.101351	-0.338513	0.2377	0.406076	no
FBgn0015615	FBgn0015615	SMC3	X:16588995-16593439	young	old	OK	4.36157	5.15152	0.240152	0.667238	0.0197	0.0542352	no
FBgn0015618	FBgn0015618	Cdk8	3L:9837079-9838670	young	old	OK	1.45407	2.03632	0.485869	0.742233	0.01075	0.0323061	yes
FBgn0015621	FBgn0015621	Clp	2L:819963-821209	young	old	OK	1.66534	1.8673	0.165139	0.233692	0.41865	0.600426	no
FBgn0015622	FBgn0015622	Cnx99A	3R:29315253-29319644	young	old	OK	46.2077	51.8498	0.166205	0.575958	0.04395	0.106094	no
FBgn0015623	FBgn0015623	Cpr	2L:6338835-6346280	young	old	OK	55.1275	46.6138	-0.242017	-0.834048	0.00395	0.0135384	yes
FBgn0015625	FBgn0015625	CycB3	3R:24867933-24870816	young	old	OK	0.865215	1.07743	0.316467	0.475216	0.1023	0.212342	no
FBgn0015663	FBgn0015663	Dot	2L:3619096-3621681	young	old	OK	6.27604	8.15871	0.378486	0.946608	0.00105	0.00429105	yes
FBgn0015664	FBgn0015664	Dref	2L:9964146-9967229	young	old	OK	7.36347	7.86032	0.0942011	0.265854	0.3581	0.540434	no
FBgn0015714	FBgn0015714	Cyp6a17	2R:14873952-14875739	young	old	OK	3.74991	5.25399	0.486557	1.00484	0.00065	0.0027894	yes
FBgn0015721	FBgn0015721	ktub	2R:21101927-21123704	young	old	OK	2.41621	1.68265	-0.522015	-0.451687	0.1193	0.240222	no
FBgn0015737	FBgn0015737	Hmu	3R:27288768-27292209	young	old	OK	41.3528	47.3395	0.195061	0.679977	0.0171	0.0480468	yes
FBgn0015754	FBgn0015754	Lis-1	2R:16178825-16185103	young	old	OK	88.7507	75.1686	-0.239629	-0.8041	0.0049	0.016304	yes
FBgn0015756	FBgn0015756	RpL9	2L:11002757-11004189	young	old	OK	1361.65	1292.68	-0.0749875	-0.235051	0.4102	0.591921	no
FBgn0015765	FBgn0015765	p38a	3R:24150415-24152321	young	old	OK	7.00356	12.4999	0.835761	2.07773	5e-05	0.000267216	yes
FBgn0015766	FBgn0015766	Msr-110	3L:5566918-5577348	young	old	OK	722.044	669.737	-0.108494	-0.299404	0.29875	0.477043	no
FBgn0015770	FBgn0015770	MstProx	3R:7365849-7369305	young	old	NOTEST	0.00478908	0	-inf	0	1	1	no
FBgn0015772	FBgn0015772	Nak	2L:18957731-18968744	young	old	OK	35.7733	34.1774	-0.0658391	-0.230468	0.42345	0.60573	no
FBgn0015773	FBgn0015773	NetA	X:14604011-14653928	young	old	OK	2.25648	1.41719	-0.671037	-1.33933	5e-05	0.000267216	yes
FBgn0015774	FBgn0015774	NetB	X:14686037-14749376	young	old	OK	22.4181	14.7117	-0.607697	-2.12424	5e-05	0.000267216	yes
FBgn0015776	FBgn0015776	nrv1	2L:6778554-6786861	young	old	OK	237.679	236.843	-0.00508587	-0.0171538	0.95205	0.976188	no
FBgn0015777	FBgn0015777	nrv2	2L:6789769-6798862	young	old	OK	258.29	185.662	-0.476309	-1.60179	5e-05	0.000267216	yes
FBgn0015778	FBgn0015778	rin	3R:13647003-13654527	young	old	OK	47.3134	49.5978	0.0680263	0.236668	0.40975	0.591591	no
FBgn0015781	FBgn0015781	P5cr	3R:19028930-19031271	young	old	OK	6.57953	5.78205	-0.186404	-0.333427	0.2519	0.42199	no
FBgn0015789	FBgn0015789	Rab10	X:20251337-20254691	young	old	OK	35.0531	51.1063	0.543961	1.89903	5e-05	0.000267216	yes
FBgn0015790	FBgn0015790	Rab11	3R:21111407-21116146	young	old	OK	89.2804	92.9821	0.0586089	0.207165	0.47325	0.65457	no
FBgn0015791	FBgn0015791	Rab14	2L:14355144-14358764	young	old	OK	114.381	105.662	-0.114385	-0.394863	0.172	0.318218	no
FBgn0015793	FBgn0015793	Rab19	3L:8297017-8299839	young	old	OK	11.8078	11.2162	-0.074156	-0.123901	0.66415	0.804771	no
FBgn0015794	FBgn0015794	Rab18	X:5670826-5671812	young	old	OK	42.2075	45.7465	0.116161	0.350953	0.2194	0.381243	no
FBgn0015795	FBgn0015795	Rab7	3R:23993007-23995452	young	old	OK	107.691	103.213	-0.0612672	-0.216801	0.44455	0.627173	no
FBgn0015797	FBgn0015797	Rab6	2L:12107220-12109116	young	old	OK	24.4445	28.2004	0.206205	0.674792	0.02115	0.0576	no
FBgn0015799	FBgn0015799	Rbf	X:797089-801479	young	old	OK	6.5428	10.4043	0.669201	2.02737	5e-05	0.000267216	yes
FBgn0015801	FBgn0015801	Reg-5	2R:24788007-24793410	young	old	OK	32.9373	50.454	0.615246	2.06122	5e-05	0.000267216	yes
FBgn0015803	FBgn0015803	RtGEF	2L:20350433-20365254	young	old	OK	26.0805	28.6779	0.136966	0.46506	0.10725	0.220585	no
FBgn0015805	FBgn0015805	Rpd3	3L:4626601-4629467	young	old	OK	7.02758	9.81363	0.481759	1.29681	5e-05	0.000267216	yes
FBgn0015806	FBgn0015806	S6k	3L:5797548-5810931	young	old	OK	40.0194	42.148	0.0747621	0.258971	0.3665	0.549035	no
FBgn0015808	FBgn0015808	ScpX	2L:18831228-18833630	young	old	OK	22.4438	24.639	0.13463	0.431338	0.1318	0.259397	no
FBgn0015818	FBgn0015818	Spx	X:6255821-6257596	young	old	OK	2.62244	3.32912	0.344232	0.64346	0.02545	0.0676232	no
FBgn0015828	FBgn0015828	TfIIEalpha	3L:11682037-11683805	young	old	OK	7.053	7.50298	0.0892274	0.216522	0.4425	0.624876	no
FBgn0015829	FBgn0015829	TfIIEbeta	3L:4287037-4288349	young	old	OK	5.3772	5.87381	0.127441	0.247092	0.3901	0.573777	no
FBgn0015831	FBgn0015831	Rtnl2	3R:7528863-7530241	young	old	NOTEST	0.0724969	0.0659044	-0.137545	0	1	1	no
FBgn0015834	FBgn0015834	Trip1	2L:4965672-4967775	young	old	OK	41.5901	44.7431	0.105426	0.334833	0.24645	0.416291	no
FBgn0015838	FBgn0015838	Vang	2R:9103237-9106796	young	old	OK	8.11028	7.89484	-0.0388422	-0.116229	0.68525	0.818929	no
FBgn0015872	FBgn0015872	Drip	2R:11411202-11429645	young	old	OK	45.8158	42.1324	-0.120913	-0.386641	0.18205	0.332422	no
FBgn0015903	FBgn0015903	apt	2R:23564890-23600787	young	old	OK	3.74349	3.70891	-0.0133911	-0.0318276	0.91035	0.954831	no
FBgn0015904	FBgn0015904	ara	3L:12580671-12596018	young	old	OK	1.36292	1.23297	-0.144561	-0.253991	0.3803	0.563279	no
FBgn0015905	FBgn0015905	ast	2L:1077947-1080803	young	old	OK	5.67683	7.0249	0.307391	0.83323	0.00365	0.0126735	yes
FBgn0015919	FBgn0015919	caup	3L:12609630-12621798	young	old	OK	0.910835	0.805458	-0.177381	-0.31269	0.2779	0.454244	no
FBgn0015924	FBgn0015924	crq	2L:431226-453024	young	old	OK	120.411	129.78	0.108107	0.3405	0.2413	0.410333	no
FBgn0015925	FBgn0015925	csul	2R:16264651-16266959	young	old	OK	4.34718	5.6868	0.387537	0.909783	0.0018	0.0068637	yes
FBgn0015926	FBgn0015926	dah	X:15328341-15333154	young	old	NOTEST	0.0402044	0.042612	0.0839034	0	1	1	no
FBgn0015929	FBgn0015929	dpa	2R:7496701-7500145	young	old	OK	1.45012	1.97957	0.449017	0.84128	0.0037	0.0128214	yes
FBgn0015946	FBgn0015946	grim	3L:18302718-18304417	young	old	OK	1.20731	1.34057	0.151049	0.13636	0.6376	0.785391	no
FBgn0015949	FBgn0015949	hrg	2R:19663918-19669832	young	old	OK	41.6265	37.042	-0.168339	-0.591447	0.0403	0.0988714	no
FBgn0016013	FBgn0016013	Faa	3L:4072031-4073954	young	old	OK	17.1236	21.0349	0.296801	0.861671	0.0028	0.0100208	yes
FBgn0016031	FBgn0016031	lama	3L:5343618-5355923	young	old	OK	32.6057	33.0475	0.0194194	0.0673298	0.8163	0.902337	no
FBgn0016032	FBgn0016032	lbm	2R:7049237-7051964	young	old	OK	3.74799	4.94706	0.400453	0.685084	0.0188	0.0520337	no
FBgn0016034	FBgn0016034	mael	3L:22721202-22727789	young	old	OK	0.605138	0.857274	0.502493	0.308887	0.2965	0.47484	no
FBgn0016036	FBgn0016036	mei-P22	3L:7244387-7245383	young	old	NOTEST	0.189302	0.229351	0.276867	0	1	1	no
FBgn0016038	FBgn0016038	mod(r)	X:621529-623051	young	old	OK	27.8998	29.3403	0.0726303	0.22305	0.4428	0.625129	no
FBgn0016041	FBgn0016041	Tom40	X:7736892-7739978	young	old	OK	26.8105	23.7243	-0.176433	-0.544363	0.0563	0.130557	no
FBgn0016047	FBgn0016047	nompA	2R:11310334-11318676	young	old	OK	0.557456	0.501401	-0.152892	-0.132589	0.6178	0.771636	no
FBgn0016053	FBgn0016053	pgc	2R:22329725-22332813	young	old	OK	0.626215	0.237664	-1.39774	-0.390602	0.1267	0.251315	no
FBgn0016054	FBgn0016054	phr6-4	2L:20643350-20645791	young	old	NOTEST	0.0544646	0.189445	1.79839	0	1	1	no
FBgn0016059	FBgn0016059	Sema-1b	2R:17672838-17683499	young	old	OK	44.1363	49.2499	0.158157	0.554873	0.054	0.126183	no
FBgn0016061	FBgn0016061	side	3R:27375087-27437482	young	old	OK	7.42302	5.15213	-0.526838	-1.65931	5e-05	0.000267216	yes
FBgn0016070	FBgn0016070	smg	3L:8990316-8997989	young	old	OK	22.4667	21.1797	-0.0851077	-0.29899	0.304	0.481569	no
FBgn0016075	FBgn0016075	vkg	2L:5012143-5028191	young	old	OK	11.6828	9.87676	-0.242273	-0.823021	0.0051	0.0168558	yes
FBgn0016076	FBgn0016076	vri	2L:5288943-5311223	young	old	OK	79.1017	96.5745	0.287933	0.818377	0.0057	0.0186017	yes
FBgn0016078	FBgn0016078	wun	2R:9400530-9413463	young	old	OK	17.6009	14.916	-0.238786	-0.701007	0.01585	0.044998	yes
FBgn0016080	FBgn0016080	xmas-1	X:17151230-17159306	young	old	OK	0.817219	1.08466	0.408443	0.415605	0.1537	0.292075	no
FBgn0016081	FBgn0016081	fry	3L:9631833-9679103	young	old	OK	14.656	13.199	-0.151069	-0.179525	0.5225	0.696667	no
FBgn0016119	FBgn0016119	ATPsynCF6	3R:23355219-23356064	young	old	OK	248.085	186.131	-0.414514	-1.41159	5e-05	0.000267216	yes
FBgn0016120	FBgn0016120	ATPsynD	3R:19094999-19096271	young	old	OK	80.1683	64.6161	-0.311138	-0.795528	0.005	0.0165729	yes
FBgn0016122	FBgn0016122	Acer	2L:8521932-8528618	young	old	OK	100.09	100.276	0.00268147	0.00826473	0.97725	0.987794	no
FBgn0016123	FBgn0016123	Aph-4	3R:31048928-31052540	young	old	OK	8.27512	9.46747	0.194199	0.531056	0.0672	0.151003	no
FBgn0016126	FBgn0016126	CaMKI	4:445503-453947	young	old	OK	373.473	332.92	-0.165825	-0.503058	0.08415	0.181726	no
FBgn0016131	FBgn0016131	Cdk4	2R:16579469-16585448	young	old	OK	16.964	15.7732	-0.104997	-0.293531	0.31435	0.493595	no
FBgn0016641	FBgn0016641	PTP-ER	2R:21619320-21624446	young	old	OK	23.1745	20.152	-0.201611	-0.707209	0.01345	0.038996	yes
FBgn0016650	FBgn0016650	Lgr1	3R:17725776-17733207	young	old	OK	11.4182	13.4393	0.235125	0.739089	0.0098	0.029893	yes
FBgn0016660	FBgn0016660	H15	2L:5404279-5416593	young	old	NOTEST	0.457509	0.381818	-0.260915	0	1	1	no
FBgn0016672	FBgn0016672	Ipp	3R:13958788-13960474	young	old	OK	40.247	32.0462	-0.328729	-1.06351	0.00035	0.00159018	yes
FBgn0016675	FBgn0016675	Lectin-galC1	2L:19400752-19430270	young	old	OK	0.882662	4.23994	2.26411	0.840394	0.0194	0.0534945	no
FBgn0016684	FBgn0016684	NaPi-T	2R:14842719-14845874	young	old	OK	0.608382	2.70028	2.15006	3.05011	5e-05	0.000267216	yes
FBgn0016685	FBgn0016685	Nlp	3R:30003680-30010352	young	old	OK	51.188	60.6102	0.243756	0.595576	0.0379	0.0943224	no
FBgn0016687	FBgn0016687	Nurf-38	2R:24558966-24561087	young	old	OK	62.6885	66.0348	0.0750264	0.252363	0.3737	0.556279	no
FBgn0016691	FBgn0016691	ATPsynO	3R:15265590-15268538	young	old	OK	285.485	209.979	-0.443171	-1.53597	5e-05	0.000267216	yes
FBgn0016693	FBgn0016693	Past1	3R:12695128-12704875	young	old	OK	40.416	44.2421	0.130494	0.45863	0.10815	0.221908	no
FBgn0016694	FBgn0016694	Pdp1	3L:7811457-7867369	young	old	OK	340.065	274.131	-0.310947	-0.817578	0.0068	0.0216664	yes
FBgn0016696	FBgn0016696	Pitslre	3L:20771527-20778264	young	old	OK	58.4958	50.4723	-0.212842	-0.730986	0.0121	0.035711	yes
FBgn0016697	FBgn0016697	Prosalpha5	2R:17412766-17413769	young	old	OK	83.0574	92.5671	0.156391	0.518998	0.0713	0.158092	no
FBgn0016698	FBgn0016698	Ptpa	2L:3377001-3378590	young	old	OK	10.4694	12.0803	0.206483	0.535239	0.0596	0.136923	no
FBgn0016700	FBgn0016700	Rab1	3R:21266028-21269060	young	old	OK	424.293	382.788	-0.148516	-0.483086	0.0902	0.191638	no
FBgn0016701	FBgn0016701	Rab4	2R:17573461-17581525	young	old	OK	71.1241	63.4404	-0.164937	-0.386218	0.18135	0.331436	no
FBgn0016715	FBgn0016715	Reg-2	3L:605164-606569	young	old	OK	8.93421	9.80048	0.133513	0.281812	0.32145	0.501776	no
FBgn0016726	FBgn0016726	RpL29	2R:21293767-21295588	young	old	OK	2193.63	2261.55	0.0439907	0.144691	0.6142	0.769271	no
FBgn0016754	FBgn0016754	sba	3R:23894173-23922973	young	old	OK	5.90748	5.16606	-0.19348	-0.590852	0.0385	0.0955176	no
FBgn0016756	FBgn0016756	Usp47	3L:5752972-5761886	young	old	OK	31.4395	43.5566	0.470314	1.66086	5e-05	0.000267216	yes
FBgn0016762	FBgn0016762	angel	2R:23688076-23697824	young	old	OK	2.5997	2.204	-0.238225	-0.107281	0.86215	0.928417	no
FBgn0016794	FBgn0016794	dos	3L:2589413-2595590	young	old	OK	12.1988	14.2211	0.221285	0.708284	0.01385	0.0399991	yes
FBgn0016797	FBgn0016797	fz2	3L:19140974-19235373	young	old	OK	26.3883	27.075	0.0370599	0.129237	0.6564	0.799045	no
FBgn0016917	FBgn0016917	Stat92E	3R:20535322-20552311	young	old	OK	118.421	122.6	0.0500315	0.166945	0.55885	0.725539	no
FBgn0016919	FBgn0016919	nompB	2L:21578291-21589423	young	old	OK	0.779428	0.69774	-0.159726	-0.225548	0.4312	0.61402	no
FBgn0016920	FBgn0016920	nompC	2L:5346199-5365760	young	old	NOTEST	0.42883	0.331156	-0.372894	0	1	1	no
FBgn0016926	FBgn0016926	Pino	2L:1114653-1128953	young	old	OK	110.164	148.439	0.43022	1.49373	5e-05	0.000267216	yes
FBgn0016930	FBgn0016930	Dyrk2	2L:14184477-14234126	young	old	OK	39.6684	28.327	-0.485811	-1.67613	5e-05	0.000267216	yes
FBgn0016970	FBgn0016970	l(2)k10201	2R:9399079-9400329	young	old	OK	1.84974	1.66723	-0.149871	-0.147394	0.6084	0.765428	no
FBgn0016974	FBgn0016974	swaPsi	X:6361495-6363310	young	old	NOTEST	0.0652694	0.103877	0.6704	0	1	1	no
FBgn0016975	FBgn0016975	stnB	X:22980721-23004648	young	old	OK	68.6127	46.9844	-0.546294	-1.04341	0.00055	0.00239697	yes
FBgn0016976	FBgn0016976	stnA	X:22980721-23004648	young	old	OK	33.9647	17.768	-0.934756	-0.920422	0.00195	0.00734384	yes
FBgn0016977	FBgn0016977	spen	2L:159031-203397	young	old	OK	37.468	35.4625	-0.0793655	-0.255818	0.3767	0.559614	no
FBgn0016978	FBgn0016978	snRNP-U1-70K	2L:6968710-6971737	young	old	OK	13.989	10.5319	-0.409529	-1.27435	5e-05	0.000267216	yes
FBgn0016983	FBgn0016983	smid	3L:7381613-7385637	young	old	OK	10.9704	13.5634	0.306102	0.962914	0.00075	0.00316741	yes
FBgn0016984	FBgn0016984	sktl	2R:20821261-20836028	young	old	OK	9.14233	11.1175	0.282203	0.61316	0.03255	0.0829797	no
FBgn0017414	FBgn0017414	cag	2R:10886809-10894414	young	old	OK	7.30294	8.92619	0.289567	0.367787	0.20755	0.366215	no
FBgn0017418	FBgn0017418	ari-1	X:18130391-18137784	young	old	OK	28.8158	22.7326	-0.342097	-1.19613	5e-05	0.000267216	yes
FBgn0017424	FBgn0017424	CR11538	3L:12129102-12131869	young	old	NOTEST	0.138875	0.0225297	-2.62389	0	1	1	no
FBgn0017429	FBgn0017429	CG5989	3L:8602410-8604149	young	old	OK	15.8654	13.8108	-0.200091	-0.565717	0.0491	0.116385	no
FBgn0017430	FBgn0017430	Nelf-E	3L:8576807-8600879	young	old	OK	2.09164	1.85736	-0.171387	-0.0599907	0.8817	0.938549	no
FBgn0017448	FBgn0017448	CG2187	3R:31755355-31758637	young	old	NOTEST	0	0.0163056	inf	0	1	1	no
FBgn0017456	FBgn0017456	Ubc84D	3R:7518819-7519456	young	old	OK	0.992861	1.24669	0.328444	0.300662	0.27805	0.454417	no
FBgn0017457	FBgn0017457	U2af38	2L:292418-294681	young	old	OK	8.15298	10.2268	0.32696	0.75077	0.00915	0.0281505	yes
FBgn0017482	FBgn0017482	T3dh	2R:22329725-22332813	young	old	OK	7.23995	6.52435	-0.150146	-0.374998	0.1905	0.344575	no
FBgn0017545	FBgn0017545	RpS3A	4:65224-67207	young	old	OK	3538.11	3355.3	-0.076539	-0.198177	0.48795	0.667403	no
FBgn0017550	FBgn0017550	Rga	3R:5607274-5613112	young	old	OK	15.683	15.1805	-0.046984	-0.143081	0.61825	0.771919	no
FBgn0017551	FBgn0017551	Rca1	2L:6852314-6853866	young	old	OK	2.97109	2.86601	-0.0519529	-0.0947015	0.7417	0.856818	no
FBgn0017556	FBgn0017556	Prosalpha4T2	2R:24500779-24502277	young	old	NOTEST	0.0732629	0.0563909	-0.37762	0	1	1	no
FBgn0017558	FBgn0017558	Pdk	2R:9426438-9434638	young	old	OK	113.114	138.799	0.295219	1.02224	0.0001	0.000512253	yes
FBgn0017561	FBgn0017561	Ork1	X:10878053-10891250	young	old	OK	4.86407	3.13279	-0.634718	-1.67298	5e-05	0.000267216	yes
FBgn0017566	FBgn0017566	ND-75	X:8248650-8251687	young	old	OK	99.7433	92.9418	-0.101892	-0.353863	0.2205	0.382618	no
FBgn0017567	FBgn0017567	ND-23	3R:15836047-15837117	young	old	OK	187.851	172.225	-0.125293	-0.440234	0.1239	0.247038	no
FBgn0017572	FBgn0017572	Mo25	3L:16613217-16615472	young	old	OK	31.753	34.6808	0.127244	0.433032	0.1354	0.265123	no
FBgn0017577	FBgn0017577	Mcm5	3R:10788523-10791150	young	old	OK	0.570909	0.567155	-0.00951731	-0.0120307	0.9665	0.983962	no
FBgn0017578	FBgn0017578	Max	3L:19261393-19268913	young	old	OK	16.4349	14.4062	-0.190073	-0.307814	0.2793	0.455813	no
FBgn0017579	FBgn0017579	RpL14	3L:8601005-8602392	young	old	OK	851.815	999.23	0.230276	0.780613	0.00605	0.0196265	yes
FBgn0017581	FBgn0017581	Lk6	3R:11750930-11764457	young	old	OK	265.657	324.883	0.290357	0.795204	0.00635	0.0204526	yes
FBgn0017590	FBgn0017590	klg	3R:22899283-22961731	young	old	OK	13.9917	8.57701	-0.706024	-2.27266	5e-05	0.000267216	yes
FBgn0019624	FBgn0019624	COX5A	3R:11819358-11820299	young	old	OK	162.532	128.181	-0.342542	-1.15849	5e-05	0.000267216	yes
FBgn0019637	FBgn0019637	Atu	3R:5613279-5616308	young	old	OK	1.21063	2.01242	0.733182	0.937914	0.00255	0.00921841	yes
FBgn0019643	FBgn0019643	Dat	2R:24139562-24159312	young	old	OK	76.6814	45.7184	-0.7461	-2.37897	5e-05	0.000267216	yes
FBgn0019644	FBgn0019644	ATPsynB	3L:9729998-9731224	young	old	OK	104.212	81.2173	-0.359656	-1.22115	5e-05	0.000267216	yes
FBgn0019650	FBgn0019650	toy	4:989724-1007922	young	old	OK	73.6379	50.159	-0.553938	-1.78624	5e-05	0.000267216	yes
FBgn0019660	FBgn0019660	roX2	X:11579064-11580432	young	old	OK	1.84754	1.96964	0.0923293	0.0923019	0.70105	0.829416	no
FBgn0019661	FBgn0019661	roX1	X:3811697-3862697	young	old	OK	23.1662	40.5095	0.806237	2.36379	5e-05	0.000267216	yes
FBgn0019662	FBgn0019662	qm	3L:7348312-7356713	young	old	OK	40.8026	37.9405	-0.104921	-0.301777	0.2998	0.477543	no
FBgn0019686	FBgn0019686	lok	2L:20061421-20065679	young	old	OK	4.79102	5.7241	0.256715	0.56498	0.051	0.120147	no
FBgn0019809	FBgn0019809	gcm2	2L:9608561-9612706	young	old	NOTEST	0.0826812	0.0700397	-0.239387	0	1	1	no
FBgn0019828	FBgn0019828	dj	3R:7059314-7060524	young	old	NOTEST	0.0451657	0.0884993	0.970438	0	1	1	no
FBgn0019830	FBgn0019830	colt	2L:2767889-2770069	young	old	OK	43.8366	43.81	-0.000873743	-0.00284299	0.9918	0.994871	no
FBgn0019886	FBgn0019886	Letm1	2R:24509507-24515320	young	old	OK	24.137	26.0955	0.112552	0.391479	0.1753	0.322883	no
FBgn0019890	FBgn0019890	Smg5	2L:13898827-13904661	young	old	OK	27.2166	28.9065	0.086908	0.304322	0.2873	0.465208	no
FBgn0019925	FBgn0019925	Surf4	3R:15343652-15346176	young	old	OK	66.0287	61.5024	-0.102451	-0.357965	0.2092	0.368687	no
FBgn0019928	FBgn0019928	Ser8	2R:13414977-13439051	young	old	NOTEST	0.0195867	0.0429133	1.13155	0	1	1	no
FBgn0019929	FBgn0019929	Ser7	X:9865232-9867070	young	old	OK	29.2183	29.9725	0.0367664	0.116196	0.68305	0.817673	no
FBgn0019932	FBgn0019932	SamDC	2L:10339456-10341503	young	old	OK	46.1251	41.8696	-0.139649	-0.453685	0.1146	0.232474	no
FBgn0019936	FBgn0019936	RpS20	3R:20822180-20824239	young	old	OK	1898.51	1894.01	-0.00342317	-0.0109176	0.9706	0.98562	no
FBgn0019938	FBgn0019938	RpI1	2R:14591202-14601216	young	old	OK	4.379	5.05136	0.206073	0.599507	0.0393	0.0969918	no
FBgn0019940	FBgn0019940	Rh6	3R:15483157-15484699	young	old	OK	333.598	502.107	0.589882	1.93854	5e-05	0.000267216	yes
FBgn0019947	FBgn0019947	Psn	3L:20432467-20436209	young	old	OK	13.2181	14.7148	0.154757	0.417936	0.14695	0.282458	no
FBgn0019948	FBgn0019948	Phm	2R:23978800-23988455	young	old	OK	58.324	66.4914	0.189077	0.574841	0.04735	0.113116	no
FBgn0019949	FBgn0019949	Cdk9	2R:22636062-22637727	young	old	OK	4.70063	4.57079	-0.0404086	-0.083566	0.77125	0.875829	no
FBgn0019952	FBgn0019952	Orct	3R:24276259-24278792	young	old	OK	20.3872	17.7502	-0.199831	-0.630224	0.0307	0.0789624	no
FBgn0019957	FBgn0019957	ND-42	3R:22027708-22029393	young	old	OK	36.4217	28.482	-0.354746	-1.12664	0.00015	0.000740571	yes
FBgn0019960	FBgn0019960	Mitofilin	3R:22019504-22023335	young	old	OK	31.9687	28.132	-0.18445	-0.629965	0.0281	0.0733117	no
FBgn0019968	FBgn0019968	Khc-73	2R:15515777-15532259	young	old	OK	32.9024	28.8975	-0.187248	-0.653234	0.0242	0.0646997	no
FBgn0019972	FBgn0019972	Drice	3R:29799657-29801584	young	old	OK	13.7366	12.8332	-0.0981437	-0.285391	0.32425	0.505158	no
FBgn0019982	FBgn0019982	Gs1l	2L:4454625-4456807	young	old	OK	22.0336	23.3098	0.0812307	0.224249	0.4331	0.615627	no
FBgn0019985	FBgn0019985	mGluR	4:936818-949441	young	old	OK	56.5424	36.7179	-0.62285	-1.8769	5e-05	0.000267216	yes
FBgn0019990	FBgn0019990	Gcn2	3R:31395659-31457873	young	old	HIDATA	4.20913	0	0	0	1	1	no
FBgn0020018	FBgn0020018	Ppox	3R:24659620-24661851	young	old	OK	2.56835	3.27841	0.352158	0.545673	0.0585	0.134724	no
FBgn0020224	FBgn0020224	Cbl	3L:8424953-8432246	young	old	OK	25.9756	24.3195	-0.0950468	-0.31555	0.2793	0.455813	no
FBgn0020235	FBgn0020235	ATPsyngamma	3R:29747703-29749163	young	old	OK	109.139	79.4295	-0.458421	-1.59634	5e-05	0.000267216	yes
FBgn0020236	FBgn0020236	ATPCL	2R:15992407-16007667	young	old	OK	79.7339	77.5118	-0.0407773	-0.130692	0.654	0.797538	no
FBgn0020238	FBgn0020238	14-3-3epsilon	3R:18242530-18250550	young	old	OK	192.312	190.875	-0.0108272	-0.0300269	0.91785	0.959301	no
FBgn0020248	FBgn0020248	stet	3L:1475437-1489547	young	old	OK	0.491309	0.994525	1.01738	1.24809	0.0001	0.000512253	yes
FBgn0020249	FBgn0020249	stck	3R:8356977-8362554	young	old	OK	59.08	74.066	0.326143	0.932317	0.00125	0.00500386	yes
FBgn0020251	FBgn0020251	sfl	3L:6495679-6550104	young	old	OK	13.4661	9.75068	-0.465761	-1.5862	5e-05	0.000267216	yes
FBgn0020255	FBgn0020255	Ran	X:11144851-11148716	young	old	OK	115.53	123.277	0.0936351	0.312249	0.28355	0.46108	no
FBgn0020257	FBgn0020257	Ppa	2R:22684954-22688987	young	old	OK	17.5302	14.7746	-0.246723	-0.835076	0.0038	0.0131109	yes
FBgn0020258	FBgn0020258	ppk	2L:14378217-14381172	young	old	OK	1.28633	1.42104	0.143685	0.242063	0.39235	0.576082	no
FBgn0020261	FBgn0020261	pcm	X:19485758-19492011	young	old	OK	3.48642	3.69877	0.0853023	0.238553	0.40905	0.590837	no
FBgn0020269	FBgn0020269	mspo	2R:14668390-14713622	young	old	OK	11.8829	8.63596	-0.46046	-1.30423	5e-05	0.000267216	yes
FBgn0020270	FBgn0020270	mre11	2L:11282089-11285706	young	old	OK	6.57038	8.53058	0.376667	0.979948	0.00055	0.00239697	yes
FBgn0020272	FBgn0020272	mst	X:21388976-21391533	young	old	OK	1.10505	2.04057	0.884865	1.53226	5e-05	0.000267216	yes
FBgn0020277	FBgn0020277	lush	3L:19604397-19606090	young	old	OK	3.77219	2.96764	-0.346087	-0.544966	0.0584	0.134584	no
FBgn0020278	FBgn0020278	loco	3R:22619967-22639387	young	old	OK	4.94146	6.51289	0.39836	1.08555	0.0002	0.000967616	yes
FBgn0020279	FBgn0020279	lig	2R:8067976-8078815	young	old	OK	18.5979	22.1114	0.249647	0.863864	0.00265	0.00954995	yes
FBgn0020280	FBgn0020280	laf	3R:4876004-4878533	young	old	NOTEST	0.00397347	0	-inf	0	1	1	no
FBgn0020294	FBgn0020294	ko	3L:21075580-21131159	young	old	OK	6.1917	4.70588	-0.395871	-1.1466	5e-05	0.000267216	yes
FBgn0020299	FBgn0020299	stumps	3R:14577216-14608079	young	old	OK	15.8976	13.5351	-0.232109	-0.759352	0.0081	0.0252878	yes
FBgn0020300	FBgn0020300	geko	3L:18139401-18145418	young	old	OK	14.442	16.8298	0.220746	0.603671	0.03415	0.0863789	no
FBgn0020304	FBgn0020304	drongo	2L:833583-851163	young	old	OK	68.3456	91.4383	0.419951	1.37528	5e-05	0.000267216	yes
FBgn0020305	FBgn0020305	dbe	2L:868672-869857	young	old	OK	4.21001	4.80148	0.189658	0.359437	0.21195	0.371638	no
FBgn0020306	FBgn0020306	dom	2R:21323429-21341847	young	old	OK	19.847	22.3016	0.168227	0.592426	0.04	0.0983215	no
FBgn0020307	FBgn0020307	dve	2R:22243962-22286469	young	old	OK	2.3887	2.17611	-0.134478	-0.303077	0.29245	0.470315	no
FBgn0020309	FBgn0020309	crol	2L:11794326-11809438	young	old	OK	46.2227	53.3798	0.207694	0.717622	0.01215	0.035828	yes
FBgn0020312	FBgn0020312	CG4050	2R:21123734-21128510	young	old	OK	5.98066	6.13166	0.0359716	0.101328	0.7312	0.85066	no
FBgn0020369	FBgn0020369	Rpt6	X:21307585-21317663	young	old	OK	14.0599	18.8666	0.424247	1.19571	0.0001	0.000512253	yes
FBgn0020370	FBgn0020370	TppII	2R:13152884-13163948	young	old	OK	12.5682	14.6009	0.216283	0.549378	0.0562	0.130412	no
FBgn0020371	FBgn0020371	Tim17b2	2L:15484728-15485545	young	old	NOTEST	0.00764686	0	-inf	0	1	1	no
FBgn0020372	FBgn0020372	TM4SF	2R:23878196-23882927	young	old	OK	84.4207	30.766	-1.45626	-4.48012	5e-05	0.000267216	yes
FBgn0020376	FBgn0020376	Sr-CIII	2L:4120342-4121627	young	old	NOTEST	0.0518958	0.0501517	-0.0493213	0	1	1	no
FBgn0020377	FBgn0020377	Sr-CII	2R:12208892-12212155	young	old	NOTEST	0.0350303	0.0289631	-0.274385	0	1	1	no
FBgn0020378	FBgn0020378	Sp1	X:9729647-9756369	young	old	OK	1.99516	1.93601	-0.0434126	-0.0942057	0.74105	0.856316	no
FBgn0020379	FBgn0020379	Rfx	3R:10361759-10378068	young	old	OK	4.98325	4.33621	-0.200654	-0.570828	0.0479	0.114062	no
FBgn0020381	FBgn0020381	Dredd	X:629772-635545	young	old	OK	33.156	39.6338	0.257463	0.796851	0.00585	0.0190373	yes
FBgn0020385	FBgn0020385	pug	3R:10696533-10703316	young	old	OK	35.6851	40.5442	0.184174	0.541887	0.06465	0.146256	no
FBgn0020386	FBgn0020386	Pdk1	3L:129449-145895	young	old	OK	49.7915	52.1977	0.0680861	0.232934	0.41835	0.60009	no
FBgn0020388	FBgn0020388	Gcn5	3L:12521128-12526731	young	old	OK	13.8018	22.7576	0.72149	1.55381	5e-05	0.000267216	yes
FBgn0020389	FBgn0020389	Papss	3L:19845292-19860925	young	old	OK	6.53542	5.31392	-0.298503	-0.759657	0.0088	0.027211	yes
FBgn0020391	FBgn0020391	Nrk	2R:13152884-13163948	young	old	OK	2.96726	2.70961	-0.131046	-0.137644	0.6323	0.781928	no
FBgn0020392	FBgn0020392	Nmt	3L:8176134-8178429	young	old	OK	6.83584	8.16071	0.255576	0.647454	0.02285	0.0615028	no
FBgn0020399	FBgn0020399	Mst89B	3R:16267011-16272415	young	old	NOTEST	0.0999705	0.0652677	-0.615134	0	1	1	no
FBgn0020407	FBgn0020407	asun	3R:16264270-16266891	young	old	OK	2.26066	2.03184	-0.153958	-0.302039	0.29685	0.475033	no
FBgn0020412	FBgn0020412	JIL-1	3L:11078751-11093193	young	old	OK	16.6357	16.8531	0.0187312	0.0654518	0.82335	0.906017	no
FBgn0020414	FBgn0020414	Idgf3	2L:16450906-16455194	young	old	OK	71.4225	112.589	0.656616	2.29928	5e-05	0.000267216	yes
FBgn0020415	FBgn0020415	Idgf2	2L:16400174-16450508	young	old	OK	121.78	163.082	0.421326	0.886905	0.0015	0.00586204	yes
FBgn0020416	FBgn0020416	Idgf1	2L:16400174-16450508	young	old	OK	108.1	153.555	0.506398	1.00097	0.0005	0.00219754	yes
FBgn0020429	FBgn0020429	GluRIIB	2L:5559341-5563502	young	old	NOTEST	0.108615	0.147626	0.442718	0	1	1	no
FBgn0020440	FBgn0020440	Fak	2R:19430658-19437259	young	old	OK	25.181	21.4027	-0.234544	-0.812972	0.00375	0.0129557	yes
FBgn0020443	FBgn0020443	Elf	2L:12431074-12441279	young	old	OK	25.8247	28.0677	0.120158	0.353036	0.2255	0.389404	no
FBgn0020445	FBgn0020445	E23	2L:3334874-3354829	young	old	OK	3.6991	3.02647	-0.289536	-0.762648	0.0088	0.027211	yes
FBgn0020493	FBgn0020493	Dad	3R:17054006-17070408	young	old	OK	16.2648	18.9298	0.218902	0.742973	0.00965	0.0294875	yes
FBgn0020496	FBgn0020496	CtBP	3R:13011648-13026275	young	old	OK	101.73	109.826	0.110479	0.366949	0.20425	0.362366	no
FBgn0020497	FBgn0020497	emb	2L:8403446-8408853	young	old	OK	56.0341	58.1178	0.052674	0.185626	0.5182	0.692626	no
FBgn0020503	FBgn0020503	CLIP-190	2L:17384699-17410406	young	old	OK	155.834	178.574	0.196514	0.600904	0.03765	0.0938354	no
FBgn0020506	FBgn0020506	Amyrel	2R:16641242-16652699	young	old	NOTEST	0.0337642	0.0508055	0.589489	0	1	1	no
FBgn0020508	FBgn0020508	Ag5r2	X:14782961-14784052	young	old	NOTEST	0.0274903	0.0359535	0.387209	0	1	1	no
FBgn0020509	FBgn0020509	Acp62F	3L:2717614-2766536	young	old	NOTEST	0.137635	0.0659124	-1.06223	0	1	1	no
FBgn0020510	FBgn0020510	Abi	3R:14119261-14122420	young	old	OK	12.028	13.8731	0.205894	0.622819	0.02915	0.0755757	no
FBgn0020513	FBgn0020513	ade5	X:12757035-12760617	young	old	OK	123.09	159.501	0.373846	1.25924	5e-05	0.000267216	yes
FBgn0020518	FBgn0020518	snoRNA:Me28S-G764	3L:22868379-22878984	young	old	OK	21.4007	17.825	-0.263755	-0.303829	0.8398	0.915279	no
FBgn0020521	FBgn0020521	pio	2R:24581244-24597862	young	old	OK	52.9597	51.7803	-0.0324924	-0.111586	0.69985	0.828599	no
FBgn0020545	FBgn0020545	kraken	2L:852767-854539	young	old	OK	8.61107	15.6442	0.861365	2.1555	5e-05	0.000267216	yes
FBgn0020546	FBgn0020546	iab-4	3R:16831115-16923231	young	old	NOTEST	0.00301382	0	-inf	0	1	1	no
FBgn0020556	FBgn0020556	bxd	3R:16742124-16773189	young	old	NOTEST	0.00570479	0.00775243	0.442476	0	1	1	no
FBgn0020616	FBgn0020616	SA	2L:6950420-6956950	young	old	OK	15.2177	16.4878	0.115647	0.364488	0.2141	0.374585	no
FBgn0020617	FBgn0020617	Rx	2R:20916752-20937030	young	old	OK	0.557608	0.509948	-0.128901	-0.176976	0.53105	0.703723	no
FBgn0020618	FBgn0020618	Rack1	2L:7821033-7827315	young	old	OK	716.102	717.701	0.00321809	0.00982064	0.97115	0.985792	no
FBgn0020620	FBgn0020620	RN-tre	2R:13983394-13990707	young	old	OK	23.0831	25.0099	0.115664	0.366048	0.2033	0.361546	no
FBgn0020621	FBgn0020621	Pkn	2R:9252020-9286634	young	old	OK	95.7313	76.2026	-0.329151	-0.836089	0.00505	0.0167012	yes
FBgn0020622	FBgn0020622	Pi3K21B	2L:297879-305233	young	old	OK	48.1892	40.4143	-0.253844	-0.881367	0.0018	0.0068637	yes
FBgn0020626	FBgn0020626	Osbp	3R:24932009-24938222	young	old	OK	16.6091	19.2132	0.210125	0.470309	0.1002	0.208861	no
FBgn0020633	FBgn0020633	Mcm7	3L:8891555-8894310	young	old	OK	0.735403	0.535957	-0.456418	-0.583422	0.0457	0.109655	no
FBgn0020637	FBgn0020637	Lcp65Ag2	3L:6132989-6133593	young	old	OK	0.851224	0.260895	-1.70607	-0.987121	0.00385	0.0132394	yes
FBgn0020638	FBgn0020638	Lcp65Ag1	3L:6134696-6135274	young	old	NOTEST	0.014753	0.0131286	-0.168294	0	1	1	no
FBgn0020639	FBgn0020639	Lcp65Af	3L:6136214-6136791	young	old	NOTEST	0	0.0488289	inf	0	1	1	no
FBgn0020640	FBgn0020640	Lcp65Ae	3L:6137582-6138118	young	old	NOTEST	0.0150675	0.0395904	1.39371	0	1	1	no
FBgn0020641	FBgn0020641	Lcp65Ad	3L:6143394-6144101	young	old	NOTEST	0.00949527	0.0623648	2.71545	0	1	1	no
FBgn0020642	FBgn0020642	Lcp65Ac	3L:6144818-6145393	young	old	OK	5.01846	2.54284	-0.980804	-1.12668	0.0005	0.00219754	yes
FBgn0020643	FBgn0020643	Lcp65Ab2	3L:6146673-6147089	young	old	NOTEST	0	0	0	0	1	1	no
FBgn0020644	FBgn0020644	Lcp65Ab1	3L:6149547-6149960	young	old	NOTEST	0	0	0	0	1	1	no
FBgn0020645	FBgn0020645	Lcp65Aa	3L:6151303-6151803	young	old	NOTEST	0	0	0	0	1	1	no
FBgn0020646	FBgn0020646	Lcp65APsi	3L:6148352-6148615	young	old	NOTEST	0	0	0	0	1	1	no
FBgn0020647	FBgn0020647	KrT95D	3R:23995658-24031827	young	old	OK	20.6194	21.4386	0.0562101	0.192739	0.5073	0.683698	no
FBgn0020653	FBgn0020653	Trxr-1	X:8241500-8248033	young	old	OK	28.2493	45.8258	0.697945	1.96038	5e-05	0.000267216	yes
FBgn0020655	FBgn0020655	ArfGAP1	3L:12415025-12417580	young	old	OK	11.7305	11.3746	-0.0444427	-0.127394	0.6582	0.800213	no
FBgn0020660	FBgn0020660	eIF-4B	3L:27842668-27858271	young	old	OK	2.22071	1.96133	-0.179188	-0.276504	0.32625	0.507054	no
FBgn0020762	FBgn0020762	Atet	2L:4333912-4345776	young	old	OK	42.2677	35.0269	-0.271091	-0.948392	0.001	0.00410614	yes
FBgn0020764	FBgn0020764	Alas	2R:23964771-23966757	young	old	OK	44.2552	36.8267	-0.265095	-0.894987	0.002	0.00749404	yes
FBgn0020765	FBgn0020765	Acp65Aa	3L:6152049-6152745	young	old	NOTEST	0.0427574	0.0209716	-1.02774	0	1	1	no
FBgn0020767	FBgn0020767	Spred	2R:14759645-14769423	young	old	OK	116.544	83.9636	-0.473035	-1.47139	5e-05	0.000267216	yes
FBgn0020880	FBgn0020880	CG7179	2L:7775803-7778029	young	old	NOTEST	0.0044157	0.00744892	0.754391	0	1	1	no
FBgn0020887	FBgn0020887	Su(z)12	3L:19918241-19923462	young	old	OK	8.40157	7.72005	-0.122049	-0.374599	0.195	0.350574	no
FBgn0020906	FBgn0020906	Jon25Bi	2L:4954278-4955144	young	old	NOTEST	0	0.0178855	inf	0	1	1	no
FBgn0020907	FBgn0020907	Scp2	3R:16574542-16583663	young	old	OK	304.237	221.659	-0.456855	-1.59224	5e-05	0.000267216	yes
FBgn0020908	FBgn0020908	Scp1	2R:2932594-2968052	young	old	OK	56.4379	11.7883	-2.25931	-4.61093	5e-05	0.000267216	yes
FBgn0020909	FBgn0020909	Rtc1	X:13757178-13758598	young	old	OK	3.80942	4.02731	0.080242	0.150678	0.5968	0.756005	no
FBgn0020910	FBgn0020910	RpL3	3R:11221893-11225173	young	old	OK	324.663	353.435	0.122503	0.36982	0.19385	0.348748	no
FBgn0020912	FBgn0020912	Ptx1	3R:30912753-30930682	young	old	NOTEST	0.493558	0.505219	0.0336893	0	1	1	no
FBgn0020930	FBgn0020930	Dgkepsilon	2R:12757545-12760999	young	old	OK	18.6441	16.2626	-0.197162	-0.283013	0.32765	0.508696	no
FBgn0021738	FBgn0021738	Crg-1	X:3792973-3797339	young	old	OK	21.1371	20.1666	-0.0678105	-0.190117	0.50585	0.682631	no
FBgn0021742	FBgn0021742	C901	X:10930839-10967134	young	old	NOTEST	0.107458	0.0940694	-0.19197	0	1	1	no
FBgn0021750	FBgn0021750	Aats-ser	3R:15333265-15343256	young	old	OK	6.64579	6.97352	0.0694459	0.066215	0.8187	0.903587	no
FBgn0021760	FBgn0021760	chb	3L:21172852-21183278	young	old	OK	21.687	21.9518	0.0175086	0.0562797	0.84645	0.919048	no
FBgn0021761	FBgn0021761	Nup154	2L:11004819-11011086	young	old	OK	6.71325	9.14193	0.445487	1.35192	5e-05	0.000267216	yes
FBgn0021764	FBgn0021764	sdk	X:686833-758719	young	old	OK	7.28556	6.88479	-0.0816284	-0.256723	0.37105	0.553532	no
FBgn0021765	FBgn0021765	scu	X:18091258-18092853	young	old	OK	49.2487	61.3189	0.316247	1.03569	0.0003	0.00138981	yes
FBgn0021767	FBgn0021767	org-1	X:8447690-8455069	young	old	NOTEST	0.0164096	0.0163578	-0.00456596	0	1	1	no
FBgn0021768	FBgn0021768	nudC	3L:16787572-16829074	young	old	OK	9.83348	11.4029	0.213625	0.0781888	0.83185	0.91117	no
FBgn0021776	FBgn0021776	mira	3R:19929276-20008512	young	old	NOTEST	0.219909	0.179707	-0.291259	0	1	1	no
FBgn0021795	FBgn0021795	Tapdelta	2R:11370299-11371335	young	old	OK	64.7269	59.7547	-0.115313	-0.36539	0.20935	0.368826	no
FBgn0021796	FBgn0021796	Tor	2L:13004479-13013197	young	old	OK	6.63371	7.65718	0.206997	0.691108	0.01735	0.0486307	yes
[truncated: 15,403 more rows]
