# Supplementary material for: Circadian deep sequencing reveals stress-response genes that adopt robust rhythmic expression during aging
Source: Nat Commun. 2017 Feb 21;8:14529. doi: 10.1038/ncomms14529 (PMC5321795; doi:10.1038/ncomms14529)
Supplement: Supplementary Data 5 — DAVID Functional Annotation Output. Genes strongly up- or down-regulated (FDR 0.01) according to Cuffdiff, with an age-related fold change ≥ 1.5 and an FPKM ≥ 1 in either young or old, were analyzed for functional annotation enrichment using DAVID Functional Annotation Tool (https://david.ncifcrf.gov/summary.jsp). Genes with significant (FDR 0.05) disparities in expression between biological replicates according to Cuffdiff were excluded. This file contains DAVID Functional Annotation Chart and Functional Annotation Clustering output. See Methods for further information. [file ncomms14529-s6.xls]

## Sheet: upGenes_annotationChart
Category	Term	Count	%	PValue	Genes	List Total	Pop Hits	Pop Total	Fold Enrichment	Bonferroni	Benjamini	FDR
GOTERM_BP_FAT	GO:0033554~cellular response to stress	23	4.38095	5.14974e-07	FBGN0010278, FBGN0037141, FBGN0021872, FBGN0024912, FBGN0026751, FBGN0035766, FBGN0041627, FBGN0014018, FBGN0030506, FBGN0002891, FBGN0011774, FBGN0038035, FBGN0260962, FBGN0037327, FBGN0002872, FBGN0026876, FBGN0033153, FBGN0260817, FBGN0040309, FBGN0028515, FBGN0005655, FBGN0034728, FBGN0013279, FBGN0013278	296	176	7937	3.50413	0.000665125	0.000665125	0.00084019
GOTERM_BP_FAT	GO:0055114~oxidation reduction	49	9.33333	6.52343e-07	FBGN0020653, FBGN0031418, FBGN0001941, FBGN0033204, FBGN0035907, FBGN0033679, FBGN0033205, FBGN0031775, FBGN0033304, FBGN0036290, FBGN0033775, FBGN0030026, FBGN0032775, FBGN0039043, FBGN0086917, FBGN0033917, FBGN0031500, FBGN0037354, FBGN0031068, FBGN0038465, FBGN0037896, FBGN0040309, FBGN0035438, FBGN0001258, FBGN0015038, FBGN0033521, FBGN0015035, FBGN0022359, FBGN0038516, FBGN0034756, FBGN00256…	296	620	7937	2.11919	0.000842473	0.000421325	0.00106431
GOTERM_BP_FAT	GO:0006281~DNA repair	17	3.2381	9.31136e-07	FBGN0037141, FBGN0010278, FBGN0026751, FBGN0024912, FBGN0035766, FBGN0041627, FBGN0030506, FBGN0002891, FBGN0011774, FBGN0038035, FBGN0260962, FBGN0002872, FBGN0026876, FBGN0260817, FBGN0028515, FBGN0005655, FBGN0034728	296	102	7937	4.46903	0.0012023	0.000400929	0.00151916
GOTERM_BP_FAT	GO:0006952~defense response	22	4.19048	1.5327e-06	FBGN0022355, FBGN0034328, FBGN0014018, FBGN0067905, FBGN0028396, FBGN0044810, FBGN0037515, FBGN0031114, FBGN0028990, FBGN0015765, FBGN0041181, FBGN0038838, FBGN0041182, FBGN0030051, FBGN0041180, FBGN0043841, FBGN0040653, FBGN0031701, FBGN0034538, FBGN0030310, FBGN0034511, FBGN0037926	296	173	7937	3.4099	0.0019783	0.000494941	0.00250062
GOTERM_BP_FAT	GO:0006974~response to DNA damage stimulus	17	3.2381	4.74925e-06	FBGN0037141, FBGN0010278, FBGN0026751, FBGN0024912, FBGN0035766, FBGN0041627, FBGN0030506, FBGN0002891, FBGN0011774, FBGN0038035, FBGN0260962, FBGN0002872, FBGN0026876, FBGN0260817, FBGN0028515, FBGN0005655, FBGN0034728	296	115	7937	3.96384	0.00611726	0.00122646	0.00774825
GOTERM_BP_FAT	GO:0006259~DNA metabolic process	23	4.38095	2.25309e-05	FBGN0010278, FBGN0037141, FBGN0026751, FBGN0024912, FBGN0035766, FBGN0041627, FBGN0030506, FBGN0002891, FBGN0011774, FBGN0260985, FBGN0032906, FBGN0038035, FBGN0260962, FBGN0002872, FBGN0015799, FBGN0026876, FBGN0010173, FBGN0260817, FBGN0015376, FBGN0028515, FBGN0005655, FBGN0034728, FBGN0011703	296	221	7937	2.79062	0.0286907	0.00483996	0.0367535
KEGG_PATHWAY	dme00480:Glutathione metabolism	12	2.28571	7.92073e-05	FBGN0010038, FBGN0001149, FBGN0034335, FBGN0010041, FBGN0039656, FBGN0030484, FBGN0063494, FBGN0035438, FBGN0063493, FBGN0000454, FBGN0039640, FBGN0011703	94	63	2054	4.16211	0.00545061	0.00545061	0.0817012
GOTERM_MF_FAT	GO:0004364~glutathione transferase activity	9	1.71429	8.07145e-05	FBGN0010038, FBGN0035907, FBGN0001149, FBGN0034335, FBGN0034354, FBGN0010041, FBGN0030484, FBGN0063494, FBGN0063493	316	37	7918	6.09494	0.0370713	0.0370713	0.115089
GOTERM_BP_FAT	GO:0006955~immune response	18	3.42857	0.000171418	FBGN0034328, FBGN0014018, FBGN0067905, FBGN0028396, FBGN0044810, FBGN0037515, FBGN0028990, FBGN0015765, FBGN0038838, FBGN0041182, FBGN0030051, FBGN0041180, FBGN0043841, FBGN0040653, FBGN0005655, FBGN0031701, FBGN0030310, FBGN0034538	296	169	7937	2.85595	0.198677	0.0311463	0.279307
GOTERM_BP_FAT	GO:0006303~double-strand break repair via nonhomologous end joining	4	0.761905	0.000197759	FBGN0041627, FBGN0028515, FBGN0030506, FBGN0011774	296	4	7937	26.8142	0.225494	0.0314365	0.322161
GOTERM_BP_FAT	GO:0000726~non-recombinational repair	4	0.761905	0.000480775	FBGN0041627, FBGN0028515, FBGN0030506, FBGN0011774	296	5	7937	21.4514	0.46276	0.0667055	0.781515
GOTERM_MF_FAT	GO:0016765~transferase activity, transferring alkyl or aryl (other than methyl) groups	10	1.90476	0.000549114	FBGN0010038, FBGN0035907, FBGN0001149, FBGN0034335, FBGN0034354, FBGN0010041, FBGN0030484, FBGN0063494, FBGN0037293, FBGN0063493	316	60	7918	4.17616	0.226675	0.120611	0.780543
GOTERM_BP_FAT	GO:0045087~innate immune response	12	2.28571	0.000570047	FBGN0038838, FBGN0034328, FBGN0030051, FBGN0067905, FBGN0014018, FBGN0040653, FBGN0028396, FBGN0031701, FBGN0044810, FBGN0037515, FBGN0030310, FBGN0028990	296	92	7937	3.4975	0.521314	0.0710228	0.925998
GOTERM_MF_FAT	GO:0030554~adenyl nucleotide binding	52	9.90476	0.000578728	FBGN0020653, FBGN0010621, FBGN0000043, FBGN0000042, FBGN0028978, FBGN0030246, FBGN0001230, FBGN0013813, FBGN0038827, FBGN0010803, FBGN0030506, FBGN0011774, FBGN0015765, FBGN0027094, FBGN0027783, FBGN0038344, FBGN0002069, FBGN0032775, FBGN0030660, FBGN0033342, FBGN0015376, FBGN0032597, FBGN0037896, FBGN0034728, FBGN0030086, FBGN0028675, FBGN0029118, FBGN0003676, FBGN0050295, FBGN0032456, FBGN00249…	316	812	7918	1.60463	0.237325	0.08635	0.822477
GOTERM_MF_FAT	GO:0001883~purine nucleoside binding	52	9.90476	0.000663216	FBGN0020653, FBGN0010621, FBGN0000043, FBGN0000042, FBGN0028978, FBGN0030246, FBGN0001230, FBGN0013813, FBGN0038827, FBGN0010803, FBGN0030506, FBGN0011774, FBGN0015765, FBGN0027094, FBGN0027783, FBGN0038344, FBGN0002069, FBGN0032775, FBGN0030660, FBGN0033342, FBGN0015376, FBGN0032597, FBGN0037896, FBGN0034728, FBGN0030086, FBGN0028675, FBGN0029118, FBGN0003676, FBGN0050295, FBGN0032456, FBGN00249…	316	817	7918	1.59481	0.266911	0.0746859	0.942023
GOTERM_BP_FAT	GO:0009617~response to bacterium	11	2.09524	0.000709054	FBGN0041181, FBGN0041182, FBGN0035089, FBGN0034328, FBGN0030051, FBGN0041180, FBGN0014018, FBGN0028396, FBGN0044810, FBGN0030310, FBGN0034511	296	80	7937	3.68695	0.600053	0.0799351	1.15058
GOTERM_MF_FAT	GO:0001882~nucleoside binding	52	9.90476	0.000817239	FBGN0020653, FBGN0010621, FBGN0000043, FBGN0000042, FBGN0028978, FBGN0030246, FBGN0001230, FBGN0013813, FBGN0038827, FBGN0010803, FBGN0030506, FBGN0011774, FBGN0015765, FBGN0027094, FBGN0027783, FBGN0038344, FBGN0002069, FBGN0032775, FBGN0030660, FBGN0033342, FBGN0015376, FBGN0032597, FBGN0037896, FBGN0034728, FBGN0030086, FBGN0028675, FBGN0029118, FBGN0003676, FBGN0050295, FBGN0032456, FBGN00249…	316	824	7918	1.58126	0.317931	0.0736701	1.15961
GOTERM_BP_FAT	GO:0006260~DNA replication	12	2.28571	0.000819927	FBGN0038035, FBGN0010278, FBGN0037141, FBGN0015799, FBGN0010173, FBGN0015376, FBGN0005655, FBGN0030506, FBGN0002891, FBGN0260985, FBGN0011703, FBGN0032906	296	96	7937	3.35177	0.653468	0.0845275	1.32937
GOTERM_BP_FAT	GO:0006302~double-strand break repair	6	1.14286	0.000854009	FBGN0002872, FBGN0041627, FBGN0028515, FBGN0034728, FBGN0030506, FBGN0011774	296	21	7937	7.6612	0.668408	0.0814065	1.38426
GOTERM_MF_FAT	GO:0017076~purine nucleotide binding	59	11.2381	0.00131103	FBGN0020653, FBGN0003888, FBGN0000043, FBGN0000042, FBGN0028978, FBGN0014029, FBGN0001230, FBGN0010803, FBGN0011774, FBGN0015765, FBGN0027094, FBGN0038344, FBGN0027783, FBGN0030660, FBGN0032597, FBGN0029118, FBGN0032456, FBGN0053158, FBGN0036702, FBGN0027329, FBGN0031643, FBGN0260985, FBGN0038035, FBGN0086347, FBGN0035590, FBGN0014380, FBGN0000241, FBGN0015019, FBGN0028519, FBGN0010621, FBGN00302…	316	989	7918	1.4948	0.4588	0.0972663	1.8542
GOTERM_BP_FAT	GO:0009266~response to temperature stimulus	10	1.90476	0.00143728	FBGN0038838, FBGN0001225, FBGN0037151, FBGN0003068, FBGN0001230, FBGN0028396, FBGN0031701, FBGN0044810, FBGN0013279, FBGN0001223, FBGN0013278	296	73	7937	3.67318	0.844062	0.124303	2.31932
GOTERM_BP_FAT	GO:0030041~actin filament polymerization	4	0.761905	0.00159151	FBGN0086346, FBGN0000308, FBGN0031781, FBGN0011726	296	7	7937	15.3224	0.872273	0.128196	2.56518
GOTERM_MF_FAT	GO:0042624~ATPase activity, uncoupled	18	3.42857	0.00162093	FBGN0028675, FBGN0010621, FBGN0041627, FBGN0032456, FBGN0030246, FBGN0024992, FBGN0013813, FBGN0037632, FBGN0003483, FBGN0027329, FBGN0036702, FBGN0038344, FBGN0026876, FBGN0033342, FBGN0015019, FBGN0028515, FBGN0030086, FBGN0030321	316	192	7918	2.34909	0.531965	0.102784	2.2878
KEGG_PATHWAY	dme03450:Non-homologous end-joining	4	0.761905	0.00162802	FBGN0041627, FBGN0034728, FBGN0030506, FBGN0011774	94	6	2054	14.5674	0.106335	0.0546616	1.66721
GOTERM_MF_FAT	GO:0005524~ATP binding	47	8.95238	0.001717	FBGN0010621, FBGN0000043, FBGN0000042, FBGN0028978, FBGN0030246, FBGN0001230, FBGN0013813, FBGN0038827, FBGN0010803, FBGN0030506, FBGN0011774, FBGN0015765, FBGN0027094, FBGN0027783, FBGN0002069, FBGN0038344, FBGN0030660, FBGN0033342, FBGN0015376, FBGN0032597, FBGN0034728, FBGN0030086, FBGN0028675, FBGN0003676, FBGN0029118, FBGN0050295, FBGN0032456, FBGN0024992, FBGN0037632, FBGN0003483, FBGN00367…	316	748	7918	1.57443	0.552576	0.0956429	2.42185
GOTERM_MF_FAT	GO:0032559~adenyl ribonucleotide binding	47	8.95238	0.00181239	FBGN0010621, FBGN0000043, FBGN0000042, FBGN0028978, FBGN0030246, FBGN0001230, FBGN0013813, FBGN0038827, FBGN0010803, FBGN0030506, FBGN0011774, FBGN0015765, FBGN0027094, FBGN0027783, FBGN0002069, FBGN0038344, FBGN0030660, FBGN0033342, FBGN0015376, FBGN0032597, FBGN0034728, FBGN0030086, FBGN0028675, FBGN0003676, FBGN0029118, FBGN0050295, FBGN0032456, FBGN0024992, FBGN0037632, FBGN0003483, FBGN00367…	316	750	7918	1.57024	0.572143	0.0900172	2.55478
GOTERM_MF_FAT	GO:0051082~unfolded protein binding	10	1.90476	0.00276915	FBGN0010621, FBGN0003676, FBGN0037151, FBGN0001230, FBGN0033342, FBGN0037632, FBGN0015019, FBGN0027329, FBGN0037882, FBGN0030086	316	75	7918	3.34093	0.726857	0.121708	3.87885
GOTERM_BP_FAT	GO:0042592~homeostatic process	15	2.85714	0.00292324	FBGN0020653, FBGN0022355, FBGN0033521, FBGN0041627, FBGN0025628, FBGN0030506, FBGN0004635, FBGN0011774, FBGN0002869, FBGN0033814, FBGN0037240, FBGN0040309, FBGN0034728, FBGN0015222, FBGN0015221	296	163	7937	2.46756	0.977231	0.210533	4.66406
GOTERM_MF_FAT	GO:0032555~purine ribonucleotide binding	54	10.2857	0.00342269	FBGN0003888, FBGN0000043, FBGN0000042, FBGN0028978, FBGN0014029, FBGN0001230, FBGN0010803, FBGN0011774, FBGN0015765, FBGN0027094, FBGN0038344, FBGN0027783, FBGN0030660, FBGN0032597, FBGN0029118, FBGN0032456, FBGN0053158, FBGN0036702, FBGN0027329, FBGN0031643, FBGN0260985, FBGN0038035, FBGN0086347, FBGN0035590, FBGN0014380, FBGN0000241, FBGN0015019, FBGN0028519, FBGN0010621, FBGN0030246, FBGN00138…	316	923	7918	1.46595	0.799023	0.13573	4.77364
GOTERM_MF_FAT	GO:0032553~ribonucleotide binding	54	10.2857	0.00342269	FBGN0003888, FBGN0000043, FBGN0000042, FBGN0028978, FBGN0014029, FBGN0001230, FBGN0010803, FBGN0011774, FBGN0015765, FBGN0027094, FBGN0038344, FBGN0027783, FBGN0030660, FBGN0032597, FBGN0029118, FBGN0032456, FBGN0053158, FBGN0036702, FBGN0027329, FBGN0031643, FBGN0260985, FBGN0038035, FBGN0086347, FBGN0035590, FBGN0014380, FBGN0000241, FBGN0015019, FBGN0028519, FBGN0010621, FBGN0030246, FBGN00138…	316	923	7918	1.46595	0.799023	0.13573	4.77364
GOTERM_BP_FAT	GO:0009408~response to heat	9	1.71429	0.00352299	FBGN0038838, FBGN0001225, FBGN0037151, FBGN0001230, FBGN0028396, FBGN0031701, FBGN0044810, FBGN0013279, FBGN0001223, FBGN0013278	296	68	7937	3.54894	0.989535	0.23526	5.59536
GOTERM_MF_FAT	GO:0016887~ATPase activity	26	4.95238	0.00354241	FBGN0010621, FBGN0041627, FBGN0030246, FBGN0013813, FBGN0004687, FBGN0011774, FBGN0038344, FBGN0033342, FBGN0015376, FBGN0030086, FBGN0040377, FBGN0028675, FBGN0003676, FBGN0032456, FBGN0024992, FBGN0037632, FBGN0003483, FBGN0027329, FBGN0036702, FBGN0260985, FBGN0086347, FBGN0026876, FBGN0000241, FBGN0015019, FBGN0028515, FBGN0030321	316	353	7918	1.84556	0.810011	0.129249	4.93671
GOTERM_MF_FAT	GO:0004857~enzyme inhibitor activity	12	2.28571	0.00365828	FBGN0041181, FBGN0041182, FBGN0041180, FBGN0038243, FBGN0038299, FBGN0050197, FBGN0085452, FBGN0031562, FBGN0083141, FBGN0028515, FBGN0028990, FBGN0028983	316	108	7918	2.78411	0.820075	0.123606	5.09429
GOTERM_BP_FAT	GO:0042742~defense response to bacterium	9	1.71429	0.00385975	FBGN0041181, FBGN0041182, FBGN0034328, FBGN0030051, FBGN0041180, FBGN0014018, FBGN0028396, FBGN0030310, FBGN0034511	296	69	7937	3.4975	0.993238	0.242385	6.11454
GOTERM_MF_FAT	GO:0042623~ATPase activity, coupled	23	4.38095	0.00530097	FBGN0028675, FBGN0010621, FBGN0003676, FBGN0041627, FBGN0032456, FBGN0030246, FBGN0013813, FBGN0037632, FBGN0003483, FBGN0004687, FBGN0027329, FBGN0011774, FBGN0260985, FBGN0038344, FBGN0086347, FBGN0026876, FBGN0033342, FBGN0015376, FBGN0000241, FBGN0028515, FBGN0015019, FBGN0040377, FBGN0030321	316	307	7918	1.87723	0.916878	0.162786	7.30236
GOTERM_MF_FAT	GO:0030414~peptidase inhibitor activity	10	1.90476	0.00549478	FBGN0041181, FBGN0041182, FBGN0041180, FBGN0038243, FBGN0038299, FBGN0050197, FBGN0031562, FBGN0083141, FBGN0028990, FBGN0028983	316	83	7918	3.01891	0.924123	0.157945	7.5597
GOTERM_BP_FAT	GO:0051258~protein polymerization	5	0.952381	0.00565372	FBGN0003888, FBGN0086346, FBGN0000308, FBGN0031781, FBGN0011726	296	20	7937	6.70355	0.999341	0.319919	8.83542
GOTERM_BP_FAT	GO:0009628~response to abiotic stimulus	17	3.2381	0.00600075	FBGN0003888, FBGN0037151, FBGN0003249, FBGN0001230, FBGN0037166, FBGN0028396, FBGN0019940, FBGN0044810, FBGN0030506, FBGN0001223, FBGN0015765, FBGN0038838, FBGN0001225, FBGN0003068, FBGN0003250, FBGN0031701, FBGN0013279, FBGN0013278	296	214	7937	2.1301	0.99958	0.322141	9.35313
GOTERM_BP_FAT	GO:0008154~actin polymerization or depolymerization	4	0.761905	0.00671573	FBGN0086346, FBGN0000308, FBGN0031781, FBGN0011726	296	11	7937	9.75061	0.999834	0.339376	10.4111
GOTERM_BP_FAT	GO:0006979~response to oxidative stress	8	1.52381	0.00713089	FBGN0034335, FBGN0033885, FBGN0040309, FBGN0038465, FBGN0028396, FBGN0044810, FBGN0035438, FBGN0001223	296	61	7937	3.51661	0.999904	0.343136	11.0201
GOTERM_MF_FAT	GO:0016209~antioxidant activity	7	1.33333	0.00745016	FBGN0020653, FBGN0010038, FBGN0035907, FBGN0033521, FBGN0040309, FBGN0038465, FBGN0035438	316	44	7918	3.98633	0.969794	0.196464	10.1192
GOTERM_MF_FAT	GO:0046870~cadmium ion binding	3	0.571429	0.00897534	FBGN0053192, FBGN0002869, FBGN0002868	316	4	7918	18.7927	0.985293	0.219797	12.0696
GOTERM_BP_FAT	GO:0006457~protein folding	11	2.09524	0.0102864	FBGN0010621, FBGN0003676, FBGN0037151, FBGN0001230, FBGN0033342, FBGN0037632, FBGN0015019, FBGN0027329, FBGN0037882, FBGN0030086, FBGN0001223	296	115	7937	2.56484	0.999998	0.44056	15.5233
GOTERM_BP_FAT	GO:0009411~response to UV	4	0.761905	0.0110166	FBGN0038838, FBGN0003249, FBGN0003250, FBGN0028396	296	13	7937	8.25052	0.999999	0.449183	16.5345
GOTERM_BP_FAT	GO:0034984~cellular response to DNA damage stimulus	9	1.71429	0.0133562	FBGN0020653, FBGN0026751, FBGN0026380, FBGN0032596, FBGN0004106, FBGN0028692, FBGN0014380, FBGN0040309, FBGN0034728	296	85	7937	2.83915	1	0.500874	19.6982
GOTERM_MF_FAT	GO:0004866~endopeptidase inhibitor activity	9	1.71429	0.0138261	FBGN0041181, FBGN0041182, FBGN0041180, FBGN0038243, FBGN0038299, FBGN0031562, FBGN0083141, FBGN0028990, FBGN0028983	316	80	7918	2.81891	0.99852	0.303708	18.0143
GOTERM_MF_FAT	GO:0005506~iron ion binding	19	3.61905	0.0154675	FBGN0022355, FBGN0015038, FBGN0015035, FBGN0010015, FBGN0034756, FBGN0025628, FBGN0033304, FBGN0053099, FBGN0038981, FBGN0033775, FBGN0033065, FBGN0037637, FBGN0086917, FBGN0005670, FBGN0032597, FBGN0036778, FBGN0038465, FBGN0015222, FBGN0015221	316	260	7918	1.83109	0.999321	0.318846	19.9398
GOTERM_MF_FAT	GO:0008233~peptidase activity	38	7.2381	0.0155796	FBGN0050289, FBGN0039630, FBGN0052412, FBGN0051728, FBGN0053329, FBGN0035076, FBGN0050187, FBGN0051205, FBGN0034139, FBGN0039024, FBGN0031093, FBGN0032596, FBGN0015376, FBGN0039656, FBGN0030310, FBGN0033051, FBGN0039495, FBGN0050090, FBGN0053460, FBGN0024992, FBGN0028692, FBGN0038144, FBGN0029093, FBGN0037515, FBGN0036702, FBGN0004635, FBGN0000454, FBGN0033875, FBGN0051427, FBGN0029791, FBGN00344…	316	648	7918	1.46939	0.999357	0.30749	20.0697
GOTERM_BP_FAT	GO:0032200~telomere organization	4	0.761905	0.0165906	FBGN0041627, FBGN0034728, FBGN0030506, FBGN0011774	296	15	7937	7.15045	1	0.564534	23.8869
GOTERM_BP_FAT	GO:0000723~telomere maintenance	4	0.761905	0.0165906	FBGN0041627, FBGN0034728, FBGN0030506, FBGN0011774	296	15	7937	7.15045	1	0.564534	23.8869
GOTERM_MF_FAT	GO:0008199~ferric iron binding	3	0.571429	0.0212805	FBGN0022355, FBGN0015222, FBGN0015221	316	6	7918	12.5285	0.999958	0.380827	26.4257
GOTERM_BP_FAT	GO:0019725~cellular homeostasis	10	1.90476	0.022067	FBGN0020653, FBGN0022355, FBGN0033521, FBGN0037240, FBGN0025628, FBGN0040309, FBGN0002869, FBGN0033814, FBGN0015222, FBGN0015221	296	111	7937	2.41569	1	0.656227	30.5152
GOTERM_BP_FAT	GO:0000041~transition metal ion transport	4	0.761905	0.0234758	FBGN0022355, FBGN0030610, FBGN0015222, FBGN0015221	296	17	7937	6.30922	1	0.665848	32.1304
GOTERM_MF_FAT	GO:0000166~nucleotide binding	62	11.8095	0.0250898	FBGN0020653, FBGN0003888, FBGN0000043, FBGN0000042, FBGN0028978, FBGN0014029, FBGN0001230, FBGN0010803, FBGN0011774, FBGN0015765, FBGN0027094, FBGN0027783, FBGN0038344, FBGN0011638, FBGN0030660, FBGN0034225, FBGN0032597, FBGN0029118, FBGN0032456, FBGN0053158, FBGN0002891, FBGN0036702, FBGN0027329, FBGN0031643, FBGN0260985, FBGN0038035, FBGN0086347, FBGN0035590, FBGN0014380, FBGN0000241, FBGN00150…	316	1206	7918	1.28817	0.999993	0.417565	30.4072
GOTERM_BP_FAT	GO:0006879~cellular iron ion homeostasis	3	0.571429	0.0255473	FBGN0022355, FBGN0015222, FBGN0015221	296	7	7937	11.4918	1	0.684301	34.4415
GOTERM_BP_FAT	GO:0055072~iron ion homeostasis	3	0.571429	0.0255473	FBGN0022355, FBGN0015222, FBGN0015221	296	7	7937	11.4918	1	0.684301	34.4415
GOTERM_BP_FAT	GO:0006826~iron ion transport	3	0.571429	0.0255473	FBGN0022355, FBGN0015222, FBGN0015221	296	7	7937	11.4918	1	0.684301	34.4415
GOTERM_BP_FAT	GO:0007052~mitotic spindle organization	14	2.66667	0.0285588	FBGN0010621, FBGN0003676, FBGN0035766, FBGN0037632, FBGN0027329, FBGN0027783, FBGN0010173, FBGN0033342, FBGN0032390, FBGN0039638, FBGN0015019, FBGN0005655, FBGN0029785, FBGN0030086	296	194	7937	1.93504	1	0.712875	37.67
GOTERM_BP_FAT	GO:0006026~aminoglycan catabolic process	5	0.952381	0.0296393	FBGN0020414, FBGN0031996, FBGN0036169, FBGN0030310, FBGN0250907	296	32	7937	4.18972	1	0.714629	38.7915
GOTERM_BP_FAT	GO:0070482~response to oxygen levels	4	0.761905	0.0316807	FBGN0001168, FBGN0028675, FBGN0020653, FBGN0013279, FBGN0013278	296	19	7937	5.64509	1	0.727416	40.8588
GOTERM_BP_FAT	GO:0001666~response to hypoxia	4	0.761905	0.0316807	FBGN0001168, FBGN0028675, FBGN0020653, FBGN0013279, FBGN0013278	296	19	7937	5.64509	1	0.727416	40.8588
GOTERM_BP_FAT	GO:0000272~polysaccharide catabolic process	5	0.952381	0.0327731	FBGN0020414, FBGN0031996, FBGN0036169, FBGN0030310, FBGN0250907	296	33	7937	4.06276	1	0.728722	41.9381
GOTERM_BP_FAT	GO:0051789~response to protein stimulus	3	0.571429	0.0332375	FBGN0021872, FBGN0037327, FBGN0013279, FBGN0013278	296	8	7937	10.0553	1	0.723209	42.3912
GOTERM_BP_FAT	GO:0006986~response to unfolded protein	3	0.571429	0.0332375	FBGN0021872, FBGN0037327, FBGN0013279, FBGN0013278	296	8	7937	10.0553	1	0.723209	42.3912
GOTERM_BP_FAT	GO:0043623~cellular protein complex assembly	8	1.52381	0.0341774	FBGN0003888, FBGN0086346, FBGN0000308, FBGN0037894, FBGN0030610, FBGN0031781, FBGN0011726, FBGN0022213	296	83	7937	2.5845	1	0.722989	43.2983
GOTERM_MF_FAT	GO:0004003~ATP-dependent DNA helicase activity	4	0.761905	0.0376763	FBGN0041627, FBGN0026876, FBGN0028515, FBGN0011774	316	19	7918	5.27515	1	0.542256	42.1834
GOTERM_MF_FAT	GO:0008020~G-protein coupled photoreceptor activity	3	0.571429	0.0376875	FBGN0003249, FBGN0003250, FBGN0019940	316	8	7918	9.39636	1	0.527214	42.193
GOTERM_BP_FAT	GO:0007010~cytoskeleton organization	26	4.95238	0.0393928	FBGN0011674, FBGN0010621, FBGN0003676, FBGN0000043, FBGN0035766, FBGN0000308, FBGN0000042, FBGN0003447, FBGN0030877, FBGN0037632, FBGN0001104, FBGN0027329, FBGN0086346, FBGN0027783, FBGN0040294, FBGN0010173, FBGN0033342, FBGN0039638, FBGN0032390, FBGN0031781, FBGN0005655, FBGN0015019, FBGN0029785, FBGN0011726, FBGN0030086, FBGN0026084	296	465	7937	1.49929	1	0.763631	48.0924
GOTERM_MF_FAT	GO:0004175~endopeptidase activity	27	5.14286	0.0409205	FBGN0039630, FBGN0050289, FBGN0051728, FBGN0053329, FBGN0050187, FBGN0051205, FBGN0034139, FBGN0039024, FBGN0032596, FBGN0015376, FBGN0033051, FBGN0039495, FBGN0050090, FBGN0053460, FBGN0024992, FBGN0028692, FBGN0038144, FBGN0029093, FBGN0036702, FBGN0037515, FBGN0004635, FBGN0033875, FBGN0029791, FBGN0030051, FBGN0038002, FBGN0035049, FBGN0026380	316	457	7918	1.48039	1	0.542577	44.9028
GOTERM_BP_FAT	GO:0016226~iron-sulfur cluster assembly	3	0.571429	0.0417015	FBGN0037637, FBGN0032597, FBGN0032393	296	9	7937	8.93806	1	0.774042	50.0908
GOTERM_BP_FAT	GO:0018298~protein-chromophore linkage	3	0.571429	0.0417015	FBGN0003249, FBGN0003250, FBGN0019940	296	9	7937	8.93806	1	0.774042	50.0908
GOTERM_BP_FAT	GO:0031163~metallo-sulfur cluster assembly	3	0.571429	0.0417015	FBGN0037637, FBGN0032597, FBGN0032393	296	9	7937	8.93806	1	0.774042	50.0908
KEGG_PATHWAY	dme00561:Glycerolipid metabolism	6	1.14286	0.0459035	FBGN0029831, FBGN0026718, FBGN0037166, FBGN0035476, FBGN0037164, FBGN0034117	94	44	2054	2.97969	0.960928	0.660669	38.4228
GOTERM_MF_FAT	GO:0009881~photoreceptor activity	3	0.571429	0.0472036	FBGN0003249, FBGN0003250, FBGN0019940	316	9	7918	8.35232	1	0.581205	49.8344
GOTERM_BP_FAT	GO:0006508~proteolysis	37	7.04762	0.0486152	FBGN0050289, FBGN0039630, FBGN0052412, FBGN0051728, FBGN0053329, FBGN0035076, FBGN0036332, FBGN0050187, FBGN0051205, FBGN0034139, FBGN0039024, FBGN0031093, FBGN0032596, FBGN0015376, FBGN0037236, FBGN0039656, FBGN0033051, FBGN0039495, FBGN0050090, FBGN0053460, FBGN0024992, FBGN0028692, FBGN0038144, FBGN0029093, FBGN0037515, FBGN0036702, FBGN0004635, FBGN0000454, FBGN0260962, FBGN0051427, FBGN00297…	296	731	7937	1.35722	1	0.816299	55.6518
GOTERM_BP_FAT	GO:0035152~regulation of tube architecture, open tracheal system	5	0.952381	0.0512479	FBGN0001320, FBGN0014135, FBGN0003660, FBGN0001987, FBGN0004635	296	38	7937	3.52818	1	0.82497	57.6122
KEGG_PATHWAY	dme03430:Mismatch repair	4	0.761905	0.0514573	FBGN0010173, FBGN0005655, FBGN0260985, FBGN0032906	94	19	2054	4.60022	0.973883	0.597995	42.0228
GOTERM_MF_FAT	GO:0016667~oxidoreductase activity, acting on sulfur group of donors	5	0.952381	0.0532696	FBGN0020653, FBGN0035907, FBGN0000565, FBGN0031068, FBGN0033814	316	36	7918	3.48013	1	0.612811	54.2033
GOTERM_MF_FAT	GO:0008094~DNA-dependent ATPase activity	5	0.952381	0.0532696	FBGN0041627, FBGN0026876, FBGN0028515, FBGN0011774, FBGN0260985	316	36	7918	3.48013	1	0.612811	54.2033
GOTERM_BP_FAT	GO:0009314~response to radiation	9	1.71429	0.0589611	FBGN0038838, FBGN0003888, FBGN0003249, FBGN0003068, FBGN0003250, FBGN0037166, FBGN0019940, FBGN0028396, FBGN0030506	296	113	7937	2.13564	1	0.859549	62.8977
GOTERM_BP_FAT	GO:0006261~DNA-dependent DNA replication	6	1.14286	0.059703	FBGN0037141, FBGN0015799, FBGN0010173, FBGN0005655, FBGN0002891, FBGN0032906	296	57	7937	2.82255	1	0.856278	63.3721
GOTERM_BP_FAT	GO:0006865~amino acid transport	5	0.952381	0.0599437	FBGN0039255, FBGN0031881, FBGN0039045, FBGN0029762, FBGN0036493	296	40	7937	3.35177	1	0.850665	63.5247
GOTERM_MF_FAT	GO:0015103~inorganic anion transmembrane transporter activity	5	0.952381	0.0628086	FBGN0039789, FBGN0034275, FBGN0033048, FBGN0031307, FBGN0016684	316	38	7918	3.29697	1	0.661834	60.364
GOTERM_MF_FAT	GO:0070011~peptidase activity, acting on L-amino acid peptides	33	6.28571	0.0660501	FBGN0039630, FBGN0050289, FBGN0051728, FBGN0053329, FBGN0035076, FBGN0050187, FBGN0051205, FBGN0034139, FBGN0039024, FBGN0031093, FBGN0032596, FBGN0015376, FBGN0039656, FBGN0033051, FBGN0039495, FBGN0050090, FBGN0053460, FBGN0024992, FBGN0028692, FBGN0038144, FBGN0029093, FBGN0037515, FBGN0036702, FBGN0004635, FBGN0000454, FBGN0033875, FBGN0051427, FBGN0029791, FBGN0030051, FBGN0035049, FBGN00380…	316	612	7918	1.35111	1	0.668041	62.2756
KEGG_PATHWAY	dme00980:Metabolism of xenobiotics by cytochrome P450	7	1.33333	0.066284	FBGN0010038, FBGN0001149, FBGN0034335, FBGN0010041, FBGN0030484, FBGN0063494, FBGN0063493	94	64	2054	2.38996	0.991193	0.611882	50.7216
GOTERM_MF_FAT	GO:0070279~vitamin B6 binding	5	0.952381	0.0678928	FBGN0002641, FBGN0029823, FBGN0051864, FBGN0032393, FBGN0259977	316	39	7918	3.21243	1	0.66606	63.3236
GOTERM_MF_FAT	GO:0030170~pyridoxal phosphate binding	5	0.952381	0.0678928	FBGN0002641, FBGN0029823, FBGN0051864, FBGN0032393, FBGN0259977	316	39	7918	3.21243	1	0.66606	63.3236
GOTERM_BP_FAT	GO:0015837~amine transport	5	0.952381	0.0693716	FBGN0039255, FBGN0031881, FBGN0039045, FBGN0029762, FBGN0036493	296	42	7937	3.19217	1	0.884698	69.056
GOTERM_BP_FAT	GO:0030003~cellular cation homeostasis	4	0.761905	0.0703845	FBGN0022355, FBGN0002869, FBGN0015222, FBGN0015221	296	26	7937	4.12526	1	0.882707	69.6009
KEGG_PATHWAY	dme03420:Nucleotide excision repair	5	0.952381	0.0705535	FBGN0260962, FBGN0010173, FBGN0005655, FBGN0260985, FBGN0032906	94	35	2054	3.12158	0.993581	0.568897	52.9978
GOTERM_BP_FAT	GO:0051188~cofactor biosynthetic process	6	1.14286	0.0713134	FBGN0002641, FBGN0037637, FBGN0032597, FBGN0032393, FBGN0021944, FBGN0030460	296	60	7937	2.68142	1	0.880467	70.0927
GOTERM_BP_FAT	GO:0015807~L-amino acid transport	2	0.380952	0.0729585	FBGN0039045, FBGN0029762	296	2	7937	26.8142	1	0.880899	70.9454
GOTERM_BP_FAT	GO:0000278~mitotic cell cycle	20	3.80952	0.0740066	FBGN0011674, FBGN0010621, FBGN0003676, FBGN0035766, FBGN0014029, FBGN0037632, FBGN0001104, FBGN0027329, FBGN0037613, FBGN0027783, FBGN0015799, FBGN0010173, FBGN0033342, FBGN0004106, FBGN0032390, FBGN0039638, FBGN0015019, FBGN0005655, FBGN0029785, FBGN0030086	296	358	7937	1.498	1	0.879199	71.4768
GOTERM_BP_FAT	GO:0060249~anatomical structure homeostasis	5	0.952381	0.0743551	FBGN0041627, FBGN0034728, FBGN0030506, FBGN0004635, FBGN0011774	296	43	7937	3.11793	1	0.875033	71.6514
KEGG_PATHWAY	dme00982:Drug metabolism	7	1.33333	0.0747811	FBGN0010038, FBGN0001149, FBGN0034335, FBGN0010041, FBGN0030484, FBGN0063494, FBGN0063493	94	66	2054	2.31754	0.995313	0.535199	55.1577
GOTERM_BP_FAT	GO:0007051~spindle organization	14	2.66667	0.0761117	FBGN0010621, FBGN0003676, FBGN0035766, FBGN0037632, FBGN0027329, FBGN0027783, FBGN0010173, FBGN0033342, FBGN0032390, FBGN0039638, FBGN0015019, FBGN0005655, FBGN0029785, FBGN0030086	296	225	7937	1.66844	1	0.875984	72.5165
GOTERM_BP_FAT	GO:0009416~response to light stimulus	8	1.52381	0.0781526	FBGN0038838, FBGN0003888, FBGN0003249, FBGN0003068, FBGN0003250, FBGN0037166, FBGN0019940, FBGN0028396	296	100	7937	2.14514	1	0.877879	73.4904
GOTERM_BP_FAT	GO:0006873~cellular ion homeostasis	5	0.952381	0.0795148	FBGN0022355, FBGN0037240, FBGN0002869, FBGN0015222, FBGN0015221	296	44	7937	3.04707	1	0.877418	74.1223
GOTERM_MF_FAT	GO:0005275~amine transmembrane transporter activity	6	1.14286	0.0798194	FBGN0039255, FBGN0031881, FBGN0033809, FBGN0039045, FBGN0029762, FBGN0036493	316	58	7918	2.5921	1	0.715161	69.4791
GOTERM_BP_FAT	GO:0000226~microtubule cytoskeleton organization	17	3.2381	0.0885573	FBGN0011674, FBGN0010621, FBGN0003676, FBGN0035766, FBGN0037632, FBGN0001104, FBGN0027329, FBGN0027783, FBGN0040294, FBGN0010173, FBGN0033342, FBGN0032390, FBGN0039638, FBGN0015019, FBGN0005655, FBGN0029785, FBGN0030086	296	298	7937	1.52967	1	0.900131	77.9721
GOTERM_MF_FAT	GO:0070035~purine NTP-dependent helicase activity	7	1.33333	0.0894757	FBGN0038344, FBGN0041627, FBGN0026876, FBGN0030246, FBGN0003483, FBGN0028515, FBGN0011774	316	78	7918	2.2487	1	0.746114	73.7436
GOTERM_MF_FAT	GO:0008026~ATP-dependent helicase activity	7	1.33333	0.0894757	FBGN0038344, FBGN0041627, FBGN0026876, FBGN0030246, FBGN0003483, FBGN0028515, FBGN0011774	316	78	7918	2.2487	1	0.746114	73.7436
GOTERM_BP_FAT	GO:0045088~regulation of innate immune response	3	0.571429	0.0933921	FBGN0014018, FBGN0037515, FBGN0028990	296	14	7937	5.7459	1	0.908378	79.803
GOTERM_BP_FAT	GO:0042440~pigment metabolic process	6	1.14286	0.0979557	FBGN0002641, FBGN0000241, FBGN0037896, FBGN0021944, FBGN0037515, FBGN0028990	296	66	7937	2.43765	1	0.915124	81.3992
GOTERM_MF_FAT	GO:0004601~peroxidase activity	4	0.761905	0.0983377	FBGN0010038, FBGN0040309, FBGN0038465, FBGN0035438	316	28	7918	3.57957	1	0.769622	77.1632
GOTERM_MF_FAT	GO:0016684~oxidoreductase activity, acting on peroxide as acceptor	4	0.761905	0.0983377	FBGN0010038, FBGN0040309, FBGN0038465, FBGN0035438	316	28	7918	3.57957	1	0.769622	77.1632
GOTERM_BP_FAT	GO:0008063~Toll signaling pathway	4	0.761905	0.0987983	FBGN0034328, FBGN0014018, FBGN0030310, FBGN0028990	296	30	7937	3.57523	1	0.913158	81.6807
GOTERM_BP_FAT	GO:0050829~defense response to Gram-negative bacterium	4	0.761905	0.0987983	FBGN0041182, FBGN0030051, FBGN0014018, FBGN0034511	296	30	7937	3.57523	1	0.913158	81.6807

## Sheet: upGenes_annotationClusters
Annotation Cluster 1	Enrichment Score: 5.5724494472847335
Category	Term	Count	%	PValue	Genes	List Total	Pop Hits	Pop Total	Fold Enrichment	Bonferroni	Benjamini	FDR
GOTERM_BP_FAT	GO:0033554~cellular response to stress	23	4.38095	5.14974e-07	FBGN0010278, FBGN0037141, FBGN0021872, FBGN0024912, FBGN0026751, FBGN0035766, FBGN0041627, FBGN0014018, FBGN0030506, FBGN0002891, FBGN0011774, FBGN0038035, FBGN0260962, FBGN0037327, FBGN0002872, FBGN0026876, FBGN0033153, FBGN0260817, FBGN0040309, FBGN0028515, FBGN0005655, FBGN0034728, FBGN0013279, FBGN0013278	296	176	7937	3.50413	0.000665125	0.000665125	0.00084019
GOTERM_BP_FAT	GO:0006281~DNA repair	17	3.2381	9.31136e-07	FBGN0037141, FBGN0010278, FBGN0026751, FBGN0024912, FBGN0035766, FBGN0041627, FBGN0030506, FBGN0002891, FBGN0011774, FBGN0038035, FBGN0260962, FBGN0002872, FBGN0026876, FBGN0260817, FBGN0028515, FBGN0005655, FBGN0034728	296	102	7937	4.46903	0.0012023	0.000400929	0.00151916
GOTERM_BP_FAT	GO:0006974~response to DNA damage stimulus	17	3.2381	4.74925e-06	FBGN0037141, FBGN0010278, FBGN0026751, FBGN0024912, FBGN0035766, FBGN0041627, FBGN0030506, FBGN0002891, FBGN0011774, FBGN0038035, FBGN0260962, FBGN0002872, FBGN0026876, FBGN0260817, FBGN0028515, FBGN0005655, FBGN0034728	296	115	7937	3.96384	0.00611726	0.00122646	0.00774825
GOTERM_BP_FAT	GO:0006259~DNA metabolic process	23	4.38095	2.25309e-05	FBGN0010278, FBGN0037141, FBGN0026751, FBGN0024912, FBGN0035766, FBGN0041627, FBGN0030506, FBGN0002891, FBGN0011774, FBGN0260985, FBGN0032906, FBGN0038035, FBGN0260962, FBGN0002872, FBGN0015799, FBGN0026876, FBGN0010173, FBGN0260817, FBGN0015376, FBGN0028515, FBGN0005655, FBGN0034728, FBGN0011703	296	221	7937	2.79062	0.0286907	0.00483996	0.0367535
Annotation Cluster 2	Enrichment Score: 3.2320976090244766
Category	Term	Count	%	PValue	Genes	List Total	Pop Hits	Pop Total	Fold Enrichment	Bonferroni	Benjamini	FDR
GOTERM_BP_FAT	GO:0006952~defense response	22	4.19048	1.5327e-06	FBGN0022355, FBGN0034328, FBGN0014018, FBGN0067905, FBGN0028396, FBGN0044810, FBGN0037515, FBGN0031114, FBGN0028990, FBGN0015765, FBGN0041181, FBGN0038838, FBGN0041182, FBGN0030051, FBGN0041180, FBGN0043841, FBGN0040653, FBGN0031701, FBGN0034538, FBGN0030310, FBGN0034511, FBGN0037926	296	173	7937	3.4099	0.0019783	0.000494941	0.00250062
GOTERM_BP_FAT	GO:0006955~immune response	18	3.42857	0.000171418	FBGN0034328, FBGN0014018, FBGN0067905, FBGN0028396, FBGN0044810, FBGN0037515, FBGN0028990, FBGN0015765, FBGN0038838, FBGN0041182, FBGN0030051, FBGN0041180, FBGN0043841, FBGN0040653, FBGN0005655, FBGN0031701, FBGN0030310, FBGN0034538	296	169	7937	2.85595	0.198677	0.0311463	0.279307
GOTERM_BP_FAT	GO:0045087~innate immune response	12	2.28571	0.000570047	FBGN0038838, FBGN0034328, FBGN0030051, FBGN0067905, FBGN0014018, FBGN0040653, FBGN0028396, FBGN0031701, FBGN0044810, FBGN0037515, FBGN0030310, FBGN0028990	296	92	7937	3.4975	0.521314	0.0710228	0.925998
GOTERM_BP_FAT	GO:0009617~response to bacterium	11	2.09524	0.000709054	FBGN0041181, FBGN0041182, FBGN0035089, FBGN0034328, FBGN0030051, FBGN0041180, FBGN0014018, FBGN0028396, FBGN0044810, FBGN0030310, FBGN0034511	296	80	7937	3.68695	0.600053	0.0799351	1.15058
GOTERM_BP_FAT	GO:0042742~defense response to bacterium	9	1.71429	0.00385975	FBGN0041181, FBGN0041182, FBGN0034328, FBGN0030051, FBGN0041180, FBGN0014018, FBGN0028396, FBGN0030310, FBGN0034511	296	69	7937	3.4975	0.993238	0.242385	6.11454
GOTERM_BP_FAT	GO:0050829~defense response to Gram-negative bacterium	4	0.761905	0.0987983	FBGN0041182, FBGN0030051, FBGN0014018, FBGN0034511	296	30	7937	3.57523	1	0.917001	81.6807
Annotation Cluster 3	Enrichment Score: 2.751884128171496
Category	Term	Count	%	PValue	Genes	List Total	Pop Hits	Pop Total	Fold Enrichment	Bonferroni	Benjamini	FDR
KEGG_PATHWAY	dme00480:Glutathione metabolism	12	2.28571	7.92073e-05	FBGN0010038, FBGN0001149, FBGN0034335, FBGN0010041, FBGN0039656, FBGN0030484, FBGN0063494, FBGN0035438, FBGN0063493, FBGN0000454, FBGN0039640, FBGN0011703	94	63	2054	4.16211	0.00545061	0.00545061	0.0817012
GOTERM_MF_FAT	GO:0004364~glutathione transferase activity	9	1.71429	8.07145e-05	FBGN0010038, FBGN0035907, FBGN0001149, FBGN0034335, FBGN0034354, FBGN0010041, FBGN0030484, FBGN0063494, FBGN0063493	316	37	7918	6.09494	0.0370713	0.0370713	0.115089
GOTERM_MF_FAT	GO:0016765~transferase activity, transferring alkyl or aryl (other than methyl) groups	10	1.90476	0.000549114	FBGN0010038, FBGN0035907, FBGN0001149, FBGN0034335, FBGN0034354, FBGN0010041, FBGN0030484, FBGN0063494, FBGN0037293, FBGN0063493	316	60	7918	4.17616	0.226675	0.120611	0.780543
KEGG_PATHWAY	dme00980:Metabolism of xenobiotics by cytochrome P450	7	1.33333	0.066284	FBGN0010038, FBGN0001149, FBGN0034335, FBGN0010041, FBGN0030484, FBGN0063494, FBGN0063493	94	64	2054	2.38996	0.991193	0.611882	50.7216
KEGG_PATHWAY	dme00982:Drug metabolism	7	1.33333	0.0747811	FBGN0010038, FBGN0001149, FBGN0034335, FBGN0010041, FBGN0030484, FBGN0063494, FBGN0063493	94	66	2054	2.31754	0.995313	0.535199	55.1577
Annotation Cluster 4	Enrichment Score: 2.661769642298748
Category	Term	Count	%	PValue	Genes	List Total	Pop Hits	Pop Total	Fold Enrichment	Bonferroni	Benjamini	FDR
GOTERM_MF_FAT	GO:0030554~adenyl nucleotide binding	52	9.90476	0.000578728	FBGN0020653, FBGN0010621, FBGN0000043, FBGN0000042, FBGN0028978, FBGN0030246, FBGN0001230, FBGN0013813, FBGN0038827, FBGN0010803, FBGN0030506, FBGN0011774, FBGN0015765, FBGN0027094, FBGN0027783, FBGN0038344, FBGN0002069, FBGN0032775, FBGN0030660, FBGN0033342, FBGN0015376, FBGN0032597, FBGN0037896, FBGN0034728, FBGN0030086, FBGN0028675, FBGN0029118, FBGN0003676, FBGN0050295, FBGN0032456, FBGN00249…	316	812	7918	1.60463	0.237325	0.08635	0.822477
GOTERM_MF_FAT	GO:0001883~purine nucleoside binding	52	9.90476	0.000663216	FBGN0020653, FBGN0010621, FBGN0000043, FBGN0000042, FBGN0028978, FBGN0030246, FBGN0001230, FBGN0013813, FBGN0038827, FBGN0010803, FBGN0030506, FBGN0011774, FBGN0015765, FBGN0027094, FBGN0027783, FBGN0038344, FBGN0002069, FBGN0032775, FBGN0030660, FBGN0033342, FBGN0015376, FBGN0032597, FBGN0037896, FBGN0034728, FBGN0030086, FBGN0028675, FBGN0029118, FBGN0003676, FBGN0050295, FBGN0032456, FBGN00249…	316	817	7918	1.59481	0.266911	0.0746859	0.942023
GOTERM_MF_FAT	GO:0001882~nucleoside binding	52	9.90476	0.000817239	FBGN0020653, FBGN0010621, FBGN0000043, FBGN0000042, FBGN0028978, FBGN0030246, FBGN0001230, FBGN0013813, FBGN0038827, FBGN0010803, FBGN0030506, FBGN0011774, FBGN0015765, FBGN0027094, FBGN0027783, FBGN0038344, FBGN0002069, FBGN0032775, FBGN0030660, FBGN0033342, FBGN0015376, FBGN0032597, FBGN0037896, FBGN0034728, FBGN0030086, FBGN0028675, FBGN0029118, FBGN0003676, FBGN0050295, FBGN0032456, FBGN00249…	316	824	7918	1.58126	0.317931	0.0736701	1.15961
GOTERM_MF_FAT	GO:0017076~purine nucleotide binding	59	11.2381	0.00131103	FBGN0020653, FBGN0003888, FBGN0000043, FBGN0000042, FBGN0028978, FBGN0014029, FBGN0001230, FBGN0010803, FBGN0011774, FBGN0015765, FBGN0027094, FBGN0038344, FBGN0027783, FBGN0030660, FBGN0032597, FBGN0029118, FBGN0032456, FBGN0053158, FBGN0036702, FBGN0027329, FBGN0031643, FBGN0260985, FBGN0038035, FBGN0086347, FBGN0035590, FBGN0014380, FBGN0000241, FBGN0015019, FBGN0028519, FBGN0010621, FBGN00302…	316	989	7918	1.4948	0.4588	0.0972663	1.8542
GOTERM_MF_FAT	GO:0042624~ATPase activity, uncoupled	18	3.42857	0.00162093	FBGN0028675, FBGN0010621, FBGN0041627, FBGN0032456, FBGN0030246, FBGN0024992, FBGN0013813, FBGN0037632, FBGN0003483, FBGN0027329, FBGN0036702, FBGN0038344, FBGN0026876, FBGN0033342, FBGN0015019, FBGN0028515, FBGN0030086, FBGN0030321	316	192	7918	2.34909	0.531965	0.102784	2.2878
GOTERM_MF_FAT	GO:0005524~ATP binding	47	8.95238	0.001717	FBGN0010621, FBGN0000043, FBGN0000042, FBGN0028978, FBGN0030246, FBGN0001230, FBGN0013813, FBGN0038827, FBGN0010803, FBGN0030506, FBGN0011774, FBGN0015765, FBGN0027094, FBGN0027783, FBGN0002069, FBGN0038344, FBGN0030660, FBGN0033342, FBGN0015376, FBGN0032597, FBGN0034728, FBGN0030086, FBGN0028675, FBGN0003676, FBGN0029118, FBGN0050295, FBGN0032456, FBGN0024992, FBGN0037632, FBGN0003483, FBGN00367…	316	748	7918	1.57443	0.552576	0.0956429	2.42185
GOTERM_MF_FAT	GO:0032559~adenyl ribonucleotide binding	47	8.95238	0.00181239	FBGN0010621, FBGN0000043, FBGN0000042, FBGN0028978, FBGN0030246, FBGN0001230, FBGN0013813, FBGN0038827, FBGN0010803, FBGN0030506, FBGN0011774, FBGN0015765, FBGN0027094, FBGN0027783, FBGN0002069, FBGN0038344, FBGN0030660, FBGN0033342, FBGN0015376, FBGN0032597, FBGN0034728, FBGN0030086, FBGN0028675, FBGN0003676, FBGN0029118, FBGN0050295, FBGN0032456, FBGN0024992, FBGN0037632, FBGN0003483, FBGN00367…	316	750	7918	1.57024	0.572143	0.0900172	2.55478
GOTERM_MF_FAT	GO:0032553~ribonucleotide binding	54	10.2857	0.00342269	FBGN0003888, FBGN0000043, FBGN0000042, FBGN0028978, FBGN0014029, FBGN0001230, FBGN0010803, FBGN0011774, FBGN0015765, FBGN0027094, FBGN0038344, FBGN0027783, FBGN0030660, FBGN0032597, FBGN0029118, FBGN0032456, FBGN0053158, FBGN0036702, FBGN0027329, FBGN0031643, FBGN0260985, FBGN0038035, FBGN0086347, FBGN0035590, FBGN0014380, FBGN0000241, FBGN0015019, FBGN0028519, FBGN0010621, FBGN0030246, FBGN00138…	316	923	7918	1.46595	0.799023	0.13573	4.77364
GOTERM_MF_FAT	GO:0032555~purine ribonucleotide binding	54	10.2857	0.00342269	FBGN0003888, FBGN0000043, FBGN0000042, FBGN0028978, FBGN0014029, FBGN0001230, FBGN0010803, FBGN0011774, FBGN0015765, FBGN0027094, FBGN0038344, FBGN0027783, FBGN0030660, FBGN0032597, FBGN0029118, FBGN0032456, FBGN0053158, FBGN0036702, FBGN0027329, FBGN0031643, FBGN0260985, FBGN0038035, FBGN0086347, FBGN0035590, FBGN0014380, FBGN0000241, FBGN0015019, FBGN0028519, FBGN0010621, FBGN0030246, FBGN00138…	316	923	7918	1.46595	0.799023	0.13573	4.77364
GOTERM_MF_FAT	GO:0016887~ATPase activity	26	4.95238	0.00354241	FBGN0010621, FBGN0041627, FBGN0030246, FBGN0013813, FBGN0004687, FBGN0011774, FBGN0038344, FBGN0033342, FBGN0015376, FBGN0030086, FBGN0040377, FBGN0028675, FBGN0003676, FBGN0032456, FBGN0024992, FBGN0037632, FBGN0003483, FBGN0027329, FBGN0036702, FBGN0260985, FBGN0086347, FBGN0026876, FBGN0000241, FBGN0015019, FBGN0028515, FBGN0030321	316	353	7918	1.84556	0.810011	0.129249	4.93671
GOTERM_MF_FAT	GO:0042623~ATPase activity, coupled	23	4.38095	0.00530097	FBGN0028675, FBGN0010621, FBGN0003676, FBGN0041627, FBGN0032456, FBGN0030246, FBGN0013813, FBGN0037632, FBGN0003483, FBGN0004687, FBGN0027329, FBGN0011774, FBGN0260985, FBGN0038344, FBGN0086347, FBGN0026876, FBGN0033342, FBGN0015376, FBGN0000241, FBGN0028515, FBGN0015019, FBGN0040377, FBGN0030321	316	307	7918	1.87723	0.916878	0.162786	7.30236
GOTERM_MF_FAT	GO:0000166~nucleotide binding	62	11.8095	0.0250898	FBGN0020653, FBGN0003888, FBGN0000043, FBGN0000042, FBGN0028978, FBGN0014029, FBGN0001230, FBGN0010803, FBGN0011774, FBGN0015765, FBGN0027094, FBGN0027783, FBGN0038344, FBGN0011638, FBGN0030660, FBGN0034225, FBGN0032597, FBGN0029118, FBGN0032456, FBGN0053158, FBGN0002891, FBGN0036702, FBGN0027329, FBGN0031643, FBGN0260985, FBGN0038035, FBGN0086347, FBGN0035590, FBGN0014380, FBGN0000241, FBGN00150…	316	1206	7918	1.28817	0.999993	0.417565	30.4072
Annotation Cluster 5	Enrichment Score: 2.505780906299264
Category	Term	Count	%	PValue	Genes	List Total	Pop Hits	Pop Total	Fold Enrichment	Bonferroni	Benjamini	FDR
GOTERM_BP_FAT	GO:0009266~response to temperature stimulus	10	1.90476	0.00143728	FBGN0038838, FBGN0001225, FBGN0037151, FBGN0003068, FBGN0001230, FBGN0028396, FBGN0031701, FBGN0044810, FBGN0013279, FBGN0001223, FBGN0013278	296	73	7937	3.67318	0.844062	0.124303	2.31932
GOTERM_BP_FAT	GO:0009408~response to heat	9	1.71429	0.00352299	FBGN0038838, FBGN0001225, FBGN0037151, FBGN0001230, FBGN0028396, FBGN0031701, FBGN0044810, FBGN0013279, FBGN0001223, FBGN0013278	296	68	7937	3.54894	0.989535	0.23526	5.59536
GOTERM_BP_FAT	GO:0009628~response to abiotic stimulus	17	3.2381	0.00600075	FBGN0003888, FBGN0037151, FBGN0003249, FBGN0001230, FBGN0037166, FBGN0028396, FBGN0019940, FBGN0044810, FBGN0030506, FBGN0001223, FBGN0015765, FBGN0038838, FBGN0001225, FBGN0003068, FBGN0003250, FBGN0031701, FBGN0013279, FBGN0013278	296	214	7937	2.1301	0.99958	0.322141	9.35313
Annotation Cluster 6	Enrichment Score: 1.7858459235205066
Category	Term	Count	%	PValue	Genes	List Total	Pop Hits	Pop Total	Fold Enrichment	Bonferroni	Benjamini	FDR
GOTERM_MF_FAT	GO:0004857~enzyme inhibitor activity	12	2.28571	0.00365828	FBGN0041181, FBGN0041182, FBGN0041180, FBGN0038243, FBGN0038299, FBGN0050197, FBGN0085452, FBGN0031562, FBGN0083141, FBGN0028515, FBGN0028990, FBGN0028983	316	108	7918	2.78411	0.820075	0.123606	5.09429
GOTERM_MF_FAT	GO:0030414~peptidase inhibitor activity	10	1.90476	0.00549478	FBGN0041181, FBGN0041182, FBGN0041180, FBGN0038243, FBGN0038299, FBGN0050197, FBGN0031562, FBGN0083141, FBGN0028990, FBGN0028983	316	83	7918	3.01891	0.924123	0.157945	7.5597
GOTERM_MF_FAT	GO:0004866~endopeptidase inhibitor activity	9	1.71429	0.0138261	FBGN0041181, FBGN0041182, FBGN0041180, FBGN0038243, FBGN0038299, FBGN0031562, FBGN0083141, FBGN0028990, FBGN0028983	316	80	7918	2.81891	0.99852	0.303708	18.0143
GOTERM_MF_FAT	GO:0004867~serine-type endopeptidase inhibitor activity	5	0.952381	0.258637	FBGN0038299, FBGN0031562, FBGN0083141, FBGN0028990, FBGN0028983	316	65	7918	1.92746	1	0.899339	98.6011
Annotation Cluster 7	Enrichment Score: 1.758084217643961
Category	Term	Count	%	PValue	Genes	List Total	Pop Hits	Pop Total	Fold Enrichment	Bonferroni	Benjamini	FDR
GOTERM_BP_FAT	GO:0006303~double-strand break repair via nonhomologous end joining	4	0.761905	0.000197759	FBGN0041627, FBGN0028515, FBGN0030506, FBGN0011774	296	4	7937	26.8142	0.225494	0.0314365	0.322161
GOTERM_BP_FAT	GO:0000726~non-recombinational repair	4	0.761905	0.000480775	FBGN0041627, FBGN0028515, FBGN0030506, FBGN0011774	296	5	7937	21.4514	0.46276	0.0667055	0.781515
GOTERM_BP_FAT	GO:0006302~double-strand break repair	6	1.14286	0.000854009	FBGN0002872, FBGN0041627, FBGN0028515, FBGN0034728, FBGN0030506, FBGN0011774	296	21	7937	7.6612	0.668408	0.0814065	1.38426
KEGG_PATHWAY	dme03450:Non-homologous end-joining	4	0.761905	0.00162802	FBGN0041627, FBGN0034728, FBGN0030506, FBGN0011774	94	6	2054	14.5674	0.106335	0.0546616	1.66721
GOTERM_BP_FAT	GO:0000723~telomere maintenance	4	0.761905	0.0165906	FBGN0041627, FBGN0034728, FBGN0030506, FBGN0011774	296	15	7937	7.15045	1	0.564534	23.8869
GOTERM_BP_FAT	GO:0032200~telomere organization	4	0.761905	0.0165906	FBGN0041627, FBGN0034728, FBGN0030506, FBGN0011774	296	15	7937	7.15045	1	0.564534	23.8869
GOTERM_MF_FAT	GO:0004003~ATP-dependent DNA helicase activity	4	0.761905	0.0376763	FBGN0041627, FBGN0026876, FBGN0028515, FBGN0011774	316	19	7918	5.27515	1	0.542256	42.1834
GOTERM_MF_FAT	GO:0008094~DNA-dependent ATPase activity	5	0.952381	0.0532696	FBGN0041627, FBGN0026876, FBGN0028515, FBGN0011774, FBGN0260985	316	36	7918	3.48013	1	0.612811	54.2033
GOTERM_BP_FAT	GO:0060249~anatomical structure homeostasis	5	0.952381	0.0743551	FBGN0041627, FBGN0034728, FBGN0030506, FBGN0004635, FBGN0011774	296	43	7937	3.11793	1	0.880442	71.6514
GOTERM_MF_FAT	GO:0070035~purine NTP-dependent helicase activity	7	1.33333	0.0894757	FBGN0038344, FBGN0041627, FBGN0026876, FBGN0030246, FBGN0003483, FBGN0028515, FBGN0011774	316	78	7918	2.2487	1	0.746114	73.7436
GOTERM_MF_FAT	GO:0008026~ATP-dependent helicase activity	7	1.33333	0.0894757	FBGN0038344, FBGN0041627, FBGN0026876, FBGN0030246, FBGN0003483, FBGN0028515, FBGN0011774	316	78	7918	2.2487	1	0.746114	73.7436
GOTERM_MF_FAT	GO:0004386~helicase activity	8	1.52381	0.143015	FBGN0038344, FBGN0041627, FBGN0026876, FBGN0037531, FBGN0030246, FBGN0003483, FBGN0028515, FBGN0011774	316	109	7918	1.83904	1	0.813578	88.9398
GOTERM_BP_FAT	GO:0006310~DNA recombination	4	0.761905	0.184981	FBGN0038035, FBGN0034728, FBGN0030506, FBGN0011774	296	40	7937	2.68142	1	0.971879	96.4463
GOTERM_MF_FAT	GO:0003678~DNA helicase activity	4	0.761905	0.211896	FBGN0041627, FBGN0026876, FBGN0028515, FBGN0011774	316	40	7918	2.5057	1	0.892348	96.6533
Annotation Cluster 8	Enrichment Score: 1.38079800781216
Category	Term	Count	%	PValue	Genes	List Total	Pop Hits	Pop Total	Fold Enrichment	Bonferroni	Benjamini	FDR
GOTERM_MF_FAT	GO:0016209~antioxidant activity	7	1.33333	0.00745016	FBGN0020653, FBGN0010038, FBGN0035907, FBGN0033521, FBGN0040309, FBGN0038465, FBGN0035438	316	44	7918	3.98633	0.969794	0.196464	10.1192
GOTERM_MF_FAT	GO:0004601~peroxidase activity	4	0.761905	0.0983377	FBGN0010038, FBGN0040309, FBGN0038465, FBGN0035438	316	28	7918	3.57957	1	0.769622	77.1632
GOTERM_MF_FAT	GO:0016684~oxidoreductase activity, acting on peroxide as acceptor	4	0.761905	0.0983377	FBGN0010038, FBGN0040309, FBGN0038465, FBGN0035438	316	28	7918	3.57957	1	0.769622	77.1632
Annotation Cluster 9	Enrichment Score: 1.2436122732044634
Category	Term	Count	%	PValue	Genes	List Total	Pop Hits	Pop Total	Fold Enrichment	Bonferroni	Benjamini	FDR
GOTERM_BP_FAT	GO:0051789~response to protein stimulus	3	0.571429	0.0332375	FBGN0021872, FBGN0037327, FBGN0013279, FBGN0013278	296	8	7937	10.0553	1	0.723209	42.3912
GOTERM_BP_FAT	GO:0006986~response to unfolded protein	3	0.571429	0.0332375	FBGN0021872, FBGN0037327, FBGN0013279, FBGN0013278	296	8	7937	10.0553	1	0.723209	42.3912
GOTERM_BP_FAT	GO:0010033~response to organic substance	8	1.52381	0.168231	FBGN0021872, FBGN0037327, FBGN0003068, FBGN0034470, FBGN0034468, FBGN0004635, FBGN0030310, FBGN0013279, FBGN0013278	296	122	7937	1.75831	1	0.964984	95.0475
Annotation Cluster 10	Enrichment Score: 1.178911686782641
Category	Term	Count	%	PValue	Genes	List Total	Pop Hits	Pop Total	Fold Enrichment	Bonferroni	Benjamini	FDR
GOTERM_MF_FAT	GO:0008233~peptidase activity	38	7.2381	0.0155796	FBGN0050289, FBGN0039630, FBGN0052412, FBGN0051728, FBGN0053329, FBGN0035076, FBGN0050187, FBGN0051205, FBGN0034139, FBGN0039024, FBGN0031093, FBGN0032596, FBGN0015376, FBGN0039656, FBGN0030310, FBGN0033051, FBGN0039495, FBGN0050090, FBGN0053460, FBGN0024992, FBGN0028692, FBGN0038144, FBGN0029093, FBGN0037515, FBGN0036702, FBGN0004635, FBGN0000454, FBGN0033875, FBGN0051427, FBGN0029791, FBGN00344…	316	648	7918	1.46939	0.999357	0.30749	20.0697
GOTERM_MF_FAT	GO:0004175~endopeptidase activity	27	5.14286	0.0409205	FBGN0039630, FBGN0050289, FBGN0051728, FBGN0053329, FBGN0050187, FBGN0051205, FBGN0034139, FBGN0039024, FBGN0032596, FBGN0015376, FBGN0033051, FBGN0039495, FBGN0050090, FBGN0053460, FBGN0024992, FBGN0028692, FBGN0038144, FBGN0029093, FBGN0036702, FBGN0037515, FBGN0004635, FBGN0033875, FBGN0029791, FBGN0030051, FBGN0038002, FBGN0035049, FBGN0026380	316	457	7918	1.48039	1	0.542577	44.9028
GOTERM_BP_FAT	GO:0006508~proteolysis	37	7.04762	0.0486152	FBGN0050289, FBGN0039630, FBGN0052412, FBGN0051728, FBGN0053329, FBGN0035076, FBGN0036332, FBGN0050187, FBGN0051205, FBGN0034139, FBGN0039024, FBGN0031093, FBGN0032596, FBGN0015376, FBGN0037236, FBGN0039656, FBGN0033051, FBGN0039495, FBGN0050090, FBGN0053460, FBGN0024992, FBGN0028692, FBGN0038144, FBGN0029093, FBGN0037515, FBGN0036702, FBGN0004635, FBGN0000454, FBGN0260962, FBGN0051427, FBGN00297…	296	731	7937	1.35722	1	0.816299	55.6518
GOTERM_MF_FAT	GO:0070011~peptidase activity, acting on L-amino acid peptides	33	6.28571	0.0660501	FBGN0039630, FBGN0050289, FBGN0051728, FBGN0053329, FBGN0035076, FBGN0050187, FBGN0051205, FBGN0034139, FBGN0039024, FBGN0031093, FBGN0032596, FBGN0015376, FBGN0039656, FBGN0033051, FBGN0039495, FBGN0050090, FBGN0053460, FBGN0024992, FBGN0028692, FBGN0038144, FBGN0029093, FBGN0037515, FBGN0036702, FBGN0004635, FBGN0000454, FBGN0033875, FBGN0051427, FBGN0029791, FBGN0030051, FBGN0035049, FBGN00380…	316	612	7918	1.35111	1	0.668041	62.2756
GOTERM_MF_FAT	GO:0017171~serine hydrolase activity	18	3.42857	0.111577	FBGN0050289, FBGN0039630, FBGN0051728, FBGN0050090, FBGN0053329, FBGN0053460, FBGN0038144, FBGN0050187, FBGN0037515, FBGN0020545, FBGN0051205, FBGN0004635, FBGN0000454, FBGN0034139, FBGN0030051, FBGN0038002, FBGN0015376, FBGN0039495	316	310	7918	1.45492	1	0.767079	81.508
GOTERM_MF_FAT	GO:0004252~serine-type endopeptidase activity	16	3.04762	0.147721	FBGN0050289, FBGN0039630, FBGN0051728, FBGN0050090, FBGN0053329, FBGN0053460, FBGN0038144, FBGN0050187, FBGN0051205, FBGN0037515, FBGN0004635, FBGN0034139, FBGN0030051, FBGN0038002, FBGN0015376, FBGN0039495	316	280	7918	1.43183	1	0.81734	89.7754
GOTERM_MF_FAT	GO:0008236~serine-type peptidase activity	17	3.2381	0.165751	FBGN0050289, FBGN0039630, FBGN0051728, FBGN0050090, FBGN0053329, FBGN0053460, FBGN0038144, FBGN0050187, FBGN0051205, FBGN0037515, FBGN0004635, FBGN0000454, FBGN0034139, FBGN0030051, FBGN0038002, FBGN0015376, FBGN0039495	316	308	7918	1.38301	1	0.835447	92.4635
Annotation Cluster 11	Enrichment Score: 1.156580434172048
Category	Term	Count	%	PValue	Genes	List Total	Pop Hits	Pop Total	Fold Enrichment	Bonferroni	Benjamini	FDR
GOTERM_BP_FAT	GO:0042742~defense response to bacterium	9	1.71429	0.00385975	FBGN0041181, FBGN0041182, FBGN0034328, FBGN0030051, FBGN0041180, FBGN0014018, FBGN0028396, FBGN0030310, FBGN0034511	296	69	7937	3.4975	0.993238	0.242385	6.11454
GOTERM_BP_FAT	GO:0019730~antimicrobial humoral response	6	1.14286	0.118137	FBGN0041182, FBGN0034328, FBGN0041180, FBGN0014018, FBGN0005655, FBGN0034538	296	70	7937	2.29836	1	0.933272	87.141
GOTERM_BP_FAT	GO:0006959~humoral immune response	6	1.14286	0.195286	FBGN0041182, FBGN0034328, FBGN0041180, FBGN0014018, FBGN0005655, FBGN0034538	296	83	7937	1.93838	1	0.975117	97.1126
GOTERM_BP_FAT	GO:0019731~antibacterial humoral response	3	0.571429	0.265498	FBGN0041182, FBGN0034328, FBGN0041180	296	27	7937	2.97935	1	0.988081	99.3489
Annotation Cluster 12	Enrichment Score: 1.1507011708778132
Category	Term	Count	%	PValue	Genes	List Total	Pop Hits	Pop Total	Fold Enrichment	Bonferroni	Benjamini	FDR
GOTERM_BP_FAT	GO:0031163~metallo-sulfur cluster assembly	3	0.571429	0.0417015	FBGN0037637, FBGN0032597, FBGN0032393	296	9	7937	8.93806	1	0.774042	50.0908
GOTERM_BP_FAT	GO:0016226~iron-sulfur cluster assembly	3	0.571429	0.0417015	FBGN0037637, FBGN0032597, FBGN0032393	296	9	7937	8.93806	1	0.774042	50.0908
GOTERM_BP_FAT	GO:0051188~cofactor biosynthetic process	6	1.14286	0.0713134	FBGN0002641, FBGN0037637, FBGN0032597, FBGN0032393, FBGN0021944, FBGN0030460	296	60	7937	2.68142	1	0.880467	70.0927
GOTERM_BP_FAT	GO:0051186~cofactor metabolic process	7	1.33333	0.201243	FBGN0002641, FBGN0029118, FBGN0037637, FBGN0032597, FBGN0032393, FBGN0021944, FBGN0030460	296	106	7937	1.77075	1	0.975813	97.4422
Annotation Cluster 13	Enrichment Score: 1.0922740604372032
Category	Term	Count	%	PValue	Genes	List Total	Pop Hits	Pop Total	Fold Enrichment	Bonferroni	Benjamini	FDR
KEGG_PATHWAY	dme03430:Mismatch repair	4	0.761905	0.0514573	FBGN0010173, FBGN0005655, FBGN0260985, FBGN0032906	94	19	2054	4.60022	0.973883	0.597995	42.0228
GOTERM_BP_FAT	GO:0006261~DNA-dependent DNA replication	6	1.14286	0.059703	FBGN0037141, FBGN0015799, FBGN0010173, FBGN0005655, FBGN0002891, FBGN0032906	296	57	7937	2.82255	1	0.856278	63.3721
KEGG_PATHWAY	dme03420:Nucleotide excision repair	5	0.952381	0.0705535	FBGN0260962, FBGN0010173, FBGN0005655, FBGN0260985, FBGN0032906	94	35	2054	3.12158	0.993581	0.568897	52.9978
KEGG_PATHWAY	dme03030:DNA replication	4	0.761905	0.197216	FBGN0010173, FBGN0005655, FBGN0260985, FBGN0032906	94	34	2054	2.57071	1	0.68837	89.6346
Annotation Cluster 14	Enrichment Score: 1.0907789354659199
Category	Term	Count	%	PValue	Genes	List Total	Pop Hits	Pop Total	Fold Enrichment	Bonferroni	Benjamini	FDR
GOTERM_MF_FAT	GO:0005506~iron ion binding	19	3.61905	0.0154675	FBGN0022355, FBGN0015038, FBGN0015035, FBGN0010015, FBGN0034756, FBGN0025628, FBGN0033304, FBGN0053099, FBGN0038981, FBGN0033775, FBGN0033065, FBGN0037637, FBGN0086917, FBGN0005670, FBGN0032597, FBGN0036778, FBGN0038465, FBGN0015222, FBGN0015221	316	260	7918	1.83109	0.999321	0.318846	19.9398
GOTERM_MF_FAT	GO:0046906~tetrapyrrole binding	10	1.90476	0.105393	FBGN0015038, FBGN0033775, FBGN0033065, FBGN0015035, FBGN0086917, FBGN0005670, FBGN0034756, FBGN0036778, FBGN0033304, FBGN0038465	316	140	7918	1.78978	1	0.764917	79.5843
GOTERM_MF_FAT	GO:0020037~heme binding	10	1.90476	0.105393	FBGN0015038, FBGN0033775, FBGN0033065, FBGN0015035, FBGN0086917, FBGN0005670, FBGN0034756, FBGN0036778, FBGN0033304, FBGN0038465	316	140	7918	1.78978	1	0.764917	79.5843
GOTERM_MF_FAT	GO:0009055~electron carrier activity	13	2.47619	0.107319	FBGN0031418, FBGN0020653, FBGN0015038, FBGN0033775, FBGN0033065, FBGN0032775, FBGN0015035, FBGN0086917, FBGN0005670, FBGN0034756, FBGN0025628, FBGN0036778, FBGN0033304	316	202	7918	1.61258	1	0.762111	80.2025
KEGG_PATHWAY	dme00903:Limonene and pinene degradation	7	1.33333	0.190715	FBGN0033775, FBGN0033065, FBGN0015035, FBGN0005670, FBGN0034756, FBGN0036778, FBGN0033304	94	86	2054	1.77857	1	0.703802	88.7351
Annotation Cluster 15	Enrichment Score: 1.0734826418393846
Category	Term	Count	%	PValue	Genes	List Total	Pop Hits	Pop Total	Fold Enrichment	Bonferroni	Benjamini	FDR
GOTERM_MF_FAT	GO:0051082~unfolded protein binding	10	1.90476	0.00276915	FBGN0010621, FBGN0003676, FBGN0037151, FBGN0001230, FBGN0033342, FBGN0037632, FBGN0015019, FBGN0027329, FBGN0037882, FBGN0030086	316	75	7918	3.34093	0.726857	0.121708	3.87885
GOTERM_BP_FAT	GO:0006457~protein folding	11	2.09524	0.0102864	FBGN0010621, FBGN0003676, FBGN0037151, FBGN0001230, FBGN0033342, FBGN0037632, FBGN0015019, FBGN0027329, FBGN0037882, FBGN0030086, FBGN0001223	296	115	7937	2.56484	0.999998	0.44056	15.5233
GOTERM_BP_FAT	GO:0007052~mitotic spindle organization	14	2.66667	0.0285588	FBGN0010621, FBGN0003676, FBGN0035766, FBGN0037632, FBGN0027329, FBGN0027783, FBGN0010173, FBGN0033342, FBGN0032390, FBGN0039638, FBGN0015019, FBGN0005655, FBGN0029785, FBGN0030086	296	194	7937	1.93504	1	0.712875	37.67
GOTERM_BP_FAT	GO:0007010~cytoskeleton organization	26	4.95238	0.0393928	FBGN0011674, FBGN0010621, FBGN0003676, FBGN0000043, FBGN0035766, FBGN0000308, FBGN0000042, FBGN0003447, FBGN0030877, FBGN0037632, FBGN0001104, FBGN0027329, FBGN0086346, FBGN0027783, FBGN0040294, FBGN0010173, FBGN0033342, FBGN0039638, FBGN0032390, FBGN0031781, FBGN0005655, FBGN0015019, FBGN0029785, FBGN0011726, FBGN0030086, FBGN0026084	296	465	7937	1.49929	1	0.763631	48.0924
GOTERM_BP_FAT	GO:0000278~mitotic cell cycle	20	3.80952	0.0740066	FBGN0011674, FBGN0010621, FBGN0003676, FBGN0035766, FBGN0014029, FBGN0037632, FBGN0001104, FBGN0027329, FBGN0037613, FBGN0027783, FBGN0015799, FBGN0010173, FBGN0033342, FBGN0004106, FBGN0032390, FBGN0039638, FBGN0015019, FBGN0005655, FBGN0029785, FBGN0030086	296	358	7937	1.498	1	0.884624	71.4768
GOTERM_BP_FAT	GO:0007051~spindle organization	14	2.66667	0.0761117	FBGN0010621, FBGN0003676, FBGN0035766, FBGN0037632, FBGN0027329, FBGN0027783, FBGN0010173, FBGN0033342, FBGN0032390, FBGN0039638, FBGN0015019, FBGN0005655, FBGN0029785, FBGN0030086	296	225	7937	1.66844	1	0.881262	72.5165
GOTERM_BP_FAT	GO:0000226~microtubule cytoskeleton organization	17	3.2381	0.0885573	FBGN0011674, FBGN0010621, FBGN0003676, FBGN0035766, FBGN0037632, FBGN0001104, FBGN0027329, FBGN0027783, FBGN0040294, FBGN0010173, FBGN0033342, FBGN0032390, FBGN0039638, FBGN0015019, FBGN0005655, FBGN0029785, FBGN0030086	296	298	7937	1.52967	1	0.904542	77.9721
GOTERM_BP_FAT	GO:0007017~microtubule-based process	19	3.61905	0.252615	FBGN0011674, FBGN0003888, FBGN0010621, FBGN0003676, FBGN0035766, FBGN0013813, FBGN0037632, FBGN0001104, FBGN0027329, FBGN0027783, FBGN0040294, FBGN0010173, FBGN0033342, FBGN0032390, FBGN0039638, FBGN0015019, FBGN0005655, FBGN0029785, FBGN0030086	296	406	7937	1.25485	1	0.98865	99.1353
GOTERM_BP_FAT	GO:0022402~cell cycle process	24	4.57143	0.296757	FBGN0011674, FBGN0010621, FBGN0003676, FBGN0035766, FBGN0000308, FBGN0014029, FBGN0037632, FBGN0001104, FBGN0027329, FBGN0037613, FBGN0027783, FBGN0015799, FBGN0010173, FBGN0033342, FBGN0004106, FBGN0039638, FBGN0032390, FBGN0015019, FBGN0005655, FBGN0001987, FBGN0029785, FBGN0034728, FBGN0011726, FBGN0030086	296	547	7937	1.17649	1	0.990806	99.6798
GOTERM_BP_FAT	GO:0007049~cell cycle	25	4.7619	0.434857	FBGN0011674, FBGN0010621, FBGN0035766, FBGN0000308, FBGN0014029, FBGN0037613, FBGN0027783, FBGN0033342, FBGN0039638, FBGN0034728, FBGN0029785, FBGN0001987, FBGN0030086, FBGN0003676, FBGN0001104, FBGN0037632, FBGN0027329, FBGN0260985, FBGN0015799, FBGN0010173, FBGN0004106, FBGN0032390, FBGN0015019, FBGN0005655, FBGN0011726	296	616	7937	1.08824	1	0.998066	99.991
GOTERM_BP_FAT	GO:0022403~cell cycle phase	20	3.80952	0.491707	FBGN0010621, FBGN0003676, FBGN0035766, FBGN0014029, FBGN0037632, FBGN0027329, FBGN0037613, FBGN0027783, FBGN0015799, FBGN0010173, FBGN0033342, FBGN0004106, FBGN0032390, FBGN0039638, FBGN0015019, FBGN0005655, FBGN0001987, FBGN0034728, FBGN0029785, FBGN0030086	296	496	7937	1.08122	1	0.9988	99.9984
GOTERM_BP_FAT	GO:0000279~M phase	19	3.61905	0.512371	FBGN0010621, FBGN0003676, FBGN0035766, FBGN0014029, FBGN0037632, FBGN0027329, FBGN0037613, FBGN0027783, FBGN0010173, FBGN0033342, FBGN0004106, FBGN0032390, FBGN0039638, FBGN0015019, FBGN0005655, FBGN0001987, FBGN0034728, FBGN0029785, FBGN0030086	296	478	7937	1.06584	1	0.998856	99.9992
Annotation Cluster 16	Enrichment Score: 0.9726445169519159
Category	Term	Count	%	PValue	Genes	List Total	Pop Hits	Pop Total	Fold Enrichment	Bonferroni	Benjamini	FDR
GOTERM_MF_FAT	GO:0008199~ferric iron binding	3	0.571429	0.0212805	FBGN0022355, FBGN0015222, FBGN0015221	316	6	7918	12.5285	0.999958	0.380827	26.4257
GOTERM_BP_FAT	GO:0019725~cellular homeostasis	10	1.90476	0.022067	FBGN0020653, FBGN0022355, FBGN0033521, FBGN0037240, FBGN0025628, FBGN0040309, FBGN0002869, FBGN0033814, FBGN0015222, FBGN0015221	296	111	7937	2.41569	1	0.656227	30.5152
GOTERM_BP_FAT	GO:0000041~transition metal ion transport	4	0.761905	0.0234758	FBGN0022355, FBGN0030610, FBGN0015222, FBGN0015221	296	17	7937	6.30922	1	0.665848	32.1304
GOTERM_BP_FAT	GO:0055072~iron ion homeostasis	3	0.571429	0.0255473	FBGN0022355, FBGN0015222, FBGN0015221	296	7	7937	11.4918	1	0.684301	34.4415
GOTERM_BP_FAT	GO:0006879~cellular iron ion homeostasis	3	0.571429	0.0255473	FBGN0022355, FBGN0015222, FBGN0015221	296	7	7937	11.4918	1	0.684301	34.4415
GOTERM_BP_FAT	GO:0006826~iron ion transport	3	0.571429	0.0255473	FBGN0022355, FBGN0015222, FBGN0015221	296	7	7937	11.4918	1	0.684301	34.4415
GOTERM_BP_FAT	GO:0030003~cellular cation homeostasis	4	0.761905	0.0703845	FBGN0022355, FBGN0002869, FBGN0015222, FBGN0015221	296	26	7937	4.12526	1	0.882707	69.6009
GOTERM_BP_FAT	GO:0006873~cellular ion homeostasis	5	0.952381	0.0795148	FBGN0022355, FBGN0037240, FBGN0002869, FBGN0015222, FBGN0015221	296	44	7937	3.04707	1	0.882458	74.1223
GOTERM_BP_FAT	GO:0050801~ion homeostasis	5	0.952381	0.113996	FBGN0022355, FBGN0037240, FBGN0002869, FBGN0015222, FBGN0015221	296	50	7937	2.68142	1	0.932533	86.1196
GOTERM_BP_FAT	GO:0055082~cellular chemical homeostasis	5	0.952381	0.120295	FBGN0022355, FBGN0037240, FBGN0002869, FBGN0015222, FBGN0015221	296	51	7937	2.62884	1	0.933772	87.6449
GOTERM_BP_FAT	GO:0055080~cation homeostasis	4	0.761905	0.122648	FBGN0022355, FBGN0002869, FBGN0015222, FBGN0015221	296	33	7937	3.2502	1	0.934564	88.1733
GOTERM_BP_FAT	GO:0030005~cellular di-, tri-valent inorganic cation homeostasis	3	0.571429	0.182544	FBGN0022355, FBGN0015222, FBGN0015221	296	21	7937	3.8306	1	0.971768	96.269
GOTERM_BP_FAT	GO:0055066~di-, tri-valent inorganic cation homeostasis	3	0.571429	0.223715	FBGN0022355, FBGN0015222, FBGN0015221	296	24	7937	3.35177	1	0.982389	98.3943
GOTERM_BP_FAT	GO:0048878~chemical homeostasis	5	0.952381	0.229672	FBGN0022355, FBGN0037240, FBGN0002869, FBGN0015222, FBGN0015221	296	66	7937	2.03138	1	0.983615	98.5839
GOTERM_BP_FAT	GO:0015674~di-, tri-valent inorganic cation transport	3	0.571429	0.415425	FBGN0022355, FBGN0015222, FBGN0015221	296	38	7937	2.11691	1	0.997598	99.9843
GOTERM_BP_FAT	GO:0030001~metal ion transport	6	1.14286	0.740321	FBGN0022355, FBGN0038412, FBGN0030610, FBGN0029762, FBGN0015222, FBGN0015221	296	165	7937	0.975061	1	0.999934	100
GOTERM_BP_FAT	GO:0006811~ion transport	12	2.28571	0.746554	FBGN0022355, FBGN0031261, FBGN0038412, FBGN0030610, FBGN0031881, FBGN0029762, FBGN0029147, FBGN0016684, FBGN0015222, FBGN0015221, FBGN0040377, FBGN0004620	296	346	7937	0.929972	1	0.999941	100
GOTERM_BP_FAT	GO:0006812~cation transport	8	1.52381	0.833972	FBGN0022355, FBGN0038412, FBGN0030610, FBGN0031881, FBGN0029762, FBGN0015222, FBGN0015221, FBGN0040377	296	252	7937	0.851244	1	0.999977	100
Annotation Cluster 17	Enrichment Score: 0.9590979721079443
Category	Term	Count	%	PValue	Genes	List Total	Pop Hits	Pop Total	Fold Enrichment	Bonferroni	Benjamini	FDR
GOTERM_BP_FAT	GO:0006865~amino acid transport	5	0.952381	0.0599437	FBGN0039255, FBGN0031881, FBGN0039045, FBGN0029762, FBGN0036493	296	40	7937	3.35177	1	0.850665	63.5247
GOTERM_BP_FAT	GO:0015837~amine transport	5	0.952381	0.0693716	FBGN0039255, FBGN0031881, FBGN0039045, FBGN0029762, FBGN0036493	296	42	7937	3.19217	1	0.884698	69.056
GOTERM_MF_FAT	GO:0005275~amine transmembrane transporter activity	6	1.14286	0.0798194	FBGN0039255, FBGN0031881, FBGN0033809, FBGN0039045, FBGN0029762, FBGN0036493	316	58	7918	2.5921	1	0.715161	69.4791
GOTERM_BP_FAT	GO:0015849~organic acid transport	5	0.952381	0.133329	FBGN0039255, FBGN0031881, FBGN0039045, FBGN0029762, FBGN0036493	296	53	7937	2.52964	1	0.93667	90.3155
GOTERM_BP_FAT	GO:0046942~carboxylic acid transport	5	0.952381	0.133329	FBGN0039255, FBGN0031881, FBGN0039045, FBGN0029762, FBGN0036493	296	53	7937	2.52964	1	0.93667	90.3155
GOTERM_MF_FAT	GO:0015171~amino acid transmembrane transporter activity	4	0.761905	0.298215	FBGN0039255, FBGN0039045, FBGN0029762, FBGN0036493	316	48	7918	2.08808	1	0.924947	99.3604
Annotation Cluster 18	Enrichment Score: 0.9145719456575185
Category	Term	Count	%	PValue	Genes	List Total	Pop Hits	Pop Total	Fold Enrichment	Bonferroni	Benjamini	FDR
GOTERM_BP_FAT	GO:0009411~response to UV	4	0.761905	0.0110166	FBGN0038838, FBGN0003249, FBGN0003250, FBGN0028396	296	13	7937	8.25052	0.999999	0.449183	16.5345
GOTERM_MF_FAT	GO:0008020~G-protein coupled photoreceptor activity	3	0.571429	0.0376875	FBGN0003249, FBGN0003250, FBGN0019940	316	8	7918	9.39636	1	0.527214	42.193
GOTERM_BP_FAT	GO:0018298~protein-chromophore linkage	3	0.571429	0.0417015	FBGN0003249, FBGN0003250, FBGN0019940	296	9	7937	8.93806	1	0.774042	50.0908
GOTERM_MF_FAT	GO:0009881~photoreceptor activity	3	0.571429	0.0472036	FBGN0003249, FBGN0003250, FBGN0019940	316	9	7918	8.35232	1	0.581205	49.8344
GOTERM_BP_FAT	GO:0009314~response to radiation	9	1.71429	0.0589611	FBGN0038838, FBGN0003888, FBGN0003249, FBGN0003068, FBGN0003250, FBGN0037166, FBGN0019940, FBGN0028396, FBGN0030506	296	113	7937	2.13564	1	0.859549	62.8977
GOTERM_BP_FAT	GO:0009416~response to light stimulus	8	1.52381	0.0781526	FBGN0038838, FBGN0003888, FBGN0003249, FBGN0003068, FBGN0003250, FBGN0037166, FBGN0019940, FBGN0028396	296	100	7937	2.14514	1	0.883009	73.4904
GOTERM_BP_FAT	GO:0009581~detection of external stimulus	5	0.952381	0.190572	FBGN0003249, FBGN0003250, FBGN0037166, FBGN0019940, FBGN0030310	296	61	7937	2.19788	1	0.973805	96.8238
GOTERM_BP_FAT	GO:0007602~phototransduction	4	0.761905	0.233589	FBGN0003249, FBGN0003250, FBGN0037166, FBGN0019940	296	45	7937	2.38348	1	0.984096	98.6969
GOTERM_BP_FAT	GO:0009583~detection of light stimulus	4	0.761905	0.294379	FBGN0003249, FBGN0003250, FBGN0037166, FBGN0019940	296	51	7937	2.10307	1	0.990837	99.6616
GOTERM_BP_FAT	GO:0051606~detection of stimulus	6	1.14286	0.314545	FBGN0003249, FBGN0003250, FBGN0037166, FBGN0046687, FBGN0019940, FBGN0030310	296	100	7937	1.60885	1	0.992765	99.7892
GOTERM_BP_FAT	GO:0009582~detection of abiotic stimulus	4	0.761905	0.345773	FBGN0003249, FBGN0003250, FBGN0037166, FBGN0019940	296	56	7937	1.9153	1	0.994862	99.9015
GOTERM_BP_FAT	GO:0007601~visual perception	4	0.761905	0.485505	FBGN0003249, FBGN0003250, FBGN0037896, FBGN0019940	296	70	7937	1.53224	1	0.998714	99.998
GOTERM_BP_FAT	GO:0050953~sensory perception of light stimulus	4	0.761905	0.494989	FBGN0003249, FBGN0003250, FBGN0037896, FBGN0019940	296	71	7937	1.51066	1	0.998815	99.9986
Annotation Cluster 19	Enrichment Score: 0.8805232262229215
Category	Term	Count	%	PValue	Genes	List Total	Pop Hits	Pop Total	Fold Enrichment	Bonferroni	Benjamini	FDR
GOTERM_BP_FAT	GO:0008340~determination of adult life span	7	1.33333	0.131667	FBGN0020653, FBGN0035623, FBGN0001225, FBGN0040294, FBGN0001230, FBGN0035132, FBGN0001223	296	93	7937	2.01827	1	0.936942	90.008
GOTERM_BP_FAT	GO:0007568~aging	7	1.33333	0.131667	FBGN0020653, FBGN0035623, FBGN0001225, FBGN0040294, FBGN0001230, FBGN0035132, FBGN0001223	296	93	7937	2.01827	1	0.936942	90.008
GOTERM_BP_FAT	GO:0010259~multicellular organismal aging	7	1.33333	0.131667	FBGN0020653, FBGN0035623, FBGN0001225, FBGN0040294, FBGN0001230, FBGN0035132, FBGN0001223	296	93	7937	2.01827	1	0.936942	90.008
Annotation Cluster 20	Enrichment Score: 0.8789727137211986
Category	Term	Count	%	PValue	Genes	List Total	Pop Hits	Pop Total	Fold Enrichment	Bonferroni	Benjamini	FDR
GOTERM_BP_FAT	GO:0030041~actin filament polymerization	4	0.761905	0.00159151	FBGN0086346, FBGN0000308, FBGN0031781, FBGN0011726	296	7	7937	15.3224	0.872273	0.128196	2.56518
GOTERM_BP_FAT	GO:0051258~protein polymerization	5	0.952381	0.00565372	FBGN0003888, FBGN0086346, FBGN0000308, FBGN0031781, FBGN0011726	296	20	7937	6.70355	0.999341	0.319919	8.83542
GOTERM_BP_FAT	GO:0008154~actin polymerization or depolymerization	4	0.761905	0.00671573	FBGN0086346, FBGN0000308, FBGN0031781, FBGN0011726	296	11	7937	9.75061	0.999834	0.339376	10.4111
GOTERM_BP_FAT	GO:0043623~cellular protein complex assembly	8	1.52381	0.0341774	FBGN0003888, FBGN0086346, FBGN0000308, FBGN0037894, FBGN0030610, FBGN0031781, FBGN0011726, FBGN0022213	296	83	7937	2.5845	1	0.722989	43.2983
GOTERM_MF_FAT	GO:0003779~actin binding	9	1.71429	0.112564	FBGN0086347, FBGN0000308, FBGN0003447, FBGN0031781, FBGN0030749, FBGN0011726, FBGN0000083, FBGN0026084, FBGN0002789	316	122	7918	1.84846	1	0.761413	81.7987
GOTERM_BP_FAT	GO:0034622~cellular macromolecular complex assembly	9	1.71429	0.270766	FBGN0003888, FBGN0086346, FBGN0000308, FBGN0037894, FBGN0030610, FBGN0003483, FBGN0031781, FBGN0011726, FBGN0022213	296	165	7937	1.46259	1	0.988702	99.4211
GOTERM_BP_FAT	GO:0006461~protein complex assembly	9	1.71429	0.281525	FBGN0003888, FBGN0086346, FBGN0000308, FBGN0037894, FBGN0030610, FBGN0031781, FBGN0011726, FBGN0022724, FBGN0022213	296	167	7937	1.44508	1	0.989373	99.5457
GOTERM_BP_FAT	GO:0070271~protein complex biogenesis	9	1.71429	0.281525	FBGN0003888, FBGN0086346, FBGN0000308, FBGN0037894, FBGN0030610, FBGN0031781, FBGN0011726, FBGN0022724, FBGN0022213	296	167	7937	1.44508	1	0.989373	99.5457
GOTERM_BP_FAT	GO:0034621~cellular macromolecular complex subunit organization	10	1.90476	0.342127	FBGN0042712, FBGN0003888, FBGN0086346, FBGN0000308, FBGN0037894, FBGN0030610, FBGN0003483, FBGN0031781, FBGN0011726, FBGN0022213	296	203	7937	1.3209	1	0.994766	99.8921
GOTERM_BP_FAT	GO:0007015~actin filament organization	5	0.952381	0.372179	FBGN0086346, FBGN0000308, FBGN0003447, FBGN0031781, FBGN0011726	296	83	7937	1.61531	1	0.996185	99.9497
GOTERM_BP_FAT	GO:0065003~macromolecular complex assembly	10	1.90476	0.568183	FBGN0003888, FBGN0086346, FBGN0000308, FBGN0037894, FBGN0030610, FBGN0003483, FBGN0031781, FBGN0011726, FBGN0022724, FBGN0022213	296	246	7937	1.09001	1	0.999437	99.9999
GOTERM_BP_FAT	GO:0043933~macromolecular complex subunit organization	11	2.09524	0.602592	FBGN0042712, FBGN0003888, FBGN0086346, FBGN0000308, FBGN0037894, FBGN0030610, FBGN0003483, FBGN0031781, FBGN0011726, FBGN0022724, FBGN0022213	296	281	7937	1.04967	1	0.999647	100
GOTERM_BP_FAT	GO:0030036~actin cytoskeleton organization	6	1.14286	0.61895	FBGN0086346, FBGN0000308, FBGN0003447, FBGN0001104, FBGN0031781, FBGN0011726	296	143	7937	1.12507	1	0.999695	100
GOTERM_BP_FAT	GO:0030029~actin filament-based process	6	1.14286	0.625127	FBGN0086346, FBGN0000308, FBGN0003447, FBGN0001104, FBGN0031781, FBGN0011726	296	144	7937	1.11726	1	0.999704	100
GOTERM_BP_FAT	GO:0007163~establishment or maintenance of cell polarity	4	0.761905	0.776845	FBGN0037240, FBGN0003447, FBGN0001104, FBGN0011726	296	109	7937	0.984007	1	0.999952	100
Annotation Cluster 21	Enrichment Score: 0.851617693422751
Category	Term	Count	%	PValue	Genes	List Total	Pop Hits	Pop Total	Fold Enrichment	Bonferroni	Benjamini	FDR
KEGG_PATHWAY	dme00561:Glycerolipid metabolism	6	1.14286	0.0459035	FBGN0029831, FBGN0026718, FBGN0037166, FBGN0035476, FBGN0037164, FBGN0034117	94	44	2054	2.97969	0.960928	0.660669	38.4228
KEGG_PATHWAY	dme00565:Ether lipid metabolism	4	0.761905	0.110266	FBGN0026718, FBGN0030013, FBGN0037166, FBGN0037164	94	26	2054	3.3617	0.999685	0.591685	70.0475
KEGG_PATHWAY	dme00564:Glycerophospholipid metabolism	4	0.761905	0.55063	FBGN0026718, FBGN0030013, FBGN0037166, FBGN0037164	94	63	2054	1.38737	1	0.968242	99.974
Annotation Cluster 22	Enrichment Score: 0.7722615130506227
Category	Term	Count	%	PValue	Genes	List Total	Pop Hits	Pop Total	Fold Enrichment	Bonferroni	Benjamini	FDR
GOTERM_MF_FAT	GO:0030170~pyridoxal phosphate binding	5	0.952381	0.0678928	FBGN0002641, FBGN0029823, FBGN0051864, FBGN0032393, FBGN0259977	316	39	7918	3.21243	1	0.66606	63.3236
GOTERM_MF_FAT	GO:0070279~vitamin B6 binding	5	0.952381	0.0678928	FBGN0002641, FBGN0029823, FBGN0051864, FBGN0032393, FBGN0259977	316	39	7918	3.21243	1	0.66606	63.3236
GOTERM_MF_FAT	GO:0048037~cofactor binding	10	1.90476	0.315953	FBGN0020653, FBGN0002641, FBGN0029823, FBGN0032775, FBGN0051864, FBGN0025628, FBGN0032393, FBGN0037896, FBGN0259977, FBGN0032819	316	185	7918	1.35443	1	0.935044	99.5561
GOTERM_MF_FAT	GO:0019842~vitamin binding	5	0.952381	0.559352	FBGN0002641, FBGN0029823, FBGN0051864, FBGN0032393, FBGN0259977	316	99	7918	1.2655	1	0.990155	99.9992
Annotation Cluster 23	Enrichment Score: 0.7492513309444245
Category	Term	Count	%	PValue	Genes	List Total	Pop Hits	Pop Total	Fold Enrichment	Bonferroni	Benjamini	FDR
GOTERM_BP_FAT	GO:0021782~glial cell development	3	0.571429	0.117399	FBGN0037240, FBGN0001104, FBGN0000492	296	16	7937	5.02766	1	0.935087	86.9644
GOTERM_BP_FAT	GO:0010001~glial cell differentiation	3	0.571429	0.182544	FBGN0037240, FBGN0001104, FBGN0000492	296	21	7937	3.8306	1	0.971768	96.269
GOTERM_BP_FAT	GO:0042063~gliogenesis	4	0.761905	0.263762	FBGN0037240, FBGN0025878, FBGN0001104, FBGN0000492	296	48	7937	2.23452	1	0.988264	99.3233
Annotation Cluster 24	Enrichment Score: 0.7482175827826838
Category	Term	Count	%	PValue	Genes	List Total	Pop Hits	Pop Total	Fold Enrichment	Bonferroni	Benjamini	FDR
GOTERM_MF_FAT	GO:0004177~aminopeptidase activity	5	0.952381	0.102608	FBGN0051427, FBGN0031093, FBGN0039656, FBGN0000454, FBGN0039640	316	45	7918	2.78411	1	0.774672	78.6585
GOTERM_MF_FAT	GO:0008237~metallopeptidase activity	10	1.90476	0.225496	FBGN0051427, FBGN0029791, FBGN0035049, FBGN0039024, FBGN0031093, FBGN0024992, FBGN0035076, FBGN0039656, FBGN0036702, FBGN0039640	316	168	7918	1.49149	1	0.895273	97.3893
GOTERM_MF_FAT	GO:0008238~exopeptidase activity	7	1.33333	0.246052	FBGN0051427, FBGN0031093, FBGN0035076, FBGN0039656, FBGN0037515, FBGN0000454, FBGN0039640	316	106	7918	1.65471	1	0.905611	98.2213
Annotation Cluster 25	Enrichment Score: 0.7087793298171933
Category	Term	Count	%	PValue	Genes	List Total	Pop Hits	Pop Total	Fold Enrichment	Bonferroni	Benjamini	FDR
GOTERM_MF_FAT	GO:0016779~nucleotidyltransferase activity	7	1.33333	0.148071	FBGN0037141, FBGN0038951, FBGN0038344, FBGN0035766, FBGN0003483, FBGN0061362, FBGN0002891	316	90	7918	1.94887	1	0.811116	89.8351
GOTERM_MF_FAT	GO:0003887~DNA-directed DNA polymerase activity	3	0.571429	0.217388	FBGN0037141, FBGN0035766, FBGN0002891	316	22	7918	3.41686	1	0.894529	96.9711
GOTERM_MF_FAT	GO:0034061~DNA polymerase activity	3	0.571429	0.23225	FBGN0037141, FBGN0035766, FBGN0002891	316	23	7918	3.2683	1	0.898787	97.6959
Annotation Cluster 26	Enrichment Score: 0.6979519227065081
Category	Term	Count	%	PValue	Genes	List Total	Pop Hits	Pop Total	Fold Enrichment	Bonferroni	Benjamini	FDR
GOTERM_BP_FAT	GO:0006026~aminoglycan catabolic process	5	0.952381	0.0296393	FBGN0020414, FBGN0031996, FBGN0036169, FBGN0030310, FBGN0250907	296	32	7937	4.18972	1	0.714629	38.7915
GOTERM_BP_FAT	GO:0000272~polysaccharide catabolic process	5	0.952381	0.0327731	FBGN0020414, FBGN0031996, FBGN0036169, FBGN0030310, FBGN0250907	296	33	7937	4.06276	1	0.728722	41.9381
GOTERM_BP_FAT	GO:0006032~chitin catabolic process	3	0.571429	0.142736	FBGN0020414, FBGN0031996, FBGN0250907	296	18	7937	4.46903	1	0.946398	91.8951
GOTERM_MF_FAT	GO:0004568~chitinase activity	3	0.571429	0.173476	FBGN0020414, FBGN0031996, FBGN0250907	316	19	7918	3.95636	1	0.843958	93.4002
GOTERM_BP_FAT	GO:0016052~carbohydrate catabolic process	6	1.14286	0.195286	FBGN0020414, FBGN0031996, FBGN0036169, FBGN0030310, FBGN0001258, FBGN0250907	296	83	7937	1.93838	1	0.975117	97.1126
GOTERM_BP_FAT	GO:0009057~macromolecule catabolic process	13	2.47619	0.334104	FBGN0026751, FBGN0031996, FBGN0036169, FBGN0036332, FBGN0024992, FBGN0036702, FBGN0250907, FBGN0260962, FBGN0020414, FBGN0026380, FBGN0032596, FBGN0037236, FBGN0030310	296	277	7937	1.25843	1	0.994204	99.8685
GOTERM_BP_FAT	GO:0006022~aminoglycan metabolic process	6	1.14286	0.612714	FBGN0020414, FBGN0031996, FBGN0036169, FBGN0030310, FBGN0037487, FBGN0250907	296	142	7937	1.13299	1	0.999685	100
GOTERM_BP_FAT	GO:0005976~polysaccharide metabolic process	6	1.14286	0.677952	FBGN0020414, FBGN0031996, FBGN0036169, FBGN0030310, FBGN0037487, FBGN0250907	296	153	7937	1.05154	1	0.999867	100
GOTERM_BP_FAT	GO:0006030~chitin metabolic process	4	0.761905	0.802166	FBGN0020414, FBGN0031996, FBGN0037487, FBGN0250907	296	114	7937	0.940849	1	0.999965	100
Annotation Cluster 27	Enrichment Score: 0.5902223894707931
Category	Term	Count	%	PValue	Genes	List Total	Pop Hits	Pop Total	Fold Enrichment	Bonferroni	Benjamini	FDR
GOTERM_BP_FAT	GO:0007155~cell adhesion	11	2.09524	0.113335	FBGN0031879, FBGN0003328, FBGN0010395, FBGN0037240, FBGN0035049, FBGN0014380, FBGN0030749, FBGN0037293, FBGN0004635, FBGN0039709, FBGN0002789	296	174	7937	1.69515	1	0.934555	85.9499
GOTERM_BP_FAT	GO:0022610~biological adhesion	11	2.09524	0.161856	FBGN0031879, FBGN0003328, FBGN0010395, FBGN0037240, FBGN0035049, FBGN0014380, FBGN0030749, FBGN0037293, FBGN0004635, FBGN0039709, FBGN0002789	296	188	7937	1.56892	1	0.961569	94.3905
GOTERM_BP_FAT	GO:0016337~cell-cell adhesion	4	0.761905	0.376498	FBGN0003328, FBGN0010395, FBGN0004635, FBGN0039709	296	59	7937	1.81791	1	0.996107	99.9551
GOTERM_MF_FAT	GO:0005509~calcium ion binding	10	1.90476	0.630743	FBGN0031879, FBGN0035049, FBGN0030013, FBGN0038088, FBGN0014380, FBGN0004687, FBGN0030749, FBGN0000083, FBGN0039709, FBGN0002789	316	242	7918	1.03541	1	0.994693	99.9999
Annotation Cluster 28	Enrichment Score: 0.5585664336465439
Category	Term	Count	%	PValue	Genes	List Total	Pop Hits	Pop Total	Fold Enrichment	Bonferroni	Benjamini	FDR
GOTERM_MF_FAT	GO:0015103~inorganic anion transmembrane transporter activity	5	0.952381	0.0628086	FBGN0039789, FBGN0034275, FBGN0033048, FBGN0031307, FBGN0016684	316	38	7918	3.29697	1	0.661834	60.364
GOTERM_MF_FAT	GO:0005316~high affinity inorganic phosphate:sodium symporter activity	3	0.571429	0.159181	FBGN0033048, FBGN0031307, FBGN0016684	316	18	7918	4.17616	1	0.828633	91.5711
GOTERM_MF_FAT	GO:0005436~sodium:phosphate symporter activity	3	0.571429	0.202616	FBGN0033048, FBGN0031307, FBGN0016684	316	21	7918	3.57957	1	0.884967	96.045
GOTERM_MF_FAT	GO:0015114~phosphate transmembrane transporter activity	3	0.571429	0.277083	FBGN0033048, FBGN0031307, FBGN0016684	316	26	7918	2.89119	1	0.913633	99.0234
GOTERM_MF_FAT	GO:0015294~solute:cation symporter activity	5	0.952381	0.394579	FBGN0033048, FBGN0028562, FBGN0029762, FBGN0031307, FBGN0016684	316	80	7918	1.56606	1	0.968374	99.9222
GOTERM_MF_FAT	GO:0015293~symporter activity	5	0.952381	0.430742	FBGN0033048, FBGN0028562, FBGN0029762, FBGN0031307, FBGN0016684	316	84	7918	1.49149	1	0.975616	99.9677
GOTERM_MF_FAT	GO:0015296~anion:cation symporter activity	3	0.571429	0.436326	FBGN0033048, FBGN0031307, FBGN0016684	316	37	7918	2.03165	1	0.975919	99.9719
GOTERM_MF_FAT	GO:0015370~solute:sodium symporter activity	4	0.761905	0.450454	FBGN0033048, FBGN0029762, FBGN0031307, FBGN0016684	316	62	7918	1.61658	1	0.976142	99.9805
GOTERM_MF_FAT	GO:0008509~anion transmembrane transporter activity	5	0.952381	0.501066	FBGN0039789, FBGN0034275, FBGN0033048, FBGN0031307, FBGN0016684	316	92	7918	1.36179	1	0.981996	99.9951
Annotation Cluster 29	Enrichment Score: 0.557065524249862
Category	Term	Count	%	PValue	Genes	List Total	Pop Hits	Pop Total	Fold Enrichment	Bonferroni	Benjamini	FDR
GOTERM_BP_FAT	GO:0019991~septate junction assembly	3	0.571429	0.129922	FBGN0037240, FBGN0001104, FBGN0001987	296	17	7937	4.73192	1	0.937107	89.6754
GOTERM_BP_FAT	GO:0043297~apical junction assembly	3	0.571429	0.265498	FBGN0037240, FBGN0001104, FBGN0001987	296	27	7937	2.97935	1	0.988081	99.3489
GOTERM_BP_FAT	GO:0007043~cell-cell junction assembly	3	0.571429	0.29339	FBGN0037240, FBGN0001104, FBGN0001987	296	29	7937	2.77388	1	0.991111	99.6538
GOTERM_BP_FAT	GO:0034329~cell junction assembly	3	0.571429	0.30729	FBGN0037240, FBGN0001104, FBGN0001987	296	30	7937	2.68142	1	0.992095	99.7496
GOTERM_BP_FAT	GO:0045216~cell-cell junction organization	3	0.571429	0.375698	FBGN0037240, FBGN0001104, FBGN0001987	296	35	7937	2.29836	1	0.996244	99.9541
GOTERM_BP_FAT	GO:0034330~cell junction organization	3	0.571429	0.389071	FBGN0037240, FBGN0001104, FBGN0001987	296	36	7937	2.23452	1	0.996602	99.9678
Annotation Cluster 30	Enrichment Score: 0.553689899366338
Category	Term	Count	%	PValue	Genes	List Total	Pop Hits	Pop Total	Fold Enrichment	Bonferroni	Benjamini	FDR
GOTERM_BP_FAT	GO:0002759~regulation of antimicrobial humoral response	3	0.571429	0.279454	FBGN0014018, FBGN0030310, FBGN0015765	296	28	7937	2.87295	1	0.989467	99.5239
GOTERM_BP_FAT	GO:0002920~regulation of humoral immune response	3	0.571429	0.279454	FBGN0014018, FBGN0030310, FBGN0015765	296	28	7937	2.87295	1	0.989467	99.5239
GOTERM_BP_FAT	GO:0002831~regulation of response to biotic stimulus	3	0.571429	0.279454	FBGN0014018, FBGN0030310, FBGN0015765	296	28	7937	2.87295	1	0.989467	99.5239
GOTERM_BP_FAT	GO:0043900~regulation of multi-organism process	3	0.571429	0.279454	FBGN0014018, FBGN0030310, FBGN0015765	296	28	7937	2.87295	1	0.989467	99.5239
Annotation Cluster 31	Enrichment Score: 0.49758556878378735
Category	Term	Count	%	PValue	Genes	List Total	Pop Hits	Pop Total	Fold Enrichment	Bonferroni	Benjamini	FDR
GOTERM_BP_FAT	GO:0042440~pigment metabolic process	6	1.14286	0.0979557	FBGN0002641, FBGN0000241, FBGN0037896, FBGN0021944, FBGN0037515, FBGN0028990	296	66	7937	2.43765	1	0.918983	81.3992
GOTERM_BP_FAT	GO:0019748~secondary metabolic process	6	1.14286	0.128909	FBGN0002641, FBGN0028841, FBGN0000241, FBGN0037896, FBGN0037515, FBGN0028990	296	72	7937	2.23452	1	0.938336	89.4775
GOTERM_BP_FAT	GO:0042441~eye pigment metabolic process	3	0.571429	0.389071	FBGN0002641, FBGN0000241, FBGN0037896	296	36	7937	2.23452	1	0.996602	99.9678
GOTERM_BP_FAT	GO:0048069~eye pigmentation	3	0.571429	0.453851	FBGN0002641, FBGN0000241, FBGN0037896	296	41	7937	1.96201	1	0.998348	99.9948
GOTERM_BP_FAT	GO:0048066~pigmentation during development	3	0.571429	0.668281	FBGN0002641, FBGN0000241, FBGN0037896	296	61	7937	1.31873	1	0.999841	100
GOTERM_BP_FAT	GO:0043473~pigmentation	3	0.571429	0.693859	FBGN0002641, FBGN0000241, FBGN0037896	296	64	7937	1.25692	1	0.9999	100
Annotation Cluster 32	Enrichment Score: 0.41920588488557137
Category	Term	Count	%	PValue	Genes	List Total	Pop Hits	Pop Total	Fold Enrichment	Bonferroni	Benjamini	FDR
GOTERM_BP_FAT	GO:0042440~pigment metabolic process	6	1.14286	0.0979557	FBGN0002641, FBGN0000241, FBGN0037896, FBGN0021944, FBGN0037515, FBGN0028990	296	66	7937	2.43765	1	0.918983	81.3992
GOTERM_BP_FAT	GO:0018130~heterocycle biosynthetic process	4	0.761905	0.396825	FBGN0002641, FBGN0038516, FBGN0000241, FBGN0021944	296	61	7937	1.75831	1	0.996912	99.9738
GOTERM_BP_FAT	GO:0046148~pigment biosynthetic process	3	0.571429	0.62187	FBGN0002641, FBGN0000241, FBGN0021944	296	56	7937	1.43647	1	0.999698	100
GOTERM_BP_FAT	GO:0044271~nitrogen compound biosynthetic process	7	1.33333	0.87066	FBGN0002641, FBGN0029823, FBGN0038516, FBGN0000241, FBGN0032393, FBGN0021944, FBGN0040377	296	233	7937	0.805576	1	0.999986	100
Annotation Cluster 33	Enrichment Score: 0.4139922123496833
Category	Term	Count	%	PValue	Genes	List Total	Pop Hits	Pop Total	Fold Enrichment	Bonferroni	Benjamini	FDR
GOTERM_MF_FAT	GO:0050660~FAD binding	5	0.952381	0.223872	FBGN0020653, FBGN0032775, FBGN0025628, FBGN0037896, FBGN0032819	316	61	7918	2.05385	1	0.897812	97.3101
GOTERM_MF_FAT	GO:0048037~cofactor binding	10	1.90476	0.315953	FBGN0020653, FBGN0002641, FBGN0029823, FBGN0032775, FBGN0051864, FBGN0025628, FBGN0032393, FBGN0037896, FBGN0259977, FBGN0032819	316	185	7918	1.35443	1	0.935044	99.5561
GOTERM_MF_FAT	GO:0050662~coenzyme binding	5	0.952381	0.809844	FBGN0020653, FBGN0032775, FBGN0025628, FBGN0037896, FBGN0032819	316	139	7918	0.90133	1	0.99947	100
Annotation Cluster 34	Enrichment Score: 0.40866845737328344
Category	Term	Count	%	PValue	Genes	List Total	Pop Hits	Pop Total	Fold Enrichment	Bonferroni	Benjamini	FDR
GOTERM_BP_FAT	GO:0043039~tRNA aminoacylation	4	0.761905	0.253643	FBGN0027094, FBGN0002069, FBGN0030660, FBGN0010803	296	47	7937	2.28206	1	0.988284	99.1545
GOTERM_BP_FAT	GO:0006418~tRNA aminoacylation for protein translation	4	0.761905	0.253643	FBGN0027094, FBGN0002069, FBGN0030660, FBGN0010803	296	47	7937	2.28206	1	0.988284	99.1545
GOTERM_BP_FAT	GO:0043038~amino acid activation	4	0.761905	0.263762	FBGN0027094, FBGN0002069, FBGN0030660, FBGN0010803	296	48	7937	2.23452	1	0.988264	99.3233
GOTERM_MF_FAT	GO:0016876~ligase activity, forming aminoacyl-tRNA and related compounds	4	0.761905	0.298215	FBGN0027094, FBGN0002069, FBGN0030660, FBGN0010803	316	48	7918	2.08808	1	0.924947	99.3604
GOTERM_MF_FAT	GO:0004812~aminoacyl-tRNA ligase activity	4	0.761905	0.298215	FBGN0027094, FBGN0002069, FBGN0030660, FBGN0010803	316	48	7918	2.08808	1	0.924947	99.3604
GOTERM_MF_FAT	GO:0016875~ligase activity, forming carbon-oxygen bonds	4	0.761905	0.298215	FBGN0027094, FBGN0002069, FBGN0030660, FBGN0010803	316	48	7918	2.08808	1	0.924947	99.3604
GOTERM_BP_FAT	GO:0006399~tRNA metabolic process	5	0.952381	0.464634	FBGN0027094, FBGN0002069, FBGN0030660, FBGN0010803, FBGN0032819	296	94	7937	1.42629	1	0.998588	99.9963
KEGG_PATHWAY	dme00970:Aminoacyl-tRNA biosynthesis	3	0.571429	0.534418	FBGN0027094, FBGN0002069, FBGN0010803	94	39	2054	1.68085	1	0.970298	99.9625
GOTERM_BP_FAT	GO:0034660~ncRNA metabolic process	5	0.952381	0.734542	FBGN0027094, FBGN0002069, FBGN0030660, FBGN0010803, FBGN0032819	296	133	7937	1.00805	1	0.99993	100
GOTERM_BP_FAT	GO:0006412~translation	10	1.90476	0.997837	FBGN0042712, FBGN0027094, FBGN0002069, FBGN0039622, FBGN0030660, FBGN0053158, FBGN0061362, FBGN0010803, FBGN0029785, FBGN0041588	296	520	7937	0.515657	1	1	100
Annotation Cluster 35	Enrichment Score: 0.4039038834546454
Category	Term	Count	%	PValue	Genes	List Total	Pop Hits	Pop Total	Fold Enrichment	Bonferroni	Benjamini	FDR
GOTERM_BP_FAT	GO:0055059~asymmetric neuroblast division	3	0.571429	0.196157	FBGN0011674, FBGN0004106, FBGN0001104	296	22	7937	3.65648	1	0.974364	97.1631
GOTERM_BP_FAT	GO:0055057~neuroblast division	3	0.571429	0.196157	FBGN0011674, FBGN0004106, FBGN0001104	296	22	7937	3.65648	1	0.974364	97.1631
GOTERM_BP_FAT	GO:0048103~somatic stem cell division	3	0.571429	0.29339	FBGN0011674, FBGN0004106, FBGN0001104	296	29	7937	2.77388	1	0.991111	99.6538
GOTERM_BP_FAT	GO:0007405~neuroblast proliferation	3	0.571429	0.362206	FBGN0011674, FBGN0004106, FBGN0001104	296	34	7937	2.36596	1	0.995619	99.9349
GOTERM_BP_FAT	GO:0008283~cell proliferation	6	1.14286	0.512692	FBGN0011674, FBGN0004106, FBGN0001104, FBGN0015376, FBGN0022213, FBGN0031888	296	127	7937	1.26681	1	0.998806	99.9992
GOTERM_BP_FAT	GO:0017145~stem cell division	3	0.571429	0.570621	FBGN0011674, FBGN0004106, FBGN0001104	296	51	7937	1.57731	1	0.999436	99.9999
GOTERM_BP_FAT	GO:0008356~asymmetric cell division	3	0.571429	0.64101	FBGN0011674, FBGN0004106, FBGN0001104	296	58	7937	1.38694	1	0.999758	100
GOTERM_BP_FAT	GO:0045165~cell fate commitment	8	1.52381	0.765759	FBGN0001320, FBGN0011674, FBGN0001168, FBGN0004106, FBGN0001104, FBGN0003483, FBGN0000492, FBGN0004635	296	232	7937	0.924627	1	0.999948	100
Annotation Cluster 36	Enrichment Score: 0.3584415928895997
Category	Term	Count	%	PValue	Genes	List Total	Pop Hits	Pop Total	Fold Enrichment	Bonferroni	Benjamini	FDR
GOTERM_BP_FAT	GO:0012501~programmed cell death	9	1.71429	0.209136	FBGN0086346, FBGN0035049, FBGN0000565, FBGN0036237, FBGN0046687, FBGN0029093, FBGN0022213, FBGN0033051, FBGN0011703	296	153	7937	1.57731	1	0.978447	97.8248
GOTERM_BP_FAT	GO:0008219~cell death	9	1.71429	0.25486	FBGN0086346, FBGN0035049, FBGN0000565, FBGN0036237, FBGN0046687, FBGN0029093, FBGN0022213, FBGN0033051, FBGN0011703	296	162	7937	1.48968	1	0.987961	99.1768
GOTERM_BP_FAT	GO:0035272~exocrine system development	8	1.52381	0.258912	FBGN0001168, FBGN0003328, FBGN0003866, FBGN0035049, FBGN0000565, FBGN0029093, FBGN0004635, FBGN0031888	296	139	7937	1.54326	1	0.988319	99.2468
GOTERM_BP_FAT	GO:0007431~salivary gland development	8	1.52381	0.258912	FBGN0001168, FBGN0003328, FBGN0003866, FBGN0035049, FBGN0000565, FBGN0029093, FBGN0004635, FBGN0031888	296	139	7937	1.54326	1	0.988319	99.2468
GOTERM_BP_FAT	GO:0016265~death	9	1.71429	0.260129	FBGN0086346, FBGN0035049, FBGN0000565, FBGN0036237, FBGN0046687, FBGN0029093, FBGN0022213, FBGN0033051, FBGN0011703	296	163	7937	1.48054	1	0.988006	99.2668
GOTERM_BP_FAT	GO:0006915~apoptosis	5	0.952381	0.32105	FBGN0086346, FBGN0036237, FBGN0022213, FBGN0033051, FBGN0011703	296	77	7937	1.74118	1	0.99328	99.8195
GOTERM_BP_FAT	GO:0048732~gland development	8	1.52381	0.403257	FBGN0001168, FBGN0003328, FBGN0003866, FBGN0035049, FBGN0000565, FBGN0029093, FBGN0004635, FBGN0031888	296	163	7937	1.31603	1	0.997123	99.978
GOTERM_BP_FAT	GO:0022612~gland morphogenesis	5	0.952381	0.617351	FBGN0001168, FBGN0035049, FBGN0000565, FBGN0029093, FBGN0031888	296	114	7937	1.17606	1	0.9997	100
GOTERM_BP_FAT	GO:0007435~salivary gland morphogenesis	5	0.952381	0.617351	FBGN0001168, FBGN0035049, FBGN0000565, FBGN0029093, FBGN0031888	296	114	7937	1.17606	1	0.9997	100
GOTERM_BP_FAT	GO:0048102~autophagic cell death	3	0.571429	0.725412	FBGN0035049, FBGN0000565, FBGN0029093	296	68	7937	1.18298	1	0.99992	100
GOTERM_BP_FAT	GO:0035070~salivary gland histolysis	3	0.571429	0.725412	FBGN0035049, FBGN0000565, FBGN0029093	296	68	7937	1.18298	1	0.99992	100
GOTERM_BP_FAT	GO:0035071~salivary gland cell autophagic cell death	3	0.571429	0.725412	FBGN0035049, FBGN0000565, FBGN0029093	296	68	7937	1.18298	1	0.99992	100
GOTERM_BP_FAT	GO:0007559~histolysis	3	0.571429	0.740134	FBGN0035049, FBGN0000565, FBGN0029093	296	70	7937	1.14918	1	0.999937	100
GOTERM_BP_FAT	GO:0016271~tissue death	3	0.571429	0.740134	FBGN0035049, FBGN0000565, FBGN0029093	296	70	7937	1.14918	1	0.999937	100
Annotation Cluster 37	Enrichment Score: 0.34959281109849616
Category	Term	Count	%	PValue	Genes	List Total	Pop Hits	Pop Total	Fold Enrichment	Bonferroni	Benjamini	FDR
GOTERM_BP_FAT	GO:0042048~olfactory behavior	6	1.14286	0.278091	FBGN0003328, FBGN0261113, FBGN0010395, FBGN0034470, FBGN0034468, FBGN0004635	296	95	7937	1.69353	1	0.989706	99.509
GOTERM_BP_FAT	GO:0016337~cell-cell adhesion	4	0.761905	0.376498	FBGN0003328, FBGN0010395, FBGN0004635, FBGN0039709	296	59	7937	1.81791	1	0.996107	99.9551
GOTERM_BP_FAT	GO:0007635~chemosensory behavior	6	1.14286	0.388813	FBGN0003328, FBGN0261113, FBGN0010395, FBGN0034470, FBGN0034468, FBGN0004635	296	110	7937	1.46259	1	0.996756	99.9675
GOTERM_BP_FAT	GO:0007610~behavior	10	1.90476	0.981608	FBGN0014135, FBGN0027109, FBGN0003888, FBGN0003328, FBGN0261113, FBGN0010395, FBGN0003068, FBGN0034470, FBGN0034468, FBGN0004635	296	429	7937	0.625039	1	1	100
Annotation Cluster 38	Enrichment Score: 0.3437301483211409
Category	Term	Count	%	PValue	Genes	List Total	Pop Hits	Pop Total	Fold Enrichment	Bonferroni	Benjamini	FDR
GOTERM_MF_FAT	GO:0005184~neuropeptide hormone activity	3	0.571429	0.380148	FBGN0027109, FBGN0013767, FBGN0000715	316	33	7918	2.27791	1	0.964591	99.8912
GOTERM_BP_FAT	GO:0007218~neuropeptide signaling pathway	3	0.571429	0.389071	FBGN0027109, FBGN0013767, FBGN0000715	296	36	7937	2.23452	1	0.996602	99.9678
GOTERM_MF_FAT	GO:0005179~hormone activity	3	0.571429	0.629257	FBGN0027109, FBGN0013767, FBGN0000715	316	53	7918	1.41832	1	0.994892	99.9999
Annotation Cluster 39	Enrichment Score: 0.32216467168199975
Category	Term	Count	%	PValue	Genes	List Total	Pop Hits	Pop Total	Fold Enrichment	Bonferroni	Benjamini	FDR
GOTERM_BP_FAT	GO:0008652~cellular amino acid biosynthetic process	3	0.571429	0.29339	FBGN0029823, FBGN0038516, FBGN0032393	296	29	7937	2.77388	1	0.991111	99.6538
GOTERM_BP_FAT	GO:0016053~organic acid biosynthetic process	4	0.761905	0.426965	FBGN0001941, FBGN0029823, FBGN0038516, FBGN0032393	296	64	7937	1.67589	1	0.997864	99.9887
GOTERM_BP_FAT	GO:0046394~carboxylic acid biosynthetic process	4	0.761905	0.426965	FBGN0001941, FBGN0029823, FBGN0038516, FBGN0032393	296	64	7937	1.67589	1	0.997864	99.9887
GOTERM_BP_FAT	GO:0009309~amine biosynthetic process	3	0.571429	0.526137	FBGN0029823, FBGN0038516, FBGN0032393	296	47	7937	1.71154	1	0.999033	99.9995
GOTERM_BP_FAT	GO:0044271~nitrogen compound biosynthetic process	7	1.33333	0.87066	FBGN0002641, FBGN0029823, FBGN0038516, FBGN0000241, FBGN0032393, FBGN0021944, FBGN0040377	296	233	7937	0.805576	1	0.999986	100
Annotation Cluster 40	Enrichment Score: 0.26106435166277286
Category	Term	Count	%	PValue	Genes	List Total	Pop Hits	Pop Total	Fold Enrichment	Bonferroni	Benjamini	FDR
GOTERM_MF_FAT	GO:0043169~cation binding	73	13.9048	0.423028	FBGN0037683, FBGN0034417, FBGN0034312, FBGN0034117, FBGN0031093, FBGN0034225, FBGN0038088, FBGN0032597, FBGN0000083, FBGN0001320, FBGN0022355, FBGN0022359, FBGN0039593, FBGN0036169, FBGN0036702, FBGN0002869, FBGN0002868, FBGN0038981, FBGN0053099, FBGN0051427, FBGN0031879, FBGN0029791, FBGN0020414, FBGN0033065, FBGN0010173, FBGN0033926, FBGN0030013, FBGN0030610, FBGN0014380, FBGN0036778, FBGN00531…	316	1764	7918	1.03694	1	0.974698	99.9609
GOTERM_MF_FAT	GO:0043167~ion binding	73	13.9048	0.440353	FBGN0037683, FBGN0034417, FBGN0034312, FBGN0034117, FBGN0031093, FBGN0034225, FBGN0038088, FBGN0032597, FBGN0000083, FBGN0001320, FBGN0022355, FBGN0022359, FBGN0039593, FBGN0036169, FBGN0036702, FBGN0002869, FBGN0002868, FBGN0038981, FBGN0053099, FBGN0051427, FBGN0031879, FBGN0029791, FBGN0020414, FBGN0033065, FBGN0010173, FBGN0033926, FBGN0030013, FBGN0030610, FBGN0014380, FBGN0036778, FBGN00531…	316	1772	7918	1.03226	1	0.974548	99.9747
GOTERM_MF_FAT	GO:0046914~transition metal ion binding	56	10.6667	0.455371	FBGN0037683, FBGN0034312, FBGN0031093, FBGN0032597, FBGN0001320, FBGN0022355, FBGN0022359, FBGN0036702, FBGN0002869, FBGN0002868, FBGN0053099, FBGN0051427, FBGN0038981, FBGN0029791, FBGN0033065, FBGN0033926, FBGN0010173, FBGN0030610, FBGN0036778, FBGN0053192, FBGN0038470, FBGN0025381, FBGN0002641, FBGN0035766, FBGN0003866, FBGN0030246, FBGN0010015, FBGN0033304, FBGN0032246, FBGN0033775, FBGN00402…	316	1354	7918	1.03633	1	0.97629	99.9828
GOTERM_MF_FAT	GO:0046872~metal ion binding	67	12.7619	0.650536	FBGN0037683, FBGN0034312, FBGN0031093, FBGN0034225, FBGN0038088, FBGN0032597, FBGN0000083, FBGN0001320, FBGN0022355, FBGN0022359, FBGN0039593, FBGN0036702, FBGN0002869, FBGN0002868, FBGN0038981, FBGN0053099, FBGN0051427, FBGN0031879, FBGN0029791, FBGN0033065, FBGN0033926, FBGN0030013, FBGN0010173, FBGN0030610, FBGN0014380, FBGN0036778, FBGN0053192, FBGN0038470, FBGN0025381, FBGN0002641, FBGN00357…	316	1718	7918	0.977192	1	0.994962	100
GOTERM_MF_FAT	GO:0008270~zinc ion binding	35	6.66667	0.897165	FBGN0037683, FBGN0035766, FBGN0003866, FBGN0034312, FBGN0030246, FBGN0010015, FBGN0032246, FBGN0040294, FBGN0085354, FBGN0033917, FBGN0031500, FBGN0259209, FBGN0039656, FBGN0034728, FBGN0001320, FBGN0022359, FBGN0024992, FBGN0003483, FBGN0036702, FBGN0050431, FBGN0002869, FBGN0002868, FBGN0032819, FBGN0051427, FBGN0029791, FBGN0035049, FBGN0033926, FBGN0010173, FBGN0001978, FBGN0061362, FBGN00531…	316	1026	7918	0.85477	1	0.999937	100
Annotation Cluster 41	Enrichment Score: 0.24717633101840325
Category	Term	Count	%	PValue	Genes	List Total	Pop Hits	Pop Total	Fold Enrichment	Bonferroni	Benjamini	FDR
GOTERM_BP_FAT	GO:0008544~epidermis development	5	0.952381	0.101855	FBGN0001320, FBGN0003866, FBGN0003447, FBGN0001987, FBGN0011726	296	48	7937	2.79314	1	0.91982	82.6685
GOTERM_BP_FAT	GO:0007398~ectoderm development	6	1.14286	0.107813	FBGN0001320, FBGN0003866, FBGN0003447, FBGN0000492, FBGN0001987, FBGN0011726	296	68	7937	2.36596	1	0.928065	84.4521
GOTERM_BP_FAT	GO:0009954~proximal/distal pattern formation	3	0.571429	0.209889	FBGN0003866, FBGN0001987, FBGN0004635	296	23	7937	3.4975	1	0.977733	97.8583
GOTERM_BP_FAT	GO:0035317~imaginal disc-derived wing hair organization	3	0.571429	0.348607	FBGN0003447, FBGN0001987, FBGN0011726	296	33	7937	2.43765	1	0.994879	99.9082
GOTERM_BP_FAT	GO:0035316~non-sensory hair organization	3	0.571429	0.362206	FBGN0003447, FBGN0001987, FBGN0011726	296	34	7937	2.36596	1	0.995619	99.9349
GOTERM_BP_FAT	GO:0035315~hair cell differentiation	3	0.571429	0.362206	FBGN0003447, FBGN0001987, FBGN0011726	296	34	7937	2.36596	1	0.995619	99.9349
GOTERM_BP_FAT	GO:0009913~epidermal cell differentiation	3	0.571429	0.389071	FBGN0003447, FBGN0001987, FBGN0011726	296	36	7937	2.23452	1	0.996602	99.9678
GOTERM_BP_FAT	GO:0007389~pattern specification process	20	3.80952	0.421864	FBGN0001168, FBGN0001320, FBGN0035089, FBGN0003866, FBGN0000308, FBGN0003447, FBGN0000395, FBGN0003483, FBGN0000492, FBGN0023214, FBGN0004635, FBGN0031114, FBGN0028990, FBGN0004360, FBGN0086347, FBGN0040294, FBGN0001987, FBGN0000083, FBGN0011726, FBGN0039709	296	480	7937	1.11726	1	0.997764	99.9869
GOTERM_BP_FAT	GO:0003002~regionalization	18	3.42857	0.507856	FBGN0001168, FBGN0001320, FBGN0035089, FBGN0003866, FBGN0000308, FBGN0003447, FBGN0000395, FBGN0003483, FBGN0000492, FBGN0004635, FBGN0031114, FBGN0028990, FBGN0004360, FBGN0040294, FBGN0001987, FBGN0000083, FBGN0011726, FBGN0039709	296	454	7937	1.06312	1	0.99887	99.9991
GOTERM_BP_FAT	GO:0035220~wing disc development	10	1.90476	0.724146	FBGN0260962, FBGN0003866, FBGN0003447, FBGN0000395, FBGN0000492, FBGN0001987, FBGN0004635, FBGN0011726, FBGN0000083, FBGN0039709	296	281	7937	0.954242	1	0.999926	100
GOTERM_BP_FAT	GO:0007444~imaginal disc development	14	2.66667	0.769233	FBGN0014135, FBGN0000308, FBGN0003866, FBGN0003447, FBGN0000395, FBGN0000492, FBGN0004635, FBGN0260962, FBGN0020414, FBGN0035049, FBGN0001987, FBGN0000083, FBGN0011726, FBGN0039709	296	412	7937	0.911162	1	0.999951	100
GOTERM_BP_FAT	GO:0009886~post-embryonic morphogenesis	12	2.28571	0.769339	FBGN0003866, FBGN0035049, FBGN0000308, FBGN0000565, FBGN0003447, FBGN0000395, FBGN0000492, FBGN0029093, FBGN0001987, FBGN0004635, FBGN0011726, FBGN0026084	296	353	7937	0.911531	1	0.999948	100
GOTERM_BP_FAT	GO:0002165~instar larval or pupal development	14	2.66667	0.786398	FBGN0000308, FBGN0003866, FBGN0003447, FBGN0000395, FBGN0000492, FBGN0029093, FBGN0004635, FBGN0035049, FBGN0086917, FBGN0000565, FBGN0034728, FBGN0001987, FBGN0011726, FBGN0026084	296	418	7937	0.898083	1	0.99996	100
GOTERM_BP_FAT	GO:0007552~metamorphosis	12	2.28571	0.796498	FBGN0035089, FBGN0003866, FBGN0035049, FBGN0000308, FBGN0000565, FBGN0003447, FBGN0000395, FBGN0000492, FBGN0029093, FBGN0001987, FBGN0004635, FBGN0011726	296	362	7937	0.888868	1	0.999964	100
GOTERM_BP_FAT	GO:0007476~imaginal disc-derived wing morphogenesis	7	1.33333	0.826896	FBGN0003866, FBGN0003447, FBGN0000395, FBGN0000492, FBGN0001987, FBGN0004635, FBGN0011726	296	218	7937	0.861006	1	0.999976	100
GOTERM_BP_FAT	GO:0009791~post-embryonic development	14	2.66667	0.827737	FBGN0000308, FBGN0003866, FBGN0003447, FBGN0000395, FBGN0000492, FBGN0029093, FBGN0004635, FBGN0035049, FBGN0086917, FBGN0000565, FBGN0034728, FBGN0001987, FBGN0011726, FBGN0026084	296	434	7937	0.864974	1	0.999976	100
GOTERM_BP_FAT	GO:0007472~wing disc morphogenesis	7	1.33333	0.833338	FBGN0003866, FBGN0003447, FBGN0000395, FBGN0000492, FBGN0001987, FBGN0004635, FBGN0011726	296	220	7937	0.853179	1	0.999978	100
GOTERM_BP_FAT	GO:0007560~imaginal disc morphogenesis	9	1.71429	0.835614	FBGN0003866, FBGN0035049, FBGN0000308, FBGN0003447, FBGN0000395, FBGN0000492, FBGN0001987, FBGN0004635, FBGN0011726	296	284	7937	0.849745	1	0.999976	100
GOTERM_BP_FAT	GO:0048563~post-embryonic organ morphogenesis	9	1.71429	0.835614	FBGN0003866, FBGN0035049, FBGN0000308, FBGN0003447, FBGN0000395, FBGN0000492, FBGN0001987, FBGN0004635, FBGN0011726	296	284	7937	0.849745	1	0.999976	100
GOTERM_BP_FAT	GO:0048707~instar larval or pupal morphogenesis	11	2.09524	0.838165	FBGN0003866, FBGN0035049, FBGN0000308, FBGN0000565, FBGN0003447, FBGN0000395, FBGN0000492, FBGN0029093, FBGN0001987, FBGN0004635, FBGN0011726	296	347	7937	0.850018	1	0.999977	100
GOTERM_BP_FAT	GO:0035120~post-embryonic appendage morphogenesis	7	1.33333	0.859989	FBGN0003866, FBGN0003447, FBGN0000395, FBGN0000492, FBGN0001987, FBGN0004635, FBGN0011726	296	229	7937	0.819648	1	0.999981	100
GOTERM_BP_FAT	GO:0048569~post-embryonic organ development	9	1.71429	0.868946	FBGN0003866, FBGN0035049, FBGN0000308, FBGN0003447, FBGN0000395, FBGN0000492, FBGN0001987, FBGN0004635, FBGN0011726	296	297	7937	0.812551	1	0.999986	100
GOTERM_BP_FAT	GO:0035114~imaginal disc-derived appendage morphogenesis	7	1.33333	0.885394	FBGN0003866, FBGN0003447, FBGN0000395, FBGN0000492, FBGN0001987, FBGN0004635, FBGN0011726	296	239	7937	0.785353	1	0.99999	100
GOTERM_BP_FAT	GO:0035107~appendage morphogenesis	7	1.33333	0.892215	FBGN0003866, FBGN0003447, FBGN0000395, FBGN0000492, FBGN0001987, FBGN0004635, FBGN0011726	296	242	7937	0.775617	1	0.999992	100
GOTERM_BP_FAT	GO:0048737~imaginal disc-derived appendage development	7	1.33333	0.894412	FBGN0003866, FBGN0003447, FBGN0000395, FBGN0000492, FBGN0001987, FBGN0004635, FBGN0011726	296	243	7937	0.772425	1	0.999992	100
GOTERM_BP_FAT	GO:0048736~appendage development	7	1.33333	0.900773	FBGN0003866, FBGN0003447, FBGN0000395, FBGN0000492, FBGN0001987, FBGN0004635, FBGN0011726	296	246	7937	0.763005	1	0.999994	100
Annotation Cluster 42	Enrichment Score: 0.24700829143798364
Category	Term	Count	%	PValue	Genes	List Total	Pop Hits	Pop Total	Fold Enrichment	Bonferroni	Benjamini	FDR
GOTERM_BP_FAT	GO:0035222~wing disc pattern formation	4	0.761905	0.466289	FBGN0003866, FBGN0000492, FBGN0000083, FBGN0039709	296	68	7937	1.57731	1	0.998559	99.9964
GOTERM_BP_FAT	GO:0007447~imaginal disc pattern formation	5	0.952381	0.480987	FBGN0003866, FBGN0000492, FBGN0004635, FBGN0000083, FBGN0039709	296	96	7937	1.39657	1	0.998734	99.9977
GOTERM_BP_FAT	GO:0009953~dorsal/ventral pattern formation	6	1.14286	0.567472	FBGN0003866, FBGN0003483, FBGN0000492, FBGN0000083, FBGN0031114, FBGN0028990	296	135	7937	1.19174	1	0.999458	99.9999
GOTERM_BP_FAT	GO:0007450~dorsal/ventral pattern formation, imaginal disc	3	0.571429	0.631536	FBGN0003866, FBGN0000492, FBGN0000083	296	57	7937	1.41127	1	0.99973	100
GOTERM_BP_FAT	GO:0035220~wing disc development	10	1.90476	0.724146	FBGN0260962, FBGN0003866, FBGN0003447, FBGN0000395, FBGN0000492, FBGN0001987, FBGN0004635, FBGN0011726, FBGN0000083, FBGN0039709	296	281	7937	0.954242	1	0.999926	100
Annotation Cluster 43	Enrichment Score: 0.22010377206307044
Category	Term	Count	%	PValue	Genes	List Total	Pop Hits	Pop Total	Fold Enrichment	Bonferroni	Benjamini	FDR
GOTERM_BP_FAT	GO:0051783~regulation of nuclear division	3	0.571429	0.466338	FBGN0001320, FBGN0028978, FBGN0039638	296	42	7937	1.9153	1	0.998483	99.9964
GOTERM_BP_FAT	GO:0007088~regulation of mitosis	3	0.571429	0.466338	FBGN0001320, FBGN0028978, FBGN0039638	296	42	7937	1.9153	1	0.998483	99.9964
GOTERM_BP_FAT	GO:0033043~regulation of organelle organization	5	0.952381	0.581707	FBGN0001320, FBGN0010278, FBGN0028978, FBGN0020388, FBGN0039638	296	109	7937	1.23001	1	0.999529	99.9999
GOTERM_BP_FAT	GO:0010564~regulation of cell cycle process	4	0.761905	0.609429	FBGN0001320, FBGN0028978, FBGN0015799, FBGN0039638	296	84	7937	1.27687	1	0.999679	100
GOTERM_BP_FAT	GO:0007346~regulation of mitotic cell cycle	4	0.761905	0.711848	FBGN0001320, FBGN0028978, FBGN0015799, FBGN0039638	296	98	7937	1.09446	1	0.999913	100
GOTERM_BP_FAT	GO:0051726~regulation of cell cycle	5	0.952381	0.870883	FBGN0001320, FBGN0028978, FBGN0015799, FBGN0004106, FBGN0039638	296	166	7937	0.807656	1	0.999985	100
Annotation Cluster 44	Enrichment Score: 0.21990258454789746
Category	Term	Count	%	PValue	Genes	List Total	Pop Hits	Pop Total	Fold Enrichment	Bonferroni	Benjamini	FDR
GOTERM_BP_FAT	GO:0035152~regulation of tube architecture, open tracheal system	5	0.952381	0.0512479	FBGN0001320, FBGN0014135, FBGN0003660, FBGN0001987, FBGN0004635	296	38	7937	3.52818	1	0.82497	57.6122
GOTERM_BP_FAT	GO:0060541~respiratory system development	9	1.71429	0.209136	FBGN0001320, FBGN0014135, FBGN0001168, FBGN0003328, FBGN0004360, FBGN0035049, FBGN0003660, FBGN0001987, FBGN0004635	296	153	7937	1.57731	1	0.978447	97.8248
GOTERM_BP_FAT	GO:0007424~open tracheal system development	9	1.71429	0.209136	FBGN0001320, FBGN0014135, FBGN0001168, FBGN0003328, FBGN0004360, FBGN0035049, FBGN0003660, FBGN0001987, FBGN0004635	296	153	7937	1.57731	1	0.978447	97.8248
GOTERM_BP_FAT	GO:0051674~localization of cell	9	1.71429	0.444906	FBGN0001320, FBGN0014135, FBGN0003328, FBGN0003447, FBGN0014380, FBGN0003483, FBGN0046687, FBGN0011726, FBGN0031888	296	196	7937	1.23126	1	0.998231	99.9933
GOTERM_BP_FAT	GO:0016477~cell migration	8	1.52381	0.476495	FBGN0001320, FBGN0014135, FBGN0003328, FBGN0003447, FBGN0014380, FBGN0046687, FBGN0011726, FBGN0031888	296	175	7937	1.22579	1	0.998688	99.9974
GOTERM_BP_FAT	GO:0048870~cell motility	8	1.52381	0.54724	FBGN0001320, FBGN0014135, FBGN0003328, FBGN0003447, FBGN0014380, FBGN0046687, FBGN0011726, FBGN0031888	296	187	7937	1.14713	1	0.999297	99.9998
GOTERM_BP_FAT	GO:0007409~axonogenesis	7	1.33333	0.751309	FBGN0003888, FBGN0003328, FBGN0004360, FBGN0020388, FBGN0025878, FBGN0004635, FBGN0011726	296	198	7937	0.947976	1	0.99994	100
GOTERM_BP_FAT	GO:0030030~cell projection organization	12	2.28571	0.80502	FBGN0001320, FBGN0014135, FBGN0003888, FBGN0003328, FBGN0004360, FBGN0003447, FBGN0020388, FBGN0025878, FBGN0031781, FBGN0001987, FBGN0004635, FBGN0011726	296	365	7937	0.881562	1	0.999965	100
GOTERM_BP_FAT	GO:0032989~cellular component morphogenesis	17	3.2381	0.814953	FBGN0001320, FBGN0014135, FBGN0001168, FBGN0003888, FBGN0000308, FBGN0003447, FBGN0020388, FBGN0001104, FBGN0003483, FBGN0004635, FBGN0004360, FBGN0003328, FBGN0037240, FBGN0015799, FBGN0025878, FBGN0005655, FBGN0011726	296	518	7937	0.880002	1	0.999967	100
GOTERM_BP_FAT	GO:0035239~tube morphogenesis	3	0.571429	0.825377	FBGN0014135, FBGN0001168, FBGN0003660	296	84	7937	0.95765	1	0.999976	100
GOTERM_BP_FAT	GO:0048666~neuron development	11	2.09524	0.838165	FBGN0001320, FBGN0003888, FBGN0003328, FBGN0004360, FBGN0040294, FBGN0003447, FBGN0020388, FBGN0025878, FBGN0023214, FBGN0004635, FBGN0011726	296	347	7937	0.850018	1	0.999977	100
GOTERM_BP_FAT	GO:0048812~neuron projection morphogenesis	9	1.71429	0.841137	FBGN0001320, FBGN0003888, FBGN0003328, FBGN0004360, FBGN0003447, FBGN0020388, FBGN0025878, FBGN0004635, FBGN0011726	296	286	7937	0.843803	1	0.999977	100
GOTERM_BP_FAT	GO:0031175~neuron projection development	9	1.71429	0.843843	FBGN0001320, FBGN0003888, FBGN0003328, FBGN0004360, FBGN0003447, FBGN0020388, FBGN0025878, FBGN0004635, FBGN0011726	296	287	7937	0.840863	1	0.999978	100
GOTERM_BP_FAT	GO:0000902~cell morphogenesis	14	2.66667	0.846039	FBGN0001168, FBGN0014135, FBGN0001320, FBGN0003888, FBGN0000308, FBGN0020388, FBGN0003447, FBGN0001104, FBGN0004635, FBGN0003328, FBGN0004360, FBGN0037240, FBGN0025878, FBGN0011726	296	442	7937	0.849318	1	0.999975	100
GOTERM_BP_FAT	GO:0048858~cell projection morphogenesis	10	1.90476	0.848221	FBGN0001320, FBGN0014135, FBGN0003888, FBGN0003328, FBGN0004360, FBGN0003447, FBGN0020388, FBGN0025878, FBGN0004635, FBGN0011726	296	320	7937	0.837943	1	0.999976	100
GOTERM_BP_FAT	GO:0032990~cell part morphogenesis	10	1.90476	0.8739	FBGN0001320, FBGN0014135, FBGN0003888, FBGN0003328, FBGN0004360, FBGN0003447, FBGN0020388, FBGN0025878, FBGN0004635, FBGN0011726	296	331	7937	0.810096	1	0.999986	100
GOTERM_BP_FAT	GO:0006928~cell motion	9	1.71429	0.886587	FBGN0001320, FBGN0014135, FBGN0003888, FBGN0003328, FBGN0003447, FBGN0014380, FBGN0046687, FBGN0011726, FBGN0031888	296	305	7937	0.791238	1	0.99999	100
GOTERM_BP_FAT	GO:0035295~tube development	3	0.571429	0.888101	FBGN0014135, FBGN0001168, FBGN0003660	296	99	7937	0.812551	1	0.99999	100
GOTERM_BP_FAT	GO:0030182~neuron differentiation	12	2.28571	0.901508	FBGN0001320, FBGN0001168, FBGN0003888, FBGN0003328, FBGN0004360, FBGN0040294, FBGN0003447, FBGN0020388, FBGN0025878, FBGN0023214, FBGN0004635, FBGN0011726	296	409	7937	0.786724	1	0.999994	100
GOTERM_BP_FAT	GO:0048667~cell morphogenesis involved in neuron differentiation	8	1.52381	0.916462	FBGN0001320, FBGN0003888, FBGN0003328, FBGN0004360, FBGN0020388, FBGN0025878, FBGN0004635, FBGN0011726	296	288	7937	0.744839	1	0.999997	100
GOTERM_BP_FAT	GO:0000904~cell morphogenesis involved in differentiation	8	1.52381	0.938666	FBGN0001320, FBGN0003888, FBGN0003328, FBGN0004360, FBGN0020388, FBGN0025878, FBGN0004635, FBGN0011726	296	303	7937	0.707965	1	0.999999	100
Annotation Cluster 45	Enrichment Score: 0.19836125096539242
Category	Term	Count	%	PValue	Genes	List Total	Pop Hits	Pop Total	Fold Enrichment	Bonferroni	Benjamini	FDR
GOTERM_MF_FAT	GO:0003924~GTPase activity	7	1.33333	0.414934	FBGN0042712, FBGN0010223, FBGN0003888, FBGN0014029, FBGN0053158, FBGN0001104, FBGN0014380	316	130	7918	1.34922	1	0.973634	99.9523
GOTERM_MF_FAT	GO:0005525~GTP binding	7	1.33333	0.717768	FBGN0042712, FBGN0010223, FBGN0003888, FBGN0014029, FBGN0053158, FBGN0001104, FBGN0014380	316	178	7918	0.985386	1	0.997902	100
GOTERM_MF_FAT	GO:0032561~guanyl ribonucleotide binding	7	1.33333	0.732607	FBGN0042712, FBGN0010223, FBGN0003888, FBGN0014029, FBGN0053158, FBGN0001104, FBGN0014380	316	181	7918	0.969054	1	0.998278	100
GOTERM_MF_FAT	GO:0019001~guanyl nucleotide binding	7	1.33333	0.73743	FBGN0042712, FBGN0010223, FBGN0003888, FBGN0014029, FBGN0053158, FBGN0001104, FBGN0014380	316	182	7918	0.963729	1	0.998315	100
Annotation Cluster 46	Enrichment Score: 0.16698412879897662
Category	Term	Count	%	PValue	Genes	List Total	Pop Hits	Pop Total	Fold Enrichment	Bonferroni	Benjamini	FDR
GOTERM_BP_FAT	GO:0035290~trunk segmentation	3	0.571429	0.129922	FBGN0001320, FBGN0001168, FBGN0003866	296	17	7937	4.73192	1	0.937107	89.6754
GOTERM_BP_FAT	GO:0000122~negative regulation of transcription from RNA polymerase II promoter	5	0.952381	0.190572	FBGN0001320, FBGN0001168, FBGN0003068, FBGN0003866, FBGN0015799	296	61	7937	2.19788	1	0.973805	96.8238
GOTERM_MF_FAT	GO:0016564~transcription repressor activity	6	1.14286	0.438281	FBGN0001320, FBGN0001168, FBGN0003068, FBGN0003866, FBGN0033917, FBGN0015351, FBGN0038455	316	109	7918	1.37928	1	0.975216	99.9733
GOTERM_BP_FAT	GO:0045934~negative regulation of nucleobase, nucleoside, nucleotide and nucleic acid metabolic process	9	1.71429	0.59224	FBGN0001320, FBGN0001168, FBGN0003068, FBGN0003866, FBGN0015799, FBGN0015351, FBGN0085452, FBGN0003483, FBGN0023214, FBGN0038455	296	223	7937	1.08219	1	0.999581	100
GOTERM_BP_FAT	GO:0051172~negative regulation of nitrogen compound metabolic process	9	1.71429	0.59224	FBGN0001320, FBGN0001168, FBGN0003068, FBGN0003866, FBGN0015799, FBGN0015351, FBGN0085452, FBGN0003483, FBGN0023214, FBGN0038455	296	223	7937	1.08219	1	0.999581	100
GOTERM_BP_FAT	GO:0009880~embryonic pattern specification	9	1.71429	0.632223	FBGN0001320, FBGN0001168, FBGN0035089, FBGN0004360, FBGN0003866, FBGN0000308, FBGN0040294, FBGN0003483, FBGN0023214	296	231	7937	1.04471	1	0.99972	100
GOTERM_BP_FAT	GO:0016481~negative regulation of transcription	8	1.52381	0.654951	FBGN0001320, FBGN0001168, FBGN0003068, FBGN0003866, FBGN0015799, FBGN0015351, FBGN0003483, FBGN0023214, FBGN0038455	296	207	7937	1.0363	1	0.999804	100
GOTERM_BP_FAT	GO:0010558~negative regulation of macromolecule biosynthetic process	9	1.71429	0.701035	FBGN0001320, FBGN0001168, FBGN0037327, FBGN0003068, FBGN0003866, FBGN0015799, FBGN0015351, FBGN0003483, FBGN0023214, FBGN0038455	296	246	7937	0.981007	1	0.999912	100
GOTERM_BP_FAT	GO:0031327~negative regulation of cellular biosynthetic process	9	1.71429	0.71376	FBGN0001320, FBGN0001168, FBGN0037327, FBGN0003068, FBGN0003866, FBGN0015799, FBGN0015351, FBGN0003483, FBGN0023214, FBGN0038455	296	249	7937	0.969188	1	0.999912	100
GOTERM_BP_FAT	GO:0009890~negative regulation of biosynthetic process	9	1.71429	0.71376	FBGN0001320, FBGN0001168, FBGN0037327, FBGN0003068, FBGN0003866, FBGN0015799, FBGN0015351, FBGN0003483, FBGN0023214, FBGN0038455	296	249	7937	0.969188	1	0.999912	100
GOTERM_BP_FAT	GO:0006357~regulation of transcription from RNA polymerase II promoter	7	1.33333	0.724508	FBGN0001320, FBGN0001168, FBGN0003068, FBGN0003866, FBGN0014018, FBGN0015799, FBGN0037926	296	192	7937	0.977601	1	0.999922	100
GOTERM_BP_FAT	GO:0045892~negative regulation of transcription, DNA-dependent	6	1.14286	0.830847	FBGN0001320, FBGN0001168, FBGN0003068, FBGN0003866, FBGN0015799, FBGN0003483	296	187	7937	0.860348	1	0.999977	100
GOTERM_BP_FAT	GO:0010605~negative regulation of macromolecule metabolic process	10	1.90476	0.840547	FBGN0001320, FBGN0001168, FBGN0037327, FBGN0003068, FBGN0003866, FBGN0015799, FBGN0015351, FBGN0003483, FBGN0023214, FBGN0028990, FBGN0038455	296	317	7937	0.845873	1	0.999977	100
GOTERM_BP_FAT	GO:0010629~negative regulation of gene expression	8	1.52381	0.845539	FBGN0001320, FBGN0001168, FBGN0003068, FBGN0003866, FBGN0015799, FBGN0015351, FBGN0003483, FBGN0023214, FBGN0038455	296	256	7937	0.837943	1	0.999977	100
GOTERM_BP_FAT	GO:0051253~negative regulation of RNA metabolic process	6	1.14286	0.850549	FBGN0001320, FBGN0001168, FBGN0003068, FBGN0003866, FBGN0015799, FBGN0003483	296	193	7937	0.833602	1	0.999977	100
GOTERM_MF_FAT	GO:0008134~transcription factor binding	3	0.571429	0.875024	FBGN0003068, FBGN0015799, FBGN0015351, FBGN0038455	316	89	7918	0.844617	1	0.999888	100
GOTERM_MF_FAT	GO:0043565~sequence-specific DNA binding	7	1.33333	0.901228	FBGN0001320, FBGN0021872, FBGN0015799, FBGN0000492, FBGN0033528, FBGN0023214, FBGN0036126	316	230	7918	0.762603	1	0.999942	100
GOTERM_BP_FAT	GO:0006350~transcription	12	2.28571	0.959588	FBGN0001320, FBGN0001168, FBGN0010278, FBGN0038951, FBGN0003866, FBGN0014018, FBGN0015799, FBGN0001978, FBGN0061362, FBGN0022724, FBGN0005613, FBGN0037926	296	459	7937	0.701025	1	1	100
GOTERM_MF_FAT	GO:0030528~transcription regulator activity	19	3.61905	0.980604	FBGN0001168, FBGN0001320, FBGN0021872, FBGN0037672, FBGN0003866, FBGN0014018, FBGN0030877, FBGN0000492, FBGN0032512, FBGN0011638, FBGN0003068, FBGN0033917, FBGN0015351, FBGN0037531, FBGN0001978, FBGN0061362, FBGN0036126, FBGN0022724, FBGN0005613, FBGN0038455	316	682	7918	0.698068	1	1	100
GOTERM_BP_FAT	GO:0045449~regulation of transcription	21	4	0.982169	FBGN0001168, FBGN0010278, FBGN0001320, FBGN0021872, FBGN0037672, FBGN0003866, FBGN0014018, FBGN0020388, FBGN0030877, FBGN0003483, FBGN0000492, FBGN0023214, FBGN0003068, FBGN0015799, FBGN0015351, FBGN0001978, FBGN0061362, FBGN0036126, FBGN0022724, FBGN0005613, FBGN0037926, FBGN0038455	296	799	7937	0.704753	1	1	100
GOTERM_BP_FAT	GO:0006355~regulation of transcription, DNA-dependent	15	2.85714	0.985194	FBGN0001320, FBGN0021872, FBGN0001168, FBGN0003866, FBGN0014018, FBGN0020388, FBGN0003483, FBGN0000492, FBGN0023214, FBGN0003068, FBGN0015799, FBGN0001978, FBGN0061362, FBGN0036126, FBGN0037926	296	612	7937	0.657211	1	1	100
GOTERM_MF_FAT	GO:0003700~transcription factor activity	9	1.71429	0.989195	FBGN0001320, FBGN0021872, FBGN0037672, FBGN0014018, FBGN0001978, FBGN0000492, FBGN0036126, FBGN0032512, FBGN0005613	316	389	7918	0.579724	1	1	100
GOTERM_BP_FAT	GO:0051252~regulation of RNA metabolic process	16	3.04762	0.992135	FBGN0001168, FBGN0001320, FBGN0021872, FBGN0003866, FBGN0014018, FBGN0020388, FBGN0003483, FBGN0000492, FBGN0023214, FBGN0003068, FBGN0015799, FBGN0037531, FBGN0001978, FBGN0061362, FBGN0036126, FBGN0037926	296	678	7937	0.632783	1	1	100
Annotation Cluster 47	Enrichment Score: 0.1655085972759433
Category	Term	Count	%	PValue	Genes	List Total	Pop Hits	Pop Total	Fold Enrichment	Bonferroni	Benjamini	FDR
GOTERM_MF_FAT	GO:0043492~ATPase activity, coupled to movement of substances	6	1.14286	0.634869	FBGN0028675, FBGN0003676, FBGN0032456, FBGN0000241, FBGN0030321, FBGN0040377	316	136	7918	1.10545	1	0.994694	99.9999
GOTERM_MF_FAT	GO:0042626~ATPase activity, coupled to transmembrane movement of substances	6	1.14286	0.634869	FBGN0028675, FBGN0003676, FBGN0032456, FBGN0000241, FBGN0030321, FBGN0040377	316	136	7918	1.10545	1	0.994694	99.9999
GOTERM_MF_FAT	GO:0016820~hydrolase activity, acting on acid anhydrides, catalyzing transmembrane movement of substances	6	1.14286	0.647688	FBGN0028675, FBGN0003676, FBGN0032456, FBGN0000241, FBGN0030321, FBGN0040377	316	138	7918	1.08943	1	0.995043	100
GOTERM_MF_FAT	GO:0015405~P-P-bond-hydrolysis-driven transmembrane transporter activity	6	1.14286	0.754851	FBGN0028675, FBGN0003676, FBGN0032456, FBGN0000241, FBGN0030321, FBGN0040377	316	157	7918	0.957591	1	0.998701	100
GOTERM_MF_FAT	GO:0015399~primary active transmembrane transporter activity	6	1.14286	0.754851	FBGN0028675, FBGN0003676, FBGN0032456, FBGN0000241, FBGN0030321, FBGN0040377	316	157	7918	0.957591	1	0.998701	100
Annotation Cluster 48	Enrichment Score: 0.1609813351178858
Category	Term	Count	%	PValue	Genes	List Total	Pop Hits	Pop Total	Fold Enrichment	Bonferroni	Benjamini	FDR
GOTERM_BP_FAT	GO:0006909~phagocytosis	9	1.71429	0.450578	FBGN0041181, FBGN0041182, FBGN0003328, FBGN0003676, FBGN0000043, FBGN0259896, FBGN0000042, FBGN0031781, FBGN0022213	296	197	7937	1.22501	1	0.99833	99.9943
GOTERM_BP_FAT	GO:0006911~phagocytosis, engulfment	8	1.52381	0.54724	FBGN0041181, FBGN0041182, FBGN0003328, FBGN0003676, FBGN0000043, FBGN0000042, FBGN0031781, FBGN0022213	296	187	7937	1.14713	1	0.999297	99.9998
GOTERM_BP_FAT	GO:0006897~endocytosis	9	1.71429	0.74977	FBGN0041181, FBGN0041182, FBGN0003328, FBGN0003676, FBGN0000043, FBGN0259896, FBGN0000042, FBGN0031781, FBGN0022213	296	258	7937	0.935379	1	0.99994	100
GOTERM_BP_FAT	GO:0010324~membrane invagination	9	1.71429	0.74977	FBGN0041181, FBGN0041182, FBGN0003328, FBGN0003676, FBGN0000043, FBGN0259896, FBGN0000042, FBGN0031781, FBGN0022213	296	258	7937	0.935379	1	0.99994	100
GOTERM_BP_FAT	GO:0016044~membrane organization	10	1.90476	0.845695	FBGN0001168, FBGN0041181, FBGN0041182, FBGN0003328, FBGN0003676, FBGN0000043, FBGN0259896, FBGN0000042, FBGN0031781, FBGN0022213	296	319	7937	0.84057	1	0.999976	100
GOTERM_BP_FAT	GO:0016192~vesicle-mediated transport	11	2.09524	0.922771	FBGN0041181, FBGN0041182, FBGN0003328, FBGN0003676, FBGN0000043, FBGN0259896, FBGN0000042, FBGN0003660, FBGN0010015, FBGN0031781, FBGN0022213	296	391	7937	0.754363	1	0.999997	100
Annotation Cluster 49	Enrichment Score: 0.12351840171232976
Category	Term	Count	%	PValue	Genes	List Total	Pop Hits	Pop Total	Fold Enrichment	Bonferroni	Benjamini	FDR
GOTERM_BP_FAT	GO:0051168~nuclear export	3	0.571429	0.321136	FBGN0023214, FBGN0028411, FBGN0022213	296	31	7937	2.59492	1	0.992951	99.8199
GOTERM_BP_FAT	GO:0006913~nucleocytoplasmic transport	4	0.761905	0.504385	FBGN0037894, FBGN0023214, FBGN0028411, FBGN0022213	296	72	7937	1.48968	1	0.99885	99.9989
GOTERM_BP_FAT	GO:0051169~nuclear transport	4	0.761905	0.504385	FBGN0037894, FBGN0023214, FBGN0028411, FBGN0022213	296	72	7937	1.48968	1	0.99885	99.9989
GOTERM_BP_FAT	GO:0070727~cellular macromolecule localization	8	1.52381	0.808809	FBGN0040475, FBGN0000308, FBGN0040294, FBGN0035165, FBGN0037894, FBGN0003483, FBGN0028411, FBGN0022213	296	244	7937	0.879154	1	0.999966	100
GOTERM_BP_FAT	GO:0006886~intracellular protein transport	5	0.952381	0.89305	FBGN0040475, FBGN0035165, FBGN0037894, FBGN0028411, FBGN0022213	296	174	7937	0.770523	1	0.999992	100
GOTERM_BP_FAT	GO:0034613~cellular protein localization	5	0.952381	0.905151	FBGN0040475, FBGN0035165, FBGN0037894, FBGN0028411, FBGN0022213	296	179	7937	0.749	1	0.999995	100
GOTERM_BP_FAT	GO:0006605~protein targeting	3	0.571429	0.917564	FBGN0037894, FBGN0028411, FBGN0022213	296	109	7937	0.738005	1	0.999997	100
GOTERM_BP_FAT	GO:0008104~protein localization	11	2.09524	0.924146	FBGN0011674, FBGN0040475, FBGN0000042, FBGN0000308, FBGN0040294, FBGN0035165, FBGN0037894, FBGN0001104, FBGN0034728, FBGN0028411, FBGN0022213	296	392	7937	0.752439	1	0.999997	100
GOTERM_BP_FAT	GO:0046907~intracellular transport	7	1.33333	0.978318	FBGN0040475, FBGN0035165, FBGN0037894, FBGN0031881, FBGN0023214, FBGN0028411, FBGN0022213	296	313	7937	0.599678	1	1	100
GOTERM_BP_FAT	GO:0015031~protein transport	5	0.952381	0.993403	FBGN0040475, FBGN0035165, FBGN0037894, FBGN0028411, FBGN0022213	296	278	7937	0.48227	1	1	100
GOTERM_BP_FAT	GO:0045184~establishment of protein localization	5	0.952381	0.994625	FBGN0040475, FBGN0035165, FBGN0037894, FBGN0028411, FBGN0022213	296	285	7937	0.470424	1	1	100
Annotation Cluster 50	Enrichment Score: 0.11898660655095733
Category	Term	Count	%	PValue	Genes	List Total	Pop Hits	Pop Total	Fold Enrichment	Bonferroni	Benjamini	FDR
GOTERM_BP_FAT	GO:0045451~pole plasm oskar mRNA localization	3	0.571429	0.466338	FBGN0000308, FBGN0040294, FBGN0003483	296	42	7937	1.9153	1	0.998483	99.9964
GOTERM_BP_FAT	GO:0019094~pole plasm mRNA localization	3	0.571429	0.548762	FBGN0000308, FBGN0040294, FBGN0003483	296	49	7937	1.64169	1	0.999283	99.9998
GOTERM_BP_FAT	GO:0007316~pole plasm RNA localization	3	0.571429	0.559788	FBGN0000308, FBGN0040294, FBGN0003483	296	50	7937	1.60885	1	0.999397	99.9998
GOTERM_BP_FAT	GO:0009880~embryonic pattern specification	9	1.71429	0.632223	FBGN0001320, FBGN0001168, FBGN0035089, FBGN0004360, FBGN0003866, FBGN0000308, FBGN0040294, FBGN0003483, FBGN0023214	296	231	7937	1.04471	1	0.99972	100
GOTERM_BP_FAT	GO:0007315~pole plasm assembly	3	0.571429	0.64101	FBGN0000308, FBGN0040294, FBGN0003483	296	58	7937	1.38694	1	0.999758	100
GOTERM_BP_FAT	GO:0006403~RNA localization	5	0.952381	0.688811	FBGN0011674, FBGN0000308, FBGN0040294, FBGN0003483, FBGN0028411	296	125	7937	1.07257	1	0.999893	100
GOTERM_BP_FAT	GO:0007028~cytoplasm organization	3	0.571429	0.702016	FBGN0000308, FBGN0040294, FBGN0003483	296	65	7937	1.23758	1	0.99991	100
GOTERM_BP_FAT	GO:0007350~blastoderm segmentation	8	1.52381	0.707206	FBGN0001320, FBGN0001168, FBGN0035089, FBGN0004360, FBGN0003866, FBGN0000308, FBGN0040294, FBGN0003483	296	218	7937	0.984007	1	0.999907	100
GOTERM_BP_FAT	GO:0008298~intracellular mRNA localization	3	0.571429	0.717791	FBGN0000308, FBGN0040294, FBGN0003483	296	67	7937	1.20064	1	0.999917	100
GOTERM_BP_FAT	GO:0035282~segmentation	9	1.71429	0.757329	FBGN0001320, FBGN0001168, FBGN0035089, FBGN0004360, FBGN0003866, FBGN0000308, FBGN0040294, FBGN0003483, FBGN0011726	296	260	7937	0.928183	1	0.999947	100
GOTERM_BP_FAT	GO:0009952~anterior/posterior pattern formation	6	1.14286	0.763551	FBGN0001320, FBGN0035089, FBGN0000308, FBGN0040294, FBGN0003483, FBGN0039709	296	170	7937	0.946383	1	0.99995	100
GOTERM_BP_FAT	GO:0009798~axis specification	7	1.33333	0.763984	FBGN0001320, FBGN0035089, FBGN0000308, FBGN0040294, FBGN0003483, FBGN0031114, FBGN0028990	296	201	7937	0.933827	1	0.999948	100
GOTERM_BP_FAT	GO:0008595~determination of anterior/posterior axis, embryo	5	0.952381	0.770266	FBGN0001320, FBGN0035089, FBGN0000308, FBGN0040294, FBGN0003483	296	140	7937	0.95765	1	0.999947	100
GOTERM_BP_FAT	GO:0007351~tripartite regional subdivision	5	0.952381	0.770266	FBGN0001320, FBGN0035089, FBGN0000308, FBGN0040294, FBGN0003483	296	140	7937	0.95765	1	0.999947	100
GOTERM_BP_FAT	GO:0007314~oocyte anterior/posterior axis specification	3	0.571429	0.79245	FBGN0000308, FBGN0040294, FBGN0003483	296	78	7937	1.03131	1	0.999963	100
GOTERM_BP_FAT	GO:0000578~embryonic axis specification	5	0.952381	0.793406	FBGN0001320, FBGN0035089, FBGN0000308, FBGN0040294, FBGN0003483	296	145	7937	0.924627	1	0.999962	100
GOTERM_BP_FAT	GO:0009948~anterior/posterior axis specification	5	0.952381	0.802125	FBGN0001320, FBGN0035089, FBGN0000308, FBGN0040294, FBGN0003483	296	147	7937	0.912047	1	0.999967	100
GOTERM_BP_FAT	GO:0070727~cellular macromolecule localization	8	1.52381	0.808809	FBGN0040475, FBGN0000308, FBGN0040294, FBGN0035165, FBGN0037894, FBGN0003483, FBGN0028411, FBGN0022213	296	244	7937	0.879154	1	0.999966	100
GOTERM_BP_FAT	GO:0008358~maternal determination of anterior/posterior axis, embryo	3	0.571429	0.809545	FBGN0000308, FBGN0040294, FBGN0003483	296	81	7937	0.993118	1	0.999965	100
GOTERM_BP_FAT	GO:0021700~developmental maturation	4	0.761905	0.883649	FBGN0037240, FBGN0000308, FBGN0040294, FBGN0003483	296	135	7937	0.794494	1	0.99999	100
GOTERM_BP_FAT	GO:0007309~oocyte axis specification	3	0.571429	0.937707	FBGN0000308, FBGN0040294, FBGN0003483	296	118	7937	0.681717	1	0.999999	100
GOTERM_BP_FAT	GO:0007308~oocyte construction	3	0.571429	0.943317	FBGN0000308, FBGN0040294, FBGN0003483	296	121	7937	0.664815	1	0.999999	100
GOTERM_BP_FAT	GO:0048599~oocyte development	3	0.571429	0.951616	FBGN0000308, FBGN0040294, FBGN0003483	296	126	7937	0.638433	1	1	100
GOTERM_BP_FAT	GO:0007281~germ cell development	6	1.14286	0.951667	FBGN0000042, FBGN0000308, FBGN0040294, FBGN0004106, FBGN0003483, FBGN0046687	296	243	7937	0.662079	1	1	100
GOTERM_BP_FAT	GO:0048469~cell maturation	3	0.571429	0.9546	FBGN0000308, FBGN0040294, FBGN0003483	296	128	7937	0.628458	1	1	100
GOTERM_BP_FAT	GO:0009994~oocyte differentiation	3	0.571429	0.967068	FBGN0000308, FBGN0040294, FBGN0003483	296	138	7937	0.582917	1	1	100
Annotation Cluster 51	Enrichment Score: 0.11345840639590866
Category	Term	Count	%	PValue	Genes	List Total	Pop Hits	Pop Total	Fold Enrichment	Bonferroni	Benjamini	FDR
GOTERM_BP_FAT	GO:0048285~organelle fission	6	1.14286	0.677952	FBGN0027783, FBGN0035766, FBGN0014029, FBGN0004106, FBGN0053474, FBGN0037613	296	153	7937	1.05154	1	0.999867	100
GOTERM_BP_FAT	GO:0007067~mitosis	5	0.952381	0.797804	FBGN0027783, FBGN0035766, FBGN0014029, FBGN0004106, FBGN0037613	296	146	7937	0.918294	1	0.999964	100
GOTERM_BP_FAT	GO:0000087~M phase of mitotic cell cycle	5	0.952381	0.806373	FBGN0027783, FBGN0035766, FBGN0014029, FBGN0004106, FBGN0037613	296	148	7937	0.905885	1	0.999965	100
GOTERM_BP_FAT	GO:0000280~nuclear division	5	0.952381	0.806373	FBGN0027783, FBGN0035766, FBGN0014029, FBGN0004106, FBGN0037613	296	148	7937	0.905885	1	0.999965	100
Annotation Cluster 52	Enrichment Score: 0.10457839469309804
Category	Term	Count	%	PValue	Genes	List Total	Pop Hits	Pop Total	Fold Enrichment	Bonferroni	Benjamini	FDR
GOTERM_BP_FAT	GO:0050890~cognition	13	2.47619	0.656182	FBGN0035167, FBGN0003328, FBGN0003249, FBGN0003068, FBGN0003250, FBGN0034470, FBGN0037896, FBGN0046687, FBGN0034468, FBGN0019940, FBGN0004635, FBGN0031111, FBGN0026388	296	350	7937	0.995956	1	0.9998	100
GOTERM_BP_FAT	GO:0007600~sensory perception	10	1.90476	0.704327	FBGN0035167, FBGN0003249, FBGN0003250, FBGN0034470, FBGN0046687, FBGN0037896, FBGN0034468, FBGN0019940, FBGN0031111, FBGN0026388	296	276	7937	0.971529	1	0.99991	100
GOTERM_BP_FAT	GO:0050877~neurological system process	18	3.42857	0.811507	FBGN0035167, FBGN0003249, FBGN0003660, FBGN0010015, FBGN0034470, FBGN0034468, FBGN0019940, FBGN0004635, FBGN0031111, FBGN0003328, FBGN0003068, FBGN0037240, FBGN0003250, FBGN0032451, FBGN0046687, FBGN0037896, FBGN0026388, FBGN0004620	296	546	7937	0.883984	1	0.999965	100
GOTERM_BP_FAT	GO:0007608~sensory perception of smell	3	0.571429	0.84002	FBGN0034470, FBGN0034468, FBGN0026388	296	87	7937	0.924627	1	0.999978	100
GOTERM_BP_FAT	GO:0007606~sensory perception of chemical stimulus	6	1.14286	0.853641	FBGN0035167, FBGN0034470, FBGN0046687, FBGN0034468, FBGN0031111, FBGN0026388	296	194	7937	0.829305	1	0.999977	100
GOTERM_MF_FAT	GO:0005549~odorant binding	4	0.761905	0.876746	FBGN0034470, FBGN0034468, FBGN0031111, FBGN0026388	316	124	7918	0.808289	1	0.999885	100
Annotation Cluster 53	Enrichment Score: 0.0967325286273021
Category	Term	Count	%	PValue	Genes	List Total	Pop Hits	Pop Total	Fold Enrichment	Bonferroni	Benjamini	FDR
GOTERM_BP_FAT	GO:0009057~macromolecule catabolic process	13	2.47619	0.334104	FBGN0026751, FBGN0031996, FBGN0036169, FBGN0036332, FBGN0024992, FBGN0036702, FBGN0250907, FBGN0260962, FBGN0020414, FBGN0026380, FBGN0032596, FBGN0037236, FBGN0030310	296	277	7937	1.25843	1	0.994204	99.8685
GOTERM_BP_FAT	GO:0030163~protein catabolic process	7	1.33333	0.759813	FBGN0260962, FBGN0026380, FBGN0024992, FBGN0036332, FBGN0032596, FBGN0037236, FBGN0036702	296	200	7937	0.938497	1	0.999947	100
GOTERM_BP_FAT	GO:0006511~ubiquitin-dependent protein catabolic process	3	0.571429	0.877518	FBGN0260962, FBGN0036332, FBGN0037236	296	96	7937	0.837943	1	0.999987	100
GOTERM_BP_FAT	GO:0051603~proteolysis involved in cellular protein catabolic process	5	0.952381	0.913947	FBGN0260962, FBGN0026380, FBGN0036332, FBGN0032596, FBGN0037236	296	183	7937	0.732628	1	0.999996	100
GOTERM_BP_FAT	GO:0044257~cellular protein catabolic process	5	0.952381	0.913947	FBGN0260962, FBGN0026380, FBGN0036332, FBGN0032596, FBGN0037236	296	183	7937	0.732628	1	0.999996	100
GOTERM_BP_FAT	GO:0044265~cellular macromolecule catabolic process	6	1.14286	0.926092	FBGN0260962, FBGN0026751, FBGN0026380, FBGN0036332, FBGN0032596, FBGN0037236	296	225	7937	0.715045	1	0.999997	100
GOTERM_BP_FAT	GO:0019941~modification-dependent protein catabolic process	3	0.571429	0.98813	FBGN0260962, FBGN0036332, FBGN0037236	296	169	7937	0.475992	1	1	100
GOTERM_BP_FAT	GO:0043632~modification-dependent macromolecule catabolic process	3	0.571429	0.988521	FBGN0260962, FBGN0036332, FBGN0037236	296	170	7937	0.473192	1	1	100
Annotation Cluster 54	Enrichment Score: 0.08657729233636967
Category	Term	Count	%	PValue	Genes	List Total	Pop Hits	Pop Total	Fold Enrichment	Bonferroni	Benjamini	FDR
GOTERM_BP_FAT	GO:0007306~eggshell chorion assembly	3	0.571429	0.732859	FBGN0015799, FBGN0003483, FBGN0005655	296	69	7937	1.16583	1	0.999931	100
GOTERM_BP_FAT	GO:0030707~ovarian follicle cell development	7	1.33333	0.776178	FBGN0035089, FBGN0015799, FBGN0014380, FBGN0003483, FBGN0005655, FBGN0004635, FBGN0011726	296	204	7937	0.920095	1	0.999953	100
GOTERM_BP_FAT	GO:0010927~cellular component assembly involved in morphogenesis	3	0.571429	0.853544	FBGN0015799, FBGN0003483, FBGN0005655	296	90	7937	0.893806	1	0.999978	100
GOTERM_BP_FAT	GO:0007304~chorion-containing eggshell formation	3	0.571429	0.869959	FBGN0015799, FBGN0003483, FBGN0005655	296	94	7937	0.855772	1	0.999986	100
GOTERM_BP_FAT	GO:0030703~eggshell formation	3	0.571429	0.87379	FBGN0015799, FBGN0003483, FBGN0005655	296	95	7937	0.846764	1	0.999986	100
Annotation Cluster 55	Enrichment Score: 0.08463093185740098
Category	Term	Count	%	PValue	Genes	List Total	Pop Hits	Pop Total	Fold Enrichment	Bonferroni	Benjamini	FDR
GOTERM_BP_FAT	GO:0006022~aminoglycan metabolic process	6	1.14286	0.612714	FBGN0020414, FBGN0031996, FBGN0036169, FBGN0030310, FBGN0037487, FBGN0250907	296	142	7937	1.13299	1	0.999685	100
GOTERM_BP_FAT	GO:0005976~polysaccharide metabolic process	6	1.14286	0.677952	FBGN0020414, FBGN0031996, FBGN0036169, FBGN0030310, FBGN0037487, FBGN0250907	296	153	7937	1.05154	1	0.999867	100
GOTERM_MF_FAT	GO:0030247~polysaccharide binding	3	0.571429	0.961075	FBGN0030310, FBGN0037487, FBGN0250907	316	124	7918	0.606217	1	0.999999	100
GOTERM_MF_FAT	GO:0001871~pattern binding	3	0.571429	0.961075	FBGN0030310, FBGN0037487, FBGN0250907	316	124	7918	0.606217	1	0.999999	100
GOTERM_MF_FAT	GO:0030246~carbohydrate binding	4	0.761905	0.983725	FBGN0038419, FBGN0030310, FBGN0037487, FBGN0250907	316	191	7918	0.524753	1	1	100
Annotation Cluster 56	Enrichment Score: 0.057822053300457164
Category	Term	Count	%	PValue	Genes	List Total	Pop Hits	Pop Total	Fold Enrichment	Bonferroni	Benjamini	FDR
GOTERM_MF_FAT	GO:0005230~extracellular ligand-gated ion channel activity	3	0.571429	0.618843	FBGN0031261, FBGN0029147, FBGN0004620	316	52	7918	1.44559	1	0.99442	99.9999
GOTERM_MF_FAT	GO:0015276~ligand-gated ion channel activity	3	0.571429	0.773861	FBGN0031261, FBGN0029147, FBGN0004620	316	70	7918	1.07387	1	0.99898	100
GOTERM_MF_FAT	GO:0022834~ligand-gated channel activity	3	0.571429	0.773861	FBGN0031261, FBGN0029147, FBGN0004620	316	70	7918	1.07387	1	0.99898	100
GOTERM_MF_FAT	GO:0022836~gated channel activity	3	0.571429	0.948842	FBGN0031261, FBGN0029147, FBGN0004620	316	116	7918	0.648025	1	0.999996	100
GOTERM_MF_FAT	GO:0005216~ion channel activity	3	0.571429	0.993619	FBGN0031261, FBGN0029147, FBGN0004620	316	175	7918	0.429548	1	1	100
GOTERM_MF_FAT	GO:0022838~substrate specific channel activity	3	0.571429	0.994683	FBGN0031261, FBGN0029147, FBGN0004620	316	180	7918	0.417616	1	1	100
GOTERM_MF_FAT	GO:0015267~channel activity	3	0.571429	0.995885	FBGN0031261, FBGN0029147, FBGN0004620	316	187	7918	0.401983	1	1	100
GOTERM_MF_FAT	GO:0022803~passive transmembrane transporter activity	3	0.571429	0.995885	FBGN0031261, FBGN0029147, FBGN0004620	316	187	7918	0.401983	1	1	100
Annotation Cluster 57	Enrichment Score: 0.05597676647798575
Category	Term	Count	%	PValue	Genes	List Total	Pop Hits	Pop Total	Fold Enrichment	Bonferroni	Benjamini	FDR
GOTERM_MF_FAT	GO:0004672~protein kinase activity	10	1.90476	0.800475	FBGN0003390, FBGN0035089, FBGN0037327, FBGN0028978, FBGN0035590, FBGN0004106, FBGN0038827, FBGN0031643, FBGN0011774, FBGN0015765	316	283	7918	0.885405	1	0.999386	100
GOTERM_MF_FAT	GO:0004674~protein serine/threonine kinase activity	7	1.33333	0.824664	FBGN0035089, FBGN0037327, FBGN0028978, FBGN0004106, FBGN0031643, FBGN0011774, FBGN0015765	316	203	7918	0.864033	1	0.999604	100
GOTERM_BP_FAT	GO:0006468~protein amino acid phosphorylation	8	1.52381	0.853785	FBGN0035089, FBGN0037327, FBGN0028978, FBGN0035590, FBGN0004106, FBGN0038827, FBGN0031643, FBGN0015765	296	259	7937	0.828238	1	0.999977	100
GOTERM_BP_FAT	GO:0006796~phosphate metabolic process	16	3.04762	0.923918	FBGN0035089, FBGN0050295, FBGN0028978, FBGN0010015, FBGN0037166, FBGN0038827, FBGN0037164, FBGN0031267, FBGN0031643, FBGN0015765, FBGN0037327, FBGN0004106, FBGN0035590, FBGN0033388, FBGN0051469, FBGN0040377	296	551	7937	0.778633	1	0.999998	100
GOTERM_BP_FAT	GO:0006793~phosphorus metabolic process	16	3.04762	0.923918	FBGN0035089, FBGN0050295, FBGN0028978, FBGN0010015, FBGN0037166, FBGN0038827, FBGN0037164, FBGN0031267, FBGN0031643, FBGN0015765, FBGN0037327, FBGN0004106, FBGN0035590, FBGN0033388, FBGN0051469, FBGN0040377	296	551	7937	0.778633	1	0.999998	100
GOTERM_BP_FAT	GO:0016310~phosphorylation	11	2.09524	0.959177	FBGN0035089, FBGN0037327, FBGN0050295, FBGN0028978, FBGN0035590, FBGN0004106, FBGN0038827, FBGN0031267, FBGN0031643, FBGN0015765, FBGN0040377	296	425	7937	0.694014	1	1	100
Annotation Cluster 58	Enrichment Score: 0.026236619143552447
Category	Term	Count	%	PValue	Genes	List Total	Pop Hits	Pop Total	Fold Enrichment	Bonferroni	Benjamini	FDR
GOTERM_BP_FAT	GO:0030707~ovarian follicle cell development	7	1.33333	0.776178	FBGN0035089, FBGN0015799, FBGN0014380, FBGN0003483, FBGN0005655, FBGN0004635, FBGN0011726	296	204	7937	0.920095	1	0.999953	100
GOTERM_BP_FAT	GO:0007283~spermatogenesis	5	0.952381	0.834069	FBGN0035089, FBGN0001941, FBGN0000042, FBGN0000308, FBGN0004106	296	155	7937	0.864974	1	0.999976	100
GOTERM_BP_FAT	GO:0048232~male gamete generation	5	0.952381	0.834069	FBGN0035089, FBGN0001941, FBGN0000042, FBGN0000308, FBGN0004106	296	155	7937	0.864974	1	0.999976	100
GOTERM_BP_FAT	GO:0007281~germ cell development	6	1.14286	0.951667	FBGN0000042, FBGN0000308, FBGN0040294, FBGN0004106, FBGN0003483, FBGN0046687	296	243	7937	0.662079	1	1	100
GOTERM_BP_FAT	GO:0003006~reproductive developmental process	13	2.47619	0.968797	FBGN0035089, FBGN0000308, FBGN0000042, FBGN0003483, FBGN0004635, FBGN0040294, FBGN0035868, FBGN0015799, FBGN0004106, FBGN0014380, FBGN0046687, FBGN0005655, FBGN0011726	296	506	7937	0.688902	1	1	100
GOTERM_BP_FAT	GO:0048610~reproductive cellular process	12	2.28571	0.982029	FBGN0035089, FBGN0000042, FBGN0000308, FBGN0040294, FBGN0015799, FBGN0004106, FBGN0014380, FBGN0003483, FBGN0046687, FBGN0005655, FBGN0004635, FBGN0011726	296	500	7937	0.643541	1	1	100
GOTERM_BP_FAT	GO:0048477~oogenesis	11	2.09524	0.996587	FBGN0035089, FBGN0000308, FBGN0040294, FBGN0015799, FBGN0003447, FBGN0004106, FBGN0014380, FBGN0003483, FBGN0005655, FBGN0004635, FBGN0011726	296	539	7937	0.547228	1	1	100
GOTERM_BP_FAT	GO:0007292~female gamete generation	11	2.09524	0.997113	FBGN0035089, FBGN0000308, FBGN0040294, FBGN0015799, FBGN0003447, FBGN0004106, FBGN0014380, FBGN0003483, FBGN0005655, FBGN0004635, FBGN0011726	296	546	7937	0.540213	1	1	100
GOTERM_BP_FAT	GO:0032504~multicellular organism reproduction	16	3.04762	0.999083	FBGN0001941, FBGN0035089, FBGN0000308, FBGN0000042, FBGN0003447, FBGN0003483, FBGN0004635, FBGN0027109, FBGN0003068, FBGN0040294, FBGN0015799, FBGN0004106, FBGN0014380, FBGN0046687, FBGN0005655, FBGN0011726	296	778	7937	0.551449	1	1	100
GOTERM_BP_FAT	GO:0048609~reproductive process in a multicellular organism	16	3.04762	0.999083	FBGN0001941, FBGN0035089, FBGN0000308, FBGN0000042, FBGN0003447, FBGN0003483, FBGN0004635, FBGN0027109, FBGN0003068, FBGN0040294, FBGN0015799, FBGN0004106, FBGN0014380, FBGN0046687, FBGN0005655, FBGN0011726	296	778	7937	0.551449	1	1	100
GOTERM_BP_FAT	GO:0007276~gamete generation	14	2.66667	0.999274	FBGN0035089, FBGN0001941, FBGN0000308, FBGN0000042, FBGN0003447, FBGN0003483, FBGN0004635, FBGN0040294, FBGN0015799, FBGN0004106, FBGN0014380, FBGN0046687, FBGN0005655, FBGN0011726	296	715	7937	0.525033	1	1	100
GOTERM_BP_FAT	GO:0019953~sexual reproduction	14	2.66667	0.999553	FBGN0035089, FBGN0001941, FBGN0000308, FBGN0000042, FBGN0003447, FBGN0003483, FBGN0004635, FBGN0040294, FBGN0015799, FBGN0004106, FBGN0014380, FBGN0046687, FBGN0005655, FBGN0011726	296	735	7937	0.510746	1	1	100
Annotation Cluster 59	Enrichment Score: 0.020384796044290353
Category	Term	Count	%	PValue	Genes	List Total	Pop Hits	Pop Total	Fold Enrichment	Bonferroni	Benjamini	FDR
GOTERM_BP_FAT	GO:0035282~segmentation	9	1.71429	0.757329	FBGN0001320, FBGN0001168, FBGN0035089, FBGN0004360, FBGN0003866, FBGN0000308, FBGN0040294, FBGN0003483, FBGN0011726	296	260	7937	0.928183	1	0.999947	100
GOTERM_BP_FAT	GO:0007423~sensory organ development	7	1.33333	0.998308	FBGN0011674, FBGN0001168, FBGN0003866, FBGN0040294, FBGN0003447, FBGN0023214, FBGN0011726	296	410	7937	0.457803	1	1	100
GOTERM_BP_FAT	GO:0001745~compound eye morphogenesis	3	0.571429	0.999274	FBGN0001168, FBGN0040294, FBGN0011726	296	250	7937	0.32177	1	1	100
GOTERM_BP_FAT	GO:0048749~compound eye development	4	0.761905	0.999393	FBGN0001168, FBGN0003866, FBGN0040294, FBGN0011726	296	308	7937	0.348236	1	1	100
GOTERM_BP_FAT	GO:0048592~eye morphogenesis	3	0.571429	0.99963	FBGN0001168, FBGN0040294, FBGN0011726	296	269	7937	0.299043	1	1	100
GOTERM_BP_FAT	GO:0001654~eye development	4	0.761905	0.999728	FBGN0001168, FBGN0003866, FBGN0040294, FBGN0011726	296	332	7937	0.323063	1	1	100
Annotation Cluster 60	Enrichment Score: 0.015042492401431087
Category	Term	Count	%	PValue	Genes	List Total	Pop Hits	Pop Total	Fold Enrichment	Bonferroni	Benjamini	FDR
GOTERM_BP_FAT	GO:0019226~transmission of nerve impulse	5	0.952381	0.937732	FBGN0037240, FBGN0003660, FBGN0010015, FBGN0032451, FBGN0004620	296	196	7937	0.684035	1	0.999999	100
GOTERM_BP_FAT	GO:0007268~synaptic transmission	4	0.761905	0.974193	FBGN0003660, FBGN0010015, FBGN0032451, FBGN0004620	296	189	7937	0.567496	1	1	100
GOTERM_BP_FAT	GO:0007267~cell-cell signaling	4	0.761905	0.986617	FBGN0003660, FBGN0010015, FBGN0032451, FBGN0004620	296	211	7937	0.508326	1	1	100
Annotation Cluster 61	Enrichment Score: 0.01232788445515813
Category	Term	Count	%	PValue	Genes	List Total	Pop Hits	Pop Total	Fold Enrichment	Bonferroni	Benjamini	FDR
GOTERM_BP_FAT	GO:0060429~epithelium development	6	1.14286	0.94149	FBGN0014135, FBGN0003328, FBGN0037240, FBGN0000308, FBGN0001987, FBGN0011726	296	235	7937	0.684618	1	0.999999	100
GOTERM_BP_FAT	GO:0048729~tissue morphogenesis	5	0.952381	0.984024	FBGN0014135, FBGN0003328, FBGN0003866, FBGN0000308, FBGN0011726	296	247	7937	0.542797	1	1	100
GOTERM_BP_FAT	GO:0002009~morphogenesis of an epithelium	4	0.761905	0.991278	FBGN0014135, FBGN0003328, FBGN0000308, FBGN0011726	296	225	7937	0.476697	1	1	100
Annotation Cluster 62	Enrichment Score: 0.005354194593123888
Category	Term	Count	%	PValue	Genes	List Total	Pop Hits	Pop Total	Fold Enrichment	Bonferroni	Benjamini	FDR
GOTERM_BP_FAT	GO:0048598~embryonic morphogenesis	5	0.952381	0.971578	FBGN0035089, FBGN0003328, FBGN0003866, FBGN0000308, FBGN0028978	296	226	7937	0.593234	1	1	100
GOTERM_BP_FAT	GO:0048729~tissue morphogenesis	5	0.952381	0.984024	FBGN0014135, FBGN0003328, FBGN0003866, FBGN0000308, FBGN0011726	296	247	7937	0.542797	1	1	100
GOTERM_BP_FAT	GO:0001700~embryonic development via the syncytial blastoderm	3	0.571429	0.997439	FBGN0003328, FBGN0003866, FBGN0000308	296	214	7937	0.3759	1	1	100
GOTERM_BP_FAT	GO:0009792~embryonic development ending in birth or egg hatching	3	0.571429	0.998191	FBGN0003328, FBGN0003866, FBGN0000308	296	224	7937	0.359119	1	1	100
Annotation Cluster 63	Enrichment Score: 0.0016160014771648336
Category	Term	Count	%	PValue	Genes	List Total	Pop Hits	Pop Total	Fold Enrichment	Bonferroni	Benjamini	FDR
GOTERM_BP_FAT	GO:0051327~M phase of meiotic cell cycle	3	0.571429	0.99585	FBGN0004106, FBGN0034728, FBGN0001987	296	200	7937	0.402213	1	1	100
GOTERM_BP_FAT	GO:0007126~meiosis	3	0.571429	0.99585	FBGN0004106, FBGN0034728, FBGN0001987	296	200	7937	0.402213	1	1	100
GOTERM_BP_FAT	GO:0051321~meiotic cell cycle	3	0.571429	0.997159	FBGN0004106, FBGN0034728, FBGN0001987	296	211	7937	0.381244	1	1	100

## Sheet: downGenes_annotationChart
Category	Term	Count	%	PValue	Genes	List Total	Pop Hits	Pop Total	Fold Enrichment	Bonferroni	Benjamini	FDR
GOTERM_BP_FAT	GO:0006811~ion transport	37	6.46853	4.74673e-10	FBGN0030707, FBGN0032946, FBGN0037238, FBGN0051030, FBGN0040297, FBGN0005564, FBGN0085434, FBGN0034636, FBGN0013995, FBGN0038839, FBGN0038641, FBGN0004118, FBGN0014391, FBGN0001134, FBGN0038165, FBGN0036043, FBGN0000535, FBGN0028704, FBGN0024963, FBGN0030745, FBGN0010240, FBGN0017561, FBGN0036843, FBGN0004244, FBGN0035521, FBGN0031424, FBGN0034497, FBGN0259822, FBGN0259145, FBGN0003380, FBGN00524…	261	346	7937	3.25193	5.42551e-07	5.42551e-07	7.62741e-07
GOTERM_MF_FAT	GO:0042165~neurotransmitter binding	18	3.14685	7.56572e-10	FBGN0010240, FBGN0030707, FBGN0037546, FBGN0037408, FBGN0036790, FBGN0035331, FBGN0004244, FBGN0053639, FBGN0086778, FBGN0004118, FBGN0001134, FBGN0260753, FBGN0036789, FBGN0003255, FBGN0031770, FBGN0000036, FBGN0024963, FBGN0000038	307	70	7918	6.63211	3.67694e-07	3.67694e-07	1.08514e-06
GOTERM_MF_FAT	GO:0030594~neurotransmitter receptor activity	18	3.14685	7.56572e-10	FBGN0010240, FBGN0030707, FBGN0037546, FBGN0037408, FBGN0036790, FBGN0035331, FBGN0004244, FBGN0053639, FBGN0086778, FBGN0004118, FBGN0001134, FBGN0260753, FBGN0036789, FBGN0003255, FBGN0031770, FBGN0000036, FBGN0024963, FBGN0000038	307	70	7918	6.63211	3.67694e-07	3.67694e-07	1.08514e-06
GOTERM_MF_FAT	GO:0015267~channel activity	28	4.8951	2.398e-09	FBGN0030707, FBGN0028863, FBGN0034885, FBGN0027106, FBGN0005564, FBGN0085434, FBGN0034636, FBGN0038839, FBGN0004118, FBGN0001134, FBGN0038165, FBGN0000535, FBGN0024963, FBGN0030745, FBGN0010240, FBGN0039536, FBGN0017561, FBGN0004244, FBGN0259822, FBGN0259145, FBGN0003380, FBGN0086778, FBGN0259246, FBGN0259242, FBGN0003386, FBGN0000036, FBGN0005614, FBGN0000038	307	187	7918	3.86183	1.16543e-06	5.82714e-07	3.43943e-06
GOTERM_MF_FAT	GO:0022803~passive transmembrane transporter activity	28	4.8951	2.398e-09	FBGN0030707, FBGN0028863, FBGN0034885, FBGN0027106, FBGN0005564, FBGN0085434, FBGN0034636, FBGN0038839, FBGN0004118, FBGN0001134, FBGN0038165, FBGN0000535, FBGN0024963, FBGN0030745, FBGN0010240, FBGN0039536, FBGN0017561, FBGN0004244, FBGN0259822, FBGN0259145, FBGN0003380, FBGN0086778, FBGN0259246, FBGN0259242, FBGN0003386, FBGN0000036, FBGN0005614, FBGN0000038	307	187	7918	3.86183	1.16543e-06	5.82714e-07	3.43943e-06
GOTERM_MF_FAT	GO:0005261~cation channel activity	22	3.84615	3.43073e-09	FBGN0017561, FBGN0039536, FBGN0028863, FBGN0005564, FBGN0259822, FBGN0259145, FBGN0085434, FBGN0034636, FBGN0038839, FBGN0003380, FBGN0086778, FBGN0004118, FBGN0259246, FBGN0001134, FBGN0038165, FBGN0259242, FBGN0000535, FBGN0000036, FBGN0003386, FBGN0005614, FBGN0030745, FBGN0000038	307	118	7918	4.80859	1.66733e-06	5.55778e-07	4.92066e-06
GOTERM_MF_FAT	GO:0022838~substrate specific channel activity	27	4.72028	4.76941e-09	FBGN0030707, FBGN0028863, FBGN0034885, FBGN0005564, FBGN0085434, FBGN0034636, FBGN0038839, FBGN0004118, FBGN0001134, FBGN0038165, FBGN0000535, FBGN0024963, FBGN0030745, FBGN0010240, FBGN0039536, FBGN0017561, FBGN0004244, FBGN0259822, FBGN0259145, FBGN0003380, FBGN0086778, FBGN0259246, FBGN0259242, FBGN0000036, FBGN0003386, FBGN0005614, FBGN0000038	307	180	7918	3.86873	2.31793e-06	5.79484e-07	6.84072e-06
GOTERM_BP_FAT	GO:0007268~synaptic transmission	25	4.37063	9.85474e-09	FBGN0013334, FBGN0053653, FBGN0086372, FBGN0013759, FBGN0030897, FBGN0016976, FBGN0004242, FBGN0000346, FBGN0004516, FBGN0019643, FBGN0031424, FBGN0005586, FBGN0033876, FBGN0038659, FBGN0000024, FBGN0000303, FBGN0083228, FBGN0003392, FBGN0003380, FBGN0086778, FBGN0030613, FBGN0038641, FBGN0259246, FBGN0039900, FBGN0085447	261	189	7937	4.02248	1.12639e-05	5.63197e-06	1.58353e-05
GOTERM_MF_FAT	GO:0005216~ion channel activity	26	4.54545	1.20303e-08	FBGN0030707, FBGN0028863, FBGN0005564, FBGN0085434, FBGN0034636, FBGN0038839, FBGN0004118, FBGN0038165, FBGN0001134, FBGN0000535, FBGN0024963, FBGN0030745, FBGN0010240, FBGN0039536, FBGN0017561, FBGN0004244, FBGN0259822, FBGN0259145, FBGN0003380, FBGN0086778, FBGN0259246, FBGN0259242, FBGN0000036, FBGN0003386, FBGN0005614, FBGN0000038	307	175	7918	3.83188	5.84672e-06	1.16935e-06	1.7255e-05
GOTERM_BP_FAT	GO:0001505~regulation of neurotransmitter levels	19	3.32168	1.4029e-08	FBGN0053653, FBGN0086372, FBGN0013759, FBGN0016976, FBGN0030897, FBGN0004242, FBGN0000346, FBGN0004516, FBGN0019643, FBGN0005586, FBGN0033876, FBGN0038659, FBGN0000024, FBGN0000303, FBGN0083228, FBGN0030613, FBGN0038641, FBGN0259246, FBGN0039900	261	110	7937	5.25263	1.6035e-05	5.34504e-06	2.25429e-05
GOTERM_BP_FAT	GO:0007610~behavior	39	6.81818	1.43155e-08	FBGN0013972, FBGN0086372, FBGN0037408, FBGN0000024, FBGN0011817, FBGN0011582, FBGN0041087, FBGN0085434, FBGN0003392, FBGN0035969, FBGN0000153, FBGN0260753, FBGN0000535, FBGN0036046, FBGN0004168, FBGN0017561, FBGN0013759, FBGN0016976, FBGN0017590, FBGN0004242, FBGN0039647, FBGN0001128, FBGN0004244, FBGN0040726, FBGN0004516, FBGN0019643, FBGN0004595, FBGN0034475, FBGN0015774, FBGN0005775, FBGN00104…	261	429	7937	2.76454	1.63625e-05	4.09066e-06	2.30033e-05
GOTERM_MF_FAT	GO:0022836~gated channel activity	21	3.67133	1.44449e-08	FBGN0010240, FBGN0017561, FBGN0030707, FBGN0028863, FBGN0004244, FBGN0005564, FBGN0259822, FBGN0259145, FBGN0085434, FBGN0034636, FBGN0038839, FBGN0003380, FBGN0086778, FBGN0004118, FBGN0001134, FBGN0000535, FBGN0000036, FBGN0003386, FBGN0024963, FBGN0005614, FBGN0000038	307	116	7918	4.66916	7.02018e-06	1.17003e-06	2.07181e-05
GOTERM_BP_FAT	GO:0019226~transmission of nerve impulse	25	4.37063	2.03285e-08	FBGN0013334, FBGN0053653, FBGN0086372, FBGN0013759, FBGN0030897, FBGN0016976, FBGN0004242, FBGN0000346, FBGN0004516, FBGN0019643, FBGN0031424, FBGN0005586, FBGN0033876, FBGN0038659, FBGN0000024, FBGN0000303, FBGN0083228, FBGN0003392, FBGN0003380, FBGN0086778, FBGN0030613, FBGN0038641, FBGN0259246, FBGN0039900, FBGN0085447	261	196	7937	3.87882	2.32352e-05	4.64707e-06	3.26653e-05
GOTERM_MF_FAT	GO:0046873~metal ion transmembrane transporter activity	23	4.02098	5.77422e-08	FBGN0017561, FBGN0039536, FBGN0028863, FBGN0005564, FBGN0259822, FBGN0259145, FBGN0085434, FBGN0034636, FBGN0052451, FBGN0038839, FBGN0003380, FBGN0086778, FBGN0004118, FBGN0259246, FBGN0001134, FBGN0038165, FBGN0259242, FBGN0000535, FBGN0003386, FBGN0000036, FBGN0005614, FBGN0030745, FBGN0000038	307	150	7918	3.9547	2.80623e-05	4.00895e-06	8.28191e-05
GOTERM_BP_FAT	GO:0007267~cell-cell signaling	25	4.37063	8.56028e-08	FBGN0013334, FBGN0053653, FBGN0086372, FBGN0013759, FBGN0030897, FBGN0016976, FBGN0004242, FBGN0000346, FBGN0004516, FBGN0019643, FBGN0031424, FBGN0005586, FBGN0033876, FBGN0038659, FBGN0000024, FBGN0000303, FBGN0083228, FBGN0003392, FBGN0003380, FBGN0086778, FBGN0030613, FBGN0038641, FBGN0259246, FBGN0039900, FBGN0085447	261	211	7937	3.60308	9.78392e-05	1.63072e-05	0.000137553
GOTERM_BP_FAT	GO:0006813~potassium ion transport	12	2.0979	8.56522e-08	FBGN0017561, FBGN0034636, FBGN0032946, FBGN0038839, FBGN0003380, FBGN0037238, FBGN0038165, FBGN0259242, FBGN0000535, FBGN0028704, FBGN0005564, FBGN0003386	261	43	7937	8.4865	9.78957e-05	1.39857e-05	0.000137632
GOTERM_BP_FAT	GO:0050877~neurological system process	42	7.34266	3.71725e-07	FBGN0013972, FBGN0086372, FBGN0030897, FBGN0000346, FBGN0005586, FBGN0000024, FBGN0035382, FBGN0000303, FBGN0011582, FBGN0085434, FBGN0003392, FBGN0038641, FBGN0039900, FBGN0000535, FBGN0000206, FBGN0053653, FBGN0013334, FBGN0013759, FBGN0016976, FBGN0036260, FBGN0011283, FBGN0017590, FBGN0004514, FBGN0004242, FBGN0040726, FBGN0004516, FBGN0019643, FBGN0033876, FBGN0031424, FBGN0038659, FBGN00045…	261	546	7937	2.33923	0.000424791	5.31088e-05	0.000597314
GOTERM_BP_FAT	GO:0007626~locomotory behavior	21	3.67133	1.69871e-06	FBGN0013972, FBGN0017561, FBGN0086372, FBGN0013759, FBGN0016976, FBGN0004242, FBGN0001128, FBGN0004516, FBGN0000024, FBGN0011817, FBGN0015774, FBGN0010473, FBGN0005775, FBGN0041087, FBGN0003423, FBGN0003380, FBGN0086778, FBGN0259246, FBGN0000535, FBGN0026086, FBGN0003360	261	181	7937	3.52823	0.00193974	0.000215713	0.00272958
GOTERM_BP_FAT	GO:0009628~response to abiotic stimulus	23	4.02098	1.734e-06	FBGN0013972, FBGN0086372, FBGN0036260, FBGN0016976, FBGN0035982, FBGN0000024, FBGN0011817, FBGN0011582, FBGN0002939, FBGN0003392, FBGN0013995, FBGN0003423, FBGN0003380, FBGN0001227, FBGN0086778, FBGN0001216, FBGN0001229, FBGN0035969, FBGN0000153, FBGN0010350, FBGN0026086, FBGN0003360, FBGN0005614	261	214	7937	3.26836	0.00198	0.000198176	0.00278628
GOTERM_MF_FAT	GO:0022843~voltage-gated cation channel activity	11	1.92308	2.47697e-06	FBGN0085434, FBGN0017561, FBGN0034636, FBGN0038839, FBGN0003380, FBGN0028863, FBGN0000535, FBGN0005564, FBGN0259822, FBGN0003386, FBGN0005614	307	41	7918	6.91968	0.00120308	0.000150465	0.00355263
GOTERM_BP_FAT	GO:0006836~neurotransmitter transport	17	2.97203	3.12692e-06	FBGN0053653, FBGN0086372, FBGN0013759, FBGN0016976, FBGN0030897, FBGN0004242, FBGN0000346, FBGN0005586, FBGN0033876, FBGN0038659, FBGN0034911, FBGN0039915, FBGN0083228, FBGN0030613, FBGN0259246, FBGN0039900, FBGN0035969	261	126	7937	4.10293	0.0035677	0.000324863	0.00502446
GOTERM_BP_FAT	GO:0030001~metal ion transport	19	3.32168	6.83136e-06	FBGN0017561, FBGN0032946, FBGN0037238, FBGN0040297, FBGN0005564, FBGN0259822, FBGN0085434, FBGN0034636, FBGN0052451, FBGN0038839, FBGN0003380, FBGN0013995, FBGN0038641, FBGN0038165, FBGN0259242, FBGN0000535, FBGN0028704, FBGN0003386, FBGN0005614	261	165	7937	3.50175	0.00777787	0.000650478	0.0109766
GOTERM_BP_FAT	GO:0006812~cation transport	24	4.1958	7.67468e-06	FBGN0017561, FBGN0032946, FBGN0036843, FBGN0037238, FBGN0035521, FBGN0051030, FBGN0040297, FBGN0005564, FBGN0259822, FBGN0085434, FBGN0034636, FBGN0052451, FBGN0038839, FBGN0013995, FBGN0003380, FBGN0038641, FBGN0014391, FBGN0038165, FBGN0259242, FBGN0000535, FBGN0028704, FBGN0003386, FBGN0005614, FBGN0030745	261	252	7937	2.89619	0.00873383	0.000674556	0.0123315
GOTERM_MF_FAT	GO:0016917~GABA receptor activity	6	1.04895	9.25335e-06	FBGN0010240, FBGN0030707, FBGN0027575, FBGN0004244, FBGN0001134, FBGN0023524	307	9	7918	17.1944	0.00448705	0.000499558	0.0132712
GOTERM_MF_FAT	GO:0005275~amine transmembrane transporter activity	12	2.0979	1.07595e-05	FBGN0033368, FBGN0039915, FBGN0032911, FBGN0030218, FBGN0038641, FBGN0063649, FBGN0035969, FBGN0031424, FBGN0036984, FBGN0034911, FBGN0033911, FBGN0043005	307	58	7918	5.33618	0.00521548	0.000522777	0.0154311
GOTERM_BP_FAT	GO:0007186~G-protein coupled receptor protein signaling pathway	27	4.72028	1.13389e-05	FBGN0024941, FBGN0036260, FBGN0019985, FBGN0037546, FBGN0004514, FBGN0053517, FBGN0037408, FBGN0027575, FBGN0036790, FBGN0001085, FBGN0035331, FBGN0035092, FBGN0053639, FBGN0035382, FBGN0042201, FBGN0011582, FBGN0035538, FBGN0038980, FBGN0030011, FBGN0085413, FBGN0260753, FBGN0010350, FBGN0036789, FBGN0000206, FBGN0003255, FBGN0031770, FBGN0004168	261	314	7937	2.61487	0.0128768	0.000925314	0.0182186
GOTERM_BP_FAT	GO:0015672~monovalent inorganic cation transport	19	3.32168	1.55368e-05	FBGN0017561, FBGN0032946, FBGN0037238, FBGN0035521, FBGN0051030, FBGN0040297, FBGN0005564, FBGN0085434, FBGN0034636, FBGN0038839, FBGN0003380, FBGN0038641, FBGN0014391, FBGN0038165, FBGN0259242, FBGN0000535, FBGN0028704, FBGN0003386, FBGN0030745	261	175	7937	3.30165	0.017602	0.00118322	0.0249629
GOTERM_MF_FAT	GO:0005244~voltage-gated ion channel activity	11	1.92308	1.6658e-05	FBGN0085434, FBGN0017561, FBGN0034636, FBGN0038839, FBGN0003380, FBGN0028863, FBGN0000535, FBGN0005564, FBGN0259822, FBGN0003386, FBGN0005614	307	50	7918	5.67414	0.00806319	0.000735718	0.0238898
GOTERM_MF_FAT	GO:0022832~voltage-gated channel activity	11	1.92308	1.6658e-05	FBGN0085434, FBGN0017561, FBGN0034636, FBGN0038839, FBGN0003380, FBGN0028863, FBGN0000535, FBGN0005564, FBGN0259822, FBGN0003386, FBGN0005614	307	50	7918	5.67414	0.00806319	0.000735718	0.0238898
GOTERM_BP_FAT	GO:0009416~response to light stimulus	14	2.44755	2.06882e-05	FBGN0013972, FBGN0086372, FBGN0002939, FBGN0013995, FBGN0003423, FBGN0003380, FBGN0036260, FBGN0086778, FBGN0035969, FBGN0000153, FBGN0010350, FBGN0000024, FBGN0005614, FBGN0011582	261	100	7937	4.25739	0.0233694	0.00147684	0.0332382
GOTERM_BP_FAT	GO:0007269~neurotransmitter secretion	14	2.44755	2.56689e-05	FBGN0053653, FBGN0086372, FBGN0013759, FBGN0016976, FBGN0030897, FBGN0004242, FBGN0000346, FBGN0005586, FBGN0033876, FBGN0038659, FBGN0083228, FBGN0030613, FBGN0039900, FBGN0259246	261	102	7937	4.17392	0.0289137	0.00172439	0.0412388
GOTERM_BP_FAT	GO:0003001~generation of a signal involved in cell-cell signaling	14	2.44755	2.85313e-05	FBGN0053653, FBGN0086372, FBGN0013759, FBGN0016976, FBGN0030897, FBGN0004242, FBGN0000346, FBGN0005586, FBGN0033876, FBGN0038659, FBGN0083228, FBGN0030613, FBGN0039900, FBGN0259246	261	103	7937	4.13339	0.0320857	0.00181013	0.0458365
GOTERM_MF_FAT	GO:0005267~potassium channel activity	9	1.57343	3.42296e-05	FBGN0017561, FBGN0034636, FBGN0038839, FBGN0003380, FBGN0038165, FBGN0259242, FBGN0000535, FBGN0005564, FBGN0003386	307	34	7918	6.82717	0.0164982	0.00138536	0.0490839
GOTERM_BP_FAT	GO:0042133~neurotransmitter metabolic process	5	0.874126	3.6438e-05	FBGN0038641, FBGN0004516, FBGN0019643, FBGN0000024, FBGN0000303	261	7	7937	21.7214	0.0407939	0.00218967	0.0585352
GOTERM_BP_FAT	GO:0007155~cell adhesion	18	3.14685	5.21061e-05	FBGN0010453, FBGN0013759, FBGN0017590, FBGN0027562, FBGN0001085, FBGN0001083, FBGN0034660, FBGN0028644, FBGN0000497, FBGN0005775, FBGN0038498, FBGN0058006, FBGN0002939, FBGN0015609, FBGN0053543, FBGN0028482, FBGN0010452, FBGN0000547	261	174	7937	3.14586	0.0578198	0.00297351	0.0836951
GOTERM_BP_FAT	GO:0046903~secretion	15	2.62238	5.47089e-05	FBGN0053653, FBGN0086372, FBGN0013759, FBGN0016976, FBGN0030897, FBGN0004242, FBGN0000346, FBGN0005586, FBGN0033876, FBGN0038659, FBGN0083228, FBGN0030613, FBGN0259246, FBGN0039900, FBGN0005614	261	125	7937	3.6492	0.0606189	0.00297338	0.0878743
GOTERM_MF_FAT	GO:0022834~ligand-gated channel activity	12	2.0979	6.75994e-05	FBGN0259145, FBGN0010240, FBGN0017561, FBGN0030707, FBGN0086778, FBGN0004118, FBGN0004244, FBGN0001134, FBGN0000036, FBGN0005614, FBGN0024963, FBGN0000038	307	70	7918	4.42141	0.0323206	0.00252407	0.0969135
GOTERM_MF_FAT	GO:0015276~ligand-gated ion channel activity	12	2.0979	6.75994e-05	FBGN0259145, FBGN0010240, FBGN0017561, FBGN0030707, FBGN0086778, FBGN0004118, FBGN0004244, FBGN0001134, FBGN0000036, FBGN0005614, FBGN0024963, FBGN0000038	307	70	7918	4.42141	0.0323206	0.00252407	0.0969135
GOTERM_MF_FAT	GO:0015171~amino acid transmembrane transporter activity	10	1.74825	7.57827e-05	FBGN0033368, FBGN0039915, FBGN0032911, FBGN0030218, FBGN0038641, FBGN0035969, FBGN0031424, FBGN0036984, FBGN0034911, FBGN0033911	307	48	7918	5.37324	0.0361618	0.00262738	0.108639
GOTERM_BP_FAT	GO:0009314~response to radiation	14	2.44755	7.64372e-05	FBGN0013972, FBGN0086372, FBGN0002939, FBGN0013995, FBGN0003423, FBGN0003380, FBGN0036260, FBGN0086778, FBGN0035969, FBGN0000153, FBGN0010350, FBGN0000024, FBGN0005614, FBGN0011582	261	113	7937	3.76761	0.0836629	0.00396353	0.122754
GOTERM_BP_FAT	GO:0044057~regulation of system process	8	1.3986	9.40475e-05	FBGN0017561, FBGN0003392, FBGN0019985, FBGN0003380, FBGN0259246, FBGN0035331, FBGN0004244, FBGN0000535	261	34	7937	7.15529	0.101925	0.00466306	0.151016
GOTERM_BP_FAT	GO:0032940~secretion by cell	14	2.44755	0.000119713	FBGN0053653, FBGN0086372, FBGN0013759, FBGN0016976, FBGN0030897, FBGN0004242, FBGN0000346, FBGN0005586, FBGN0033876, FBGN0038659, FBGN0083228, FBGN0030613, FBGN0039900, FBGN0259246	261	118	7937	3.60796	0.127891	0.00568547	0.192191
GOTERM_BP_FAT	GO:0022610~biological adhesion	18	3.14685	0.000136928	FBGN0010453, FBGN0013759, FBGN0017590, FBGN0027562, FBGN0001085, FBGN0001083, FBGN0034660, FBGN0028644, FBGN0000497, FBGN0005775, FBGN0038498, FBGN0058006, FBGN0002939, FBGN0015609, FBGN0053543, FBGN0028482, FBGN0010452, FBGN0000547	261	188	7937	2.91159	0.144885	0.00624123	0.2198
GOTERM_MF_FAT	GO:0005509~calcium ion binding	23	4.02098	0.000158708	FBGN0053653, FBGN0002773, FBGN0002772, FBGN0030897, FBGN0031530, FBGN0037238, FBGN0004242, FBGN0036926, FBGN0004580, FBGN0000497, FBGN0032013, FBGN0004910, FBGN0040010, FBGN0083228, FBGN0051776, FBGN0051475, FBGN0039380, FBGN0038735, FBGN0015609, FBGN0028704, FBGN0051345, FBGN0005614, FBGN0040351	307	242	7918	2.45126	0.074238	0.00512934	0.227392
GOTERM_MF_FAT	GO:0008227~amine receptor activity	7	1.22378	0.000183407	FBGN0035538, FBGN0038980, FBGN0004514, FBGN0037546, FBGN0053517, FBGN0004168, FBGN0011582	307	23	7918	7.8496	0.0852862	0.00555601	0.262737
GOTERM_MF_FAT	GO:0004890~GABA-A receptor activity	4	0.699301	0.000222137	FBGN0010240, FBGN0030707, FBGN0004244, FBGN0001134	307	4	7918	25.7915	0.102346	0.00633109	0.318138
GOTERM_MF_FAT	GO:0030955~potassium ion binding	7	1.22378	0.000301415	FBGN0017561, FBGN0003380, FBGN0037238, FBGN0000535, FBGN0028704, FBGN0005564, FBGN0003386	307	25	7918	7.22163	0.136283	0.00810639	0.431448
GOTERM_MF_FAT	GO:0031420~alkali metal ion binding	9	1.57343	0.000444139	FBGN0085434, FBGN0017561, FBGN0003380, FBGN0038641, FBGN0037238, FBGN0000535, FBGN0028704, FBGN0005564, FBGN0003386	307	48	7918	4.83591	0.194184	0.0112988	0.635141
GOTERM_BP_FAT	GO:0042330~taxis	8	1.3986	0.000506496	FBGN0041087, FBGN0013972, FBGN0005775, FBGN0086372, FBGN0003423, FBGN0000024, FBGN0011817, FBGN0015774	261	44	7937	5.52908	0.439582	0.0220258	0.810778
GOTERM_MF_FAT	GO:0015300~solute:solute antiporter activity	7	1.22378	0.00058143	FBGN0013995, FBGN0037238, FBGN0036043, FBGN0040297, FBGN0003360, FBGN0028704, FBGN0043005	307	28	7918	6.44788	0.246222	0.0140335	0.830712
GOTERM_MF_FAT	GO:0015297~antiporter activity	7	1.22378	0.000709617	FBGN0013995, FBGN0037238, FBGN0036043, FBGN0040297, FBGN0003360, FBGN0028704, FBGN0043005	307	29	7918	6.22554	0.291777	0.0162942	1.01299
GOTERM_MF_FAT	GO:0005249~voltage-gated potassium channel activity	7	1.22378	0.000709617	FBGN0017561, FBGN0034636, FBGN0038839, FBGN0003380, FBGN0000535, FBGN0005564, FBGN0003386	307	29	7918	6.22554	0.291777	0.0162942	1.01299
GOTERM_MF_FAT	GO:0005230~extracellular ligand-gated ion channel activity	9	1.57343	0.0007746	FBGN0010240, FBGN0030707, FBGN0086778, FBGN0004118, FBGN0004244, FBGN0001134, FBGN0000036, FBGN0024963, FBGN0000038	307	52	7918	4.46392	0.31381	0.0169726	1.10528
GOTERM_BP_FAT	GO:0030537~larval behavior	7	1.22378	0.000850784	FBGN0010473, FBGN0003392, FBGN0003380, FBGN0037408, FBGN0004242, FBGN0004516, FBGN0036046	261	35	7937	6.08199	0.622	0.0353904	1.35838
GOTERM_BP_FAT	GO:0050801~ion homeostasis	8	1.3986	0.00111695	FBGN0039536, FBGN0052451, FBGN0038980, FBGN0003380, FBGN0086778, FBGN0040297, FBGN0026086, FBGN0004580	261	50	7937	4.86559	0.721235	0.044596	1.77977
GOTERM_BP_FAT	GO:0031644~regulation of neurological system process	5	0.874126	0.0011544	FBGN0003392, FBGN0019985, FBGN0003380, FBGN0259246, FBGN0004244	261	15	7937	10.1367	0.73293	0.0445049	1.83893
GOTERM_BP_FAT	GO:0051969~regulation of transmission of nerve impulse	5	0.874126	0.0011544	FBGN0003392, FBGN0019985, FBGN0003380, FBGN0259246, FBGN0004244	261	15	7937	10.1367	0.73293	0.0445049	1.83893
GOTERM_BP_FAT	GO:0050804~regulation of synaptic transmission	5	0.874126	0.0011544	FBGN0003392, FBGN0019985, FBGN0003380, FBGN0259246, FBGN0004244	261	15	7937	10.1367	0.73293	0.0445049	1.83893
GOTERM_MF_FAT	GO:0015179~L-amino acid transmembrane transporter activity	5	0.874126	0.00118559	FBGN0039915, FBGN0030218, FBGN0038641, FBGN0031424, FBGN0033911	307	13	7918	9.91982	0.438159	0.0247552	1.68709
GOTERM_MF_FAT	GO:0005416~cation:amino acid symporter activity	5	0.874126	0.00118559	FBGN0039915, FBGN0038641, FBGN0035969, FBGN0034911, FBGN0033911	307	13	7918	9.91982	0.438159	0.0247552	1.68709
GOTERM_BP_FAT	GO:0007166~cell surface receptor linked signal transduction	36	6.29371	0.00123756	FBGN0024941, FBGN0019985, FBGN0037546, FBGN0037408, FBGN0027575, FBGN0035092, FBGN0035382, FBGN0042201, FBGN0011582, FBGN0035538, FBGN0085413, FBGN0085432, FBGN0260753, FBGN0002592, FBGN0031902, FBGN0036789, FBGN0036046, FBGN0000206, FBGN0031770, FBGN0003255, FBGN0002609, FBGN0004168, FBGN0010453, FBGN0036260, FBGN0004514, FBGN0053517, FBGN0036790, FBGN0001085, FBGN0035331, FBGN0053639, FBGN00389…	261	628	7937	1.74325	0.757174	0.0460846	1.97017
GOTERM_MF_FAT	GO:0008188~neuropeptide receptor activity	8	1.3986	0.00154061	FBGN0037408, FBGN0036790, FBGN0035331, FBGN0260753, FBGN0036789, FBGN0053639, FBGN0031770, FBGN0003255	307	45	7918	4.58516	0.527308	0.030739	2.18711
GOTERM_MF_FAT	GO:0042923~neuropeptide binding	8	1.3986	0.00154061	FBGN0037408, FBGN0036790, FBGN0035331, FBGN0260753, FBGN0036789, FBGN0053639, FBGN0031770, FBGN0003255	307	45	7918	4.58516	0.527308	0.030739	2.18711
GOTERM_BP_FAT	GO:0008344~adult locomotory behavior	10	1.74825	0.0016265	FBGN0010473, FBGN0013759, FBGN0016976, FBGN0003380, FBGN0086778, FBGN0001128, FBGN0259246, FBGN0003360, FBGN0026086, FBGN0000535	261	84	7937	3.62023	0.844421	0.0582538	2.5818
GOTERM_BP_FAT	GO:0006865~amino acid transport	7	1.22378	0.00175458	FBGN0033368, FBGN0032911, FBGN0030218, FBGN0038641, FBGN0031424, FBGN0036984, FBGN0033911	261	40	7937	5.32174	0.865642	0.0607997	2.78243
KEGG_PATHWAY	dme00430:Taurine and hypotaurine metabolism	4	0.699301	0.00184482	FBGN0036975, FBGN0004516, FBGN0000153, FBGN0030361	82	7	2054	14.3136	0.0982388	0.0982388	1.80681
GOTERM_BP_FAT	GO:0007156~homophilic cell adhesion	6	1.04895	0.00192177	FBGN0005775, FBGN0017590, FBGN0001085, FBGN0015609, FBGN0000497, FBGN0000547	261	28	7937	6.51642	0.889052	0.064456	3.04373
GOTERM_MF_FAT	GO:0008528~peptide receptor activity, G-protein coupled	8	1.3986	0.00199887	FBGN0037408, FBGN0036790, FBGN0035331, FBGN0260753, FBGN0036789, FBGN0053639, FBGN0031770, FBGN0003255	307	47	7918	4.39005	0.621835	0.0381502	2.82905
GOTERM_MF_FAT	GO:0001653~peptide receptor activity	8	1.3986	0.00199887	FBGN0037408, FBGN0036790, FBGN0035331, FBGN0260753, FBGN0036789, FBGN0053639, FBGN0031770, FBGN0003255	307	47	7918	4.39005	0.621835	0.0381502	2.82905
KEGG_PATHWAY	dme04080:Neuroactive ligand-receptor interaction	7	1.22378	0.00202568	FBGN0019985, FBGN0037408, FBGN0037546, FBGN0053517, FBGN0027575, FBGN0004168, FBGN0011582	82	35	2054	5.00976	0.107343	0.055195	1.98235
GOTERM_BP_FAT	GO:0015837~amine transport	7	1.22378	0.00227046	FBGN0033368, FBGN0032911, FBGN0030218, FBGN0038641, FBGN0031424, FBGN0036984, FBGN0033911	261	42	7937	5.06833	0.925584	0.0735678	3.5866
GOTERM_BP_FAT	GO:0042439~ethanolamine and derivative metabolic process	4	0.699301	0.00252078	FBGN0038641, FBGN0019643, FBGN0000024, FBGN0000303	261	9	7937	13.5155	0.944139	0.07912	3.97456
GOTERM_BP_FAT	GO:0048489~synaptic vesicle transport	10	1.74825	0.00263229	FBGN0053653, FBGN0086372, FBGN0013759, FBGN0003392, FBGN0016976, FBGN0004242, FBGN0000346, FBGN0039900, FBGN0033876, FBGN0038659	261	90	7937	3.37888	0.95084	0.0802795	4.14691
GOTERM_BP_FAT	GO:0006816~calcium ion transport	6	1.04895	0.00264177	FBGN0052451, FBGN0013995, FBGN0037238, FBGN0028704, FBGN0259822, FBGN0005614	261	30	7937	6.08199	0.951371	0.0784674	4.16154
GOTERM_BP_FAT	GO:0008291~acetylcholine metabolic process	3	0.524476	0.00313775	FBGN0038641, FBGN0000024, FBGN0000303	261	3	7937	30.41	0.972459	0.0901984	4.92452
GOTERM_MF_FAT	GO:0015298~solute:cation antiporter activity	5	0.874126	0.00349192	FBGN0013995, FBGN0037238, FBGN0040297, FBGN0028704, FBGN0043005	307	17	7918	7.58574	0.817324	0.0632944	4.89341
GOTERM_BP_FAT	GO:0044271~nitrogen compound biosynthetic process	17	2.97203	0.00403992	FBGN0013972, FBGN0085386, FBGN0032946, FBGN0003162, FBGN0032076, FBGN0035521, FBGN0051030, FBGN0000303, FBGN0003141, FBGN0086348, FBGN0052451, FBGN0003423, FBGN0038641, FBGN0014391, FBGN0023416, FBGN0000153, FBGN0026602	261	233	7937	2.21875	0.990216	0.111873	6.29775
GOTERM_MF_FAT	GO:0015293~symporter activity	10	1.74825	0.0049306	FBGN0038799, FBGN0039915, FBGN0038641, FBGN0037238, FBGN0035969, FBGN0031424, FBGN0037807, FBGN0034911, FBGN0028704, FBGN0033911	307	84	7918	3.07042	0.909481	0.0851272	6.84394
GOTERM_BP_FAT	GO:0048878~chemical homeostasis	8	1.3986	0.00558946	FBGN0039536, FBGN0052451, FBGN0038980, FBGN0003380, FBGN0086778, FBGN0040297, FBGN0026086, FBGN0004580	261	66	7937	3.68606	0.998349	0.147998	8.61306
GOTERM_MF_FAT	GO:0031404~chloride ion binding	4	0.699301	0.005602	FBGN0010240, FBGN0004244, FBGN0001134, FBGN0024963	307	10	7918	10.3166	0.934795	0.092905	7.74141
GOTERM_MF_FAT	GO:0015491~cation:cation antiporter activity	4	0.699301	0.005602	FBGN0013995, FBGN0037238, FBGN0040297, FBGN0028704	307	10	7918	10.3166	0.934795	0.092905	7.74141
GOTERM_BP_FAT	GO:0006887~exocytosis	8	1.3986	0.00607169	FBGN0053653, FBGN0013759, FBGN0016976, FBGN0004242, FBGN0000346, FBGN0039900, FBGN0033876, FBGN0005586	261	67	7937	3.63104	0.999052	0.156152	9.32259
GOTERM_BP_FAT	GO:0009583~detection of light stimulus	7	1.22378	0.00610141	FBGN0013972, FBGN0002939, FBGN0013995, FBGN0003380, FBGN0036260, FBGN0010350, FBGN0005614	261	51	7937	4.17392	0.999084	0.153423	9.36616
GOTERM_MF_FAT	GO:0042302~structural constituent of cuticle	12	2.0979	0.00655239	FBGN0033729, FBGN0039805, FBGN0033728, FBGN0036619, FBGN0035281, FBGN0020642, FBGN0033602, FBGN0042119, FBGN0033730, FBGN0000075, FBGN0052029, FBGN0039481	307	120	7918	2.57915	0.959031	0.104318	8.99808
GOTERM_BP_FAT	GO:0046942~carboxylic acid transport	7	1.22378	0.00736718	FBGN0033368, FBGN0032911, FBGN0030218, FBGN0038641, FBGN0031424, FBGN0036984, FBGN0033911	261	53	7937	4.01641	0.999786	0.178444	11.2032
GOTERM_BP_FAT	GO:0015849~organic acid transport	7	1.22378	0.00736718	FBGN0033368, FBGN0032911, FBGN0030218, FBGN0038641, FBGN0031424, FBGN0036984, FBGN0033911	261	53	7937	4.01641	0.999786	0.178444	11.2032
GOTERM_BP_FAT	GO:0048512~circadian behavior	6	1.04895	0.00752321	FBGN0017561, FBGN0003380, FBGN0004244, FBGN0019643, FBGN0260753, FBGN0004168	261	38	7937	4.80157	0.999822	0.178129	11.4272
GOTERM_BP_FAT	GO:0015674~di-, tri-valent inorganic cation transport	6	1.04895	0.00752321	FBGN0052451, FBGN0013995, FBGN0037238, FBGN0028704, FBGN0259822, FBGN0005614	261	38	7937	4.80157	0.999822	0.178129	11.4272
GOTERM_BP_FAT	GO:0022410~circadian sleep/wake cycle process	4	0.699301	0.0077878	FBGN0003380, FBGN0004244, FBGN0019643, FBGN0004168	261	13	7937	9.35691	0.999868	0.180109	11.8059
GOTERM_BP_FAT	GO:0042749~regulation of circadian sleep/wake cycle	4	0.699301	0.0077878	FBGN0003380, FBGN0004244, FBGN0019643, FBGN0004168	261	13	7937	9.35691	0.999868	0.180109	11.8059
GOTERM_BP_FAT	GO:0016079~synaptic vesicle exocytosis	7	1.22378	0.00806657	FBGN0053653, FBGN0013759, FBGN0016976, FBGN0004242, FBGN0000346, FBGN0039900, FBGN0033876	261	54	7937	3.94203	0.999905	0.182292	12.2032
KEGG_PATHWAY	dme00983:Drug metabolism	8	1.3986	0.00812724	FBGN0040255, FBGN0083975, FBGN0040256, FBGN0026314, FBGN0034076, FBGN0032684, FBGN0015570, FBGN0031866	82	60	2054	3.33984	0.36681	0.141294	7.74183
GOTERM_MF_FAT	GO:0042043~neurexin binding	3	0.524476	0.00848214	FBGN0083975, FBGN0051146, FBGN0031866	307	4	7918	19.3436	0.984076	0.128898	11.5009
GOTERM_MF_FAT	GO:0005529~sugar binding	7	1.22378	0.00896321	FBGN0051776, FBGN0031530, FBGN0040502, FBGN0035199, FBGN0033067, FBGN0031214, FBGN0259821	307	47	7918	3.84129	0.987421	0.131644	12.1147
GOTERM_BP_FAT	GO:0007622~rhythmic behavior	6	1.04895	0.00935411	FBGN0017561, FBGN0003380, FBGN0004244, FBGN0019643, FBGN0260753, FBGN0004168	261	40	7937	4.56149	0.999978	0.204317	14.0166
GOTERM_MF_FAT	GO:0015370~solute:sodium symporter activity	8	1.3986	0.00955746	FBGN0038799, FBGN0039915, FBGN0038641, FBGN0035969, FBGN0031424, FBGN0037807, FBGN0034911, FBGN0033911	307	62	7918	3.32794	0.990602	0.135714	12.8676
GOTERM_MF_FAT	GO:0042277~peptide binding	8	1.3986	0.00955746	FBGN0037408, FBGN0036790, FBGN0035331, FBGN0260753, FBGN0036789, FBGN0053639, FBGN0031770, FBGN0003255	307	62	7918	3.32794	0.990602	0.135714	12.8676
GOTERM_BP_FAT	GO:0009582~detection of abiotic stimulus	7	1.22378	0.00960658	FBGN0013972, FBGN0002939, FBGN0013995, FBGN0003380, FBGN0036260, FBGN0010350, FBGN0005614	261	56	7937	3.80125	0.999984	0.205357	14.3681
GOTERM_BP_FAT	GO:0042745~circadian sleep/wake cycle	4	0.699301	0.00967481	FBGN0003380, FBGN0004244, FBGN0019643, FBGN0004168	261	14	7937	8.68856	0.999985	0.202903	14.4628
GOTERM_MF_FAT	GO:0043168~anion binding	4	0.699301	0.00969728	FBGN0010240, FBGN0004244, FBGN0001134, FBGN0024963	307	12	7918	8.59718	0.991225	0.133689	13.0438
GOTERM_MF_FAT	GO:0005214~structural constituent of chitin-based cuticle	11	1.92308	0.00987881	FBGN0033729, FBGN0039805, FBGN0033728, FBGN0036619, FBGN0035281, FBGN0020642, FBGN0033602, FBGN0042119, FBGN0033730, FBGN0052029, FBGN0039481	307	110	7918	2.57915	0.991973	0.132301	13.2722
GOTERM_BP_FAT	GO:0006728~pteridine biosynthetic process	3	0.524476	0.0100125	FBGN0086348, FBGN0003162, FBGN0003141	261	5	7937	18.246	0.99999	0.205497	14.9302
GOTERM_BP_FAT	GO:0042136~neurotransmitter biosynthetic process	3	0.524476	0.0100125	FBGN0038641, FBGN0004516, FBGN0000303	261	5	7937	18.246	0.99999	0.205497	14.9302
GOTERM_BP_FAT	GO:0019889~pteridine metabolic process	3	0.524476	0.0100125	FBGN0086348, FBGN0003162, FBGN0003141	261	5	7937	18.246	0.99999	0.205497	14.9302
GOTERM_BP_FAT	GO:0007632~visual behavior	4	0.699301	0.0118049	FBGN0086778, FBGN0035969, FBGN0000153, FBGN0011582	261	15	7937	8.10932	0.999999	0.23367	17.3718
GOTERM_BP_FAT	GO:0006873~cellular ion homeostasis	6	1.04895	0.0138922	FBGN0052451, FBGN0038980, FBGN0003380, FBGN0086778, FBGN0026086, FBGN0004580	261	44	7937	4.14681	1	0.264718	20.132
GOTERM_BP_FAT	GO:0009581~detection of external stimulus	7	1.22378	0.0143543	FBGN0013972, FBGN0002939, FBGN0013995, FBGN0003380, FBGN0036260, FBGN0010350, FBGN0005614	261	61	7937	3.48967	1	0.267878	20.7313
GOTERM_MF_FAT	GO:0043176~amine binding	5	0.874126	0.0145605	FBGN0019985, FBGN0037546, FBGN0053517, FBGN0029922, FBGN0011582	307	25	7918	5.15831	0.999198	0.184268	18.972
GOTERM_BP_FAT	GO:0007431~salivary gland development	11	1.92308	0.0157103	FBGN0004910, FBGN0010453, FBGN0003392, FBGN0039685, FBGN0085432, FBGN0000633, FBGN0001085, FBGN0085407, FBGN0034013, FBGN0000278, FBGN0015774	261	139	7937	2.40654	1	0.284786	22.4656
GOTERM_BP_FAT	GO:0035272~exocrine system development	11	1.92308	0.0157103	FBGN0004910, FBGN0010453, FBGN0003392, FBGN0039685, FBGN0085432, FBGN0000633, FBGN0001085, FBGN0085407, FBGN0034013, FBGN0000278, FBGN0015774	261	139	7937	2.40654	1	0.284786	22.4656
GOTERM_BP_FAT	GO:0030534~adult behavior	10	1.74825	0.0167409	FBGN0010473, FBGN0013759, FBGN0016976, FBGN0003380, FBGN0086778, FBGN0001128, FBGN0259246, FBGN0003360, FBGN0026086, FBGN0000535	261	120	7937	2.53416	1	0.295911	23.7599
GOTERM_BP_FAT	GO:0007242~intracellular signaling cascade	18	3.14685	0.0177426	FBGN0037754, FBGN0013972, FBGN0085386, FBGN0024941, FBGN0040370, FBGN0005586, FBGN0011582, FBGN0035733, FBGN0052451, FBGN0038980, FBGN0030613, FBGN0085421, FBGN0085413, FBGN0023416, FBGN0085447, FBGN0005614, FBGN0085426, FBGN0004168	261	297	7937	1.84303	1	0.306074	24.9984
KEGG_PATHWAY	dme00040:Pentose and glucuronate interconversions	6	1.04895	0.0187363	FBGN0040255, FBGN0036183, FBGN0040256, FBGN0026314, FBGN0032684, FBGN0030737	82	40	2054	3.75732	0.653263	0.232638	17.0361
GOTERM_BP_FAT	GO:0019932~second-messenger-mediated signaling	5	0.874126	0.0196745	FBGN0052451, FBGN0038980, FBGN0005614, FBGN0004168, FBGN0011582	261	32	7937	4.75156	1	0.328646	27.334
GOTERM_BP_FAT	GO:0017085~response to insecticide	4	0.699301	0.0196961	FBGN0038236, FBGN0004244, FBGN0000024, FBGN0031693	261	18	7937	6.75777	1	0.324312	27.3597
GOTERM_BP_FAT	GO:0007629~flight behavior	6	1.04895	0.0197174	FBGN0010473, FBGN0016976, FBGN0003380, FBGN0001128, FBGN0003360, FBGN0000535	261	48	7937	3.80125	1	0.320093	27.3851
GOTERM_MF_FAT	GO:0015368~calcium:cation antiporter activity	3	0.524476	0.0201419	FBGN0013995, FBGN0037238, FBGN0028704	307	6	7918	12.8958	0.999949	0.240194	25.3114
GOTERM_MF_FAT	GO:0005283~sodium:amino acid symporter activity	3	0.524476	0.0201419	FBGN0039915, FBGN0038641, FBGN0034911	307	6	7918	12.8958	0.999949	0.240194	25.3114
GOTERM_BP_FAT	GO:0007623~circadian rhythm	6	1.04895	0.0213896	FBGN0017561, FBGN0003380, FBGN0004244, FBGN0019643, FBGN0260753, FBGN0004168	261	49	7937	3.72367	1	0.337605	29.3502
GOTERM_BP_FAT	GO:0055080~cation homeostasis	5	0.874126	0.021828	FBGN0039536, FBGN0052451, FBGN0038980, FBGN0040297, FBGN0004580	261	33	7937	4.60757	1	0.338692	29.8569
GOTERM_BP_FAT	GO:0048511~rhythmic process	6	1.04895	0.0231516	FBGN0017561, FBGN0003380, FBGN0004244, FBGN0019643, FBGN0260753, FBGN0004168	261	50	7937	3.6492	1	0.35068	31.3667
GOTERM_BP_FAT	GO:0055082~cellular chemical homeostasis	6	1.04895	0.0250049	FBGN0052451, FBGN0038980, FBGN0003380, FBGN0086778, FBGN0026086, FBGN0004580	261	51	7937	3.57764	1	0.368356	33.4294
GOTERM_MF_FAT	GO:0008509~anion transmembrane transporter activity	9	1.57343	0.0254486	FBGN0038799, FBGN0010240, FBGN0004244, FBGN0001134, FBGN0036043, FBGN0031424, FBGN0034497, FBGN0038354, FBGN0024963	307	92	7918	2.52308	0.999996	0.287231	30.908
GOTERM_BP_FAT	GO:0006576~biogenic amine metabolic process	5	0.874126	0.0265525	FBGN0038641, FBGN0019643, FBGN0000024, FBGN0000075, FBGN0000303	261	35	7937	4.34428	1	0.3816	35.1072
GOTERM_BP_FAT	GO:0048488~synaptic vesicle endocytosis	5	0.874126	0.0265525	FBGN0086372, FBGN0003392, FBGN0016976, FBGN0004242, FBGN0038659	261	35	7937	4.34428	1	0.3816	35.1072
GOTERM_MF_FAT	GO:0008083~growth factor activity	5	0.874126	0.027143	FBGN0029002, FBGN0039914, FBGN0027111, FBGN0085407, FBGN0036046	307	30	7918	4.29859	0.999998	0.29668	32.6112
GOTERM_BP_FAT	GO:0009310~amine catabolic process	5	0.874126	0.0291268	FBGN0003423, FBGN0004516, FBGN0001098, FBGN0019643, FBGN0000024	261	36	7937	4.22361	1	0.405355	37.8105
GOTERM_MF_FAT	GO:0005254~chloride channel activity	4	0.699301	0.03032	FBGN0010240, FBGN0004244, FBGN0001134, FBGN0024963	307	18	7918	5.73145	1	0.318651	35.6997
KEGG_PATHWAY	dme00150:Androgen and estrogen metabolism	5	0.874126	0.0313958	FBGN0040255, FBGN0040256, FBGN0031817, FBGN0026314, FBGN0032684	82	31	2054	4.04013	0.83243	0.300417	27.02
GOTERM_BP_FAT	GO:0009065~glutamine family amino acid catabolic process	3	0.524476	0.0330553	FBGN0003423, FBGN0004516, FBGN0001098	261	9	7937	10.1367	1	0.441295	41.7331
GOTERM_BP_FAT	GO:0022612~gland morphogenesis	9	1.57343	0.0331967	FBGN0004910, FBGN0010453, FBGN0003392, FBGN0039685, FBGN0085432, FBGN0000633, FBGN0001085, FBGN0085407, FBGN0000278	261	114	7937	2.40079	1	0.437823	41.8698
GOTERM_BP_FAT	GO:0007435~salivary gland morphogenesis	9	1.57343	0.0331967	FBGN0004910, FBGN0010453, FBGN0003392, FBGN0039685, FBGN0085432, FBGN0000633, FBGN0001085, FBGN0085407, FBGN0000278	261	114	7937	2.40079	1	0.437823	41.8698
GOTERM_MF_FAT	GO:0030246~carbohydrate binding	14	2.44755	0.033613	FBGN0031530, FBGN0035199, FBGN0026616, FBGN0259821, FBGN0038632, FBGN0034588, FBGN0261341, FBGN0051776, FBGN0040502, FBGN0033067, FBGN0031214, FBGN0051973, FBGN0259241, FBGN0035427	307	191	7918	1.89048	1	0.339937	38.7617
GOTERM_BP_FAT	GO:0050795~regulation of behavior	4	0.699301	0.0337796	FBGN0003380, FBGN0004244, FBGN0019643, FBGN0004168	261	22	7937	5.52908	1	0.438761	42.4305
GOTERM_MF_FAT	GO:0015294~solute:cation symporter activity	8	1.3986	0.034441	FBGN0038799, FBGN0039915, FBGN0038641, FBGN0035969, FBGN0031424, FBGN0037807, FBGN0034911, FBGN0033911	307	80	7918	2.57915	1	0.339956	39.51
GOTERM_BP_FAT	GO:0007600~sensory perception	16	2.7972	0.0373454	FBGN0013972, FBGN0011283, FBGN0036260, FBGN0004514, FBGN0040726, FBGN0035382, FBGN0004595, FBGN0034475, FBGN0085434, FBGN0033268, FBGN0003380, FBGN0039685, FBGN0010350, FBGN0000535, FBGN0000206, FBGN0005614	261	276	7937	1.7629	1	0.467665	45.7511
KEGG_PATHWAY	dme00980:Metabolism of xenobiotics by cytochrome P450	7	1.22378	0.0376779	FBGN0086348, FBGN0040255, FBGN0036620, FBGN0040256, FBGN0026314, FBGN0032684, FBGN0033817	82	64	2054	2.73971	0.883602	0.301246	31.5616
GOTERM_BP_FAT	GO:0042331~phototaxis	4	0.699301	0.0379324	FBGN0013972, FBGN0086372, FBGN0003423, FBGN0000024	261	23	7937	5.28869	1	0.468172	46.2802
GOTERM_BP_FAT	GO:0009453~energy taxis	4	0.699301	0.0379324	FBGN0013972, FBGN0086372, FBGN0003423, FBGN0000024	261	23	7937	5.28869	1	0.468172	46.2802
GOTERM_BP_FAT	GO:0007528~neuromuscular junction development	4	0.699301	0.0379324	FBGN0083228, FBGN0019985, FBGN0030897, FBGN0004516	261	23	7937	5.28869	1	0.468172	46.2802
GOTERM_BP_FAT	GO:0048741~skeletal muscle fiber development	4	0.699301	0.0379324	FBGN0083228, FBGN0019985, FBGN0030897, FBGN0004516	261	23	7937	5.28869	1	0.468172	46.2802
GOTERM_BP_FAT	GO:0050890~cognition	19	3.32168	0.0389964	FBGN0013972, FBGN0011283, FBGN0036260, FBGN0017590, FBGN0004514, FBGN0040726, FBGN0035382, FBGN0004595, FBGN0034475, FBGN0011582, FBGN0085434, FBGN0033268, FBGN0003392, FBGN0003380, FBGN0039685, FBGN0010350, FBGN0000535, FBGN0000206, FBGN0005614	261	350	7937	1.65083	1	0.472895	47.227
GOTERM_BP_FAT	GO:0007188~G-protein signaling, coupled to cAMP nucleotide second messenger	3	0.524476	0.0404405	FBGN0038980, FBGN0004168, FBGN0011582	261	10	7937	9.12299	1	0.480732	48.4869
GOTERM_BP_FAT	GO:0007187~G-protein signaling, coupled to cyclic nucleotide second messenger	3	0.524476	0.0404405	FBGN0038980, FBGN0004168, FBGN0011582	261	10	7937	9.12299	1	0.480732	48.4869
GOTERM_BP_FAT	GO:0006536~glutamate metabolic process	3	0.524476	0.0404405	FBGN0003423, FBGN0004516, FBGN0001098	261	10	7937	9.12299	1	0.480732	48.4869
GOTERM_BP_FAT	GO:0050803~regulation of synapse structure and activity	5	0.874126	0.0408621	FBGN0003392, FBGN0003380, FBGN0004242, FBGN0038659, FBGN0085447	261	40	7937	3.80125	1	0.479642	48.8494
GOTERM_BP_FAT	GO:0048732~gland development	11	1.92308	0.0413459	FBGN0004910, FBGN0010453, FBGN0003392, FBGN0039685, FBGN0085432, FBGN0000633, FBGN0001085, FBGN0085407, FBGN0034013, FBGN0000278, FBGN0015774	261	163	7937	2.05221	1	0.479104	49.2624
GOTERM_BP_FAT	GO:0009636~response to toxin	4	0.699301	0.042333	FBGN0038236, FBGN0004244, FBGN0000024, FBGN0031693	261	24	7937	5.06833	1	0.482739	50.0954
KEGG_PATHWAY	dme00982:Drug metabolism	7	1.22378	0.042908	FBGN0086348, FBGN0040255, FBGN0036620, FBGN0040256, FBGN0026314, FBGN0032684, FBGN0033817	82	66	2054	2.65669	0.914216	0.295908	35.1471
GOTERM_BP_FAT	GO:0016337~cell-cell adhesion	6	1.04895	0.0432619	FBGN0005775, FBGN0017590, FBGN0001085, FBGN0015609, FBGN0000497, FBGN0000547	261	59	7937	3.09254	1	0.485793	50.8676
GOTERM_MF_FAT	GO:0005245~voltage-gated calcium channel activity	3	0.524476	0.0447789	FBGN0028863, FBGN0259822, FBGN0005614	307	9	7918	8.59718	1	0.411463	48.1639
GOTERM_MF_FAT	GO:0005343~organic acid:sodium symporter activity	3	0.524476	0.0447789	FBGN0039915, FBGN0038641, FBGN0034911	307	9	7918	8.59718	1	0.411463	48.1639
GOTERM_BP_FAT	GO:0051606~detection of stimulus	8	1.3986	0.045362	FBGN0013972, FBGN0002939, FBGN0013995, FBGN0003380, FBGN0036260, FBGN0010350, FBGN0005614, FBGN0051345	261	100	7937	2.4328	1	0.497978	52.5722
GOTERM_BP_FAT	GO:0009584~detection of visible light	4	0.699301	0.0469777	FBGN0013972, FBGN0002939, FBGN0003380, FBGN0005614	261	25	7937	4.86559	1	0.50594	53.8457
GOTERM_BP_FAT	GO:0016318~ommatidial rotation	4	0.699301	0.0469777	FBGN0001085, FBGN0015609, FBGN0011817, FBGN0000497	261	25	7937	4.86559	1	0.50594	53.8457
GOTERM_BP_FAT	GO:0050808~synapse organization	5	0.874126	0.0475987	FBGN0083228, FBGN0019985, FBGN0030897, FBGN0004516, FBGN0004595	261	42	7937	3.62023	1	0.50619	54.3266
GOTERM_BP_FAT	GO:0045187~regulation of circadian sleep/wake cycle, sleep	3	0.524476	0.0483792	FBGN0003380, FBGN0019643, FBGN0004168	261	11	7937	8.29363	1	0.507617	54.9244
GOTERM_BP_FAT	GO:0006874~cellular calcium ion homeostasis	3	0.524476	0.0483792	FBGN0052451, FBGN0038980, FBGN0004580	261	11	7937	8.29363	1	0.507617	54.9244
GOTERM_BP_FAT	GO:0006575~cellular amino acid derivative metabolic process	6	1.04895	0.0488104	FBGN0038641, FBGN0004516, FBGN0019643, FBGN0000024, FBGN0000075, FBGN0000303	261	61	7937	2.99114	1	0.506457	55.2514
KEGG_PATHWAY	dme00830:Retinol metabolism	5	0.874126	0.0506978	FBGN0040255, FBGN0036620, FBGN0040256, FBGN0026314, FBGN0032684	82	36	2054	3.479	0.945719	0.305245	40.1749
GOTERM_MF_FAT	GO:0042802~identical protein binding	11	1.92308	0.0539617	FBGN0086348, FBGN0039805, FBGN0034636, FBGN0005391, FBGN0003162, FBGN0001128, FBGN0001098, FBGN0260753, FBGN0000024, FBGN0032436, FBGN0003141	307	145	7918	1.9566	1	0.465789	54.8704
GOTERM_BP_FAT	GO:0030808~regulation of nucleotide biosynthetic process	3	0.524476	0.0568276	FBGN0038980, FBGN0004168, FBGN0011582	261	12	7937	7.60249	1	0.55759	60.942
GOTERM_BP_FAT	GO:0030799~regulation of cyclic nucleotide metabolic process	3	0.524476	0.0568276	FBGN0038980, FBGN0004168, FBGN0011582	261	12	7937	7.60249	1	0.55759	60.942
GOTERM_BP_FAT	GO:0045761~regulation of adenylate cyclase activity	3	0.524476	0.0568276	FBGN0038980, FBGN0004168, FBGN0011582	261	12	7937	7.60249	1	0.55759	60.942
GOTERM_BP_FAT	GO:0006935~chemotaxis	3	0.524476	0.0568276	FBGN0041087, FBGN0005775, FBGN0015774	261	12	7937	7.60249	1	0.55759	60.942
GOTERM_BP_FAT	GO:0031279~regulation of cyclase activity	3	0.524476	0.0568276	FBGN0038980, FBGN0004168, FBGN0011582	261	12	7937	7.60249	1	0.55759	60.942
GOTERM_BP_FAT	GO:0030817~regulation of cAMP biosynthetic process	3	0.524476	0.0568276	FBGN0038980, FBGN0004168, FBGN0011582	261	12	7937	7.60249	1	0.55759	60.942
GOTERM_BP_FAT	GO:0030802~regulation of cyclic nucleotide biosynthetic process	3	0.524476	0.0568276	FBGN0038980, FBGN0004168, FBGN0011582	261	12	7937	7.60249	1	0.55759	60.942
GOTERM_BP_FAT	GO:0030814~regulation of cAMP metabolic process	3	0.524476	0.0568276	FBGN0038980, FBGN0004168, FBGN0011582	261	12	7937	7.60249	1	0.55759	60.942
GOTERM_BP_FAT	GO:0055074~calcium ion homeostasis	3	0.524476	0.0568276	FBGN0052451, FBGN0038980, FBGN0004580	261	12	7937	7.60249	1	0.55759	60.942
GOTERM_MF_FAT	GO:0005044~scavenger receptor activity	4	0.699301	0.0571689	FBGN0002939, FBGN0027562, FBGN0259241, FBGN0034660	307	23	7918	4.48548	1	0.478072	57.0159
GOTERM_BP_FAT	GO:0007602~phototransduction	5	0.874126	0.0587854	FBGN0013972, FBGN0002939, FBGN0013995, FBGN0036260, FBGN0010350	261	45	7937	3.37888	1	0.565826	62.2246
GOTERM_BP_FAT	GO:0048729~tissue morphogenesis	14	2.44755	0.0617745	FBGN0010453, FBGN0028979, FBGN0001085, FBGN0011817, FBGN0000497, FBGN0003392, FBGN0000633, FBGN0085432, FBGN0015609, FBGN0010350, FBGN0004919, FBGN0010452, FBGN0005536, FBGN0000547	261	247	7937	1.72364	1	0.580067	64.1069
GOTERM_BP_FAT	GO:0007631~feeding behavior	4	0.699301	0.0623317	FBGN0003392, FBGN0037408, FBGN0040726, FBGN0036046	261	28	7937	4.34428	1	0.579134	64.4479
GOTERM_BP_FAT	GO:0042752~regulation of circadian rhythm	4	0.699301	0.0623317	FBGN0003380, FBGN0004244, FBGN0019643, FBGN0004168	261	28	7937	4.34428	1	0.579134	64.4479
KEGG_PATHWAY	dme00330:Arginine and proline metabolism	6	1.04895	0.0626831	FBGN0003423, FBGN0039052, FBGN0001098, FBGN0032076, FBGN0037818, FBGN0000116	82	55	2054	2.73259	0.973353	0.331547	47.2289
GOTERM_BP_FAT	GO:0042067~establishment of ommatidial polarity	5	0.874126	0.0627997	FBGN0010453, FBGN0001085, FBGN0015609, FBGN0011817, FBGN0000497	261	46	7937	3.30543	1	0.577688	64.7319
GOTERM_BP_FAT	GO:0042135~neurotransmitter catabolic process	2	0.34965	0.0644468	FBGN0019643, FBGN0000024	261	2	7937	30.41	1	0.583227	65.7149
GOTERM_BP_FAT	GO:0035249~synaptic transmission, glutamatergic	2	0.34965	0.0644468	FBGN0053653, FBGN0031424	261	2	7937	30.41	1	0.583227	65.7149
GOTERM_BP_FAT	GO:0008292~acetylcholine biosynthetic process	2	0.34965	0.0644468	FBGN0038641, FBGN0000303	261	2	7937	30.41	1	0.583227	65.7149
GOTERM_BP_FAT	GO:0048150~behavioral response to ether	2	0.34965	0.0644468	FBGN0003380, FBGN0000535	261	2	7937	30.41	1	0.583227	65.7149
GOTERM_BP_FAT	GO:0017158~regulation of calcium ion-dependent exocytosis	2	0.34965	0.0644468	FBGN0053653, FBGN0033876	261	2	7937	30.41	1	0.583227	65.7149
GOTERM_BP_FAT	GO:0051339~regulation of lyase activity	3	0.524476	0.0657439	FBGN0038980, FBGN0004168, FBGN0011582	261	13	7937	7.01768	1	0.586579	66.4707
GOTERM_BP_FAT	GO:0009309~amine biosynthetic process	5	0.874126	0.0669547	FBGN0003423, FBGN0038641, FBGN0032076, FBGN0000153, FBGN0000303	261	47	7937	3.2351	1	0.589352	67.1622
GOTERM_MF_FAT	GO:0005253~anion channel activity	4	0.699301	0.0702135	FBGN0010240, FBGN0004244, FBGN0001134, FBGN0024963	307	25	7918	4.12664	1	0.544447	64.8015
GOTERM_MF_FAT	GO:0005262~calcium channel activity	4	0.699301	0.0702135	FBGN0028863, FBGN0259246, FBGN0259822, FBGN0005614	307	25	7918	4.12664	1	0.544447	64.8015
GOTERM_MF_FAT	GO:0016831~carboxy-lyase activity	4	0.699301	0.0702135	FBGN0036975, FBGN0004516, FBGN0000153, FBGN0000075	307	25	7918	4.12664	1	0.544447	64.8015
GOTERM_BP_FAT	GO:0008544~epidermis development	5	0.874126	0.071249	FBGN0010453, FBGN0028979, FBGN0001085, FBGN0005536, FBGN0000497	261	48	7937	3.1677	1	0.60887	69.5083
GOTERM_BP_FAT	GO:0009408~response to heat	6	1.04895	0.0713892	FBGN0003392, FBGN0001227, FBGN0035982, FBGN0001216, FBGN0001229, FBGN0026086	261	68	7937	2.68323	1	0.605563	69.5822
GOTERM_BP_FAT	GO:0009064~glutamine family amino acid metabolic process	4	0.699301	0.073698	FBGN0003423, FBGN0004516, FBGN0001098, FBGN0032076	261	30	7937	4.05466	1	0.613689	70.775
GOTERM_BP_FAT	GO:0048588~developmental cell growth	4	0.699301	0.073698	FBGN0003380, FBGN0001085, FBGN0015609, FBGN0000535	261	30	7937	4.05466	1	0.613689	70.775
GOTERM_BP_FAT	GO:0042559~pteridine and derivative biosynthetic process	3	0.524476	0.0750887	FBGN0086348, FBGN0003162, FBGN0003141	261	14	7937	6.51642	1	0.616859	71.4721
GOTERM_BP_FAT	GO:0006875~cellular metal ion homeostasis	3	0.524476	0.0750887	FBGN0052451, FBGN0038980, FBGN0004580	261	14	7937	6.51642	1	0.616859	71.4721
GOTERM_BP_FAT	GO:0006140~regulation of nucleotide metabolic process	3	0.524476	0.0750887	FBGN0038980, FBGN0004168, FBGN0011582	261	14	7937	6.51642	1	0.616859	71.4721
GOTERM_BP_FAT	GO:0008038~neuron recognition	5	0.874126	0.0756809	FBGN0005775, FBGN0038498, FBGN0015609, FBGN0028644, FBGN0015774	261	49	7937	3.10306	1	0.615931	71.7642
GOTERM_MF_FAT	GO:0004994~somatostatin receptor activity	2	0.34965	0.0758034	FBGN0036790, FBGN0036789	307	2	7918	25.7915	1	0.565197	67.7179
GOTERM_MF_FAT	GO:0004351~glutamate decarboxylase activity	2	0.34965	0.0758034	FBGN0004516, FBGN0000153	307	2	7918	25.7915	1	0.565197	67.7179
GOTERM_BP_FAT	GO:0055114~oxidation reduction	28	4.8951	0.0769551	FBGN0038236, FBGN0033367, FBGN0031417, FBGN0031925, FBGN0036157, FBGN0038130, FBGN0001098, FBGN0001091, FBGN0031066, FBGN0039040, FBGN0030593, FBGN0010383, FBGN0031693, FBGN0036620, FBGN0036183, FBGN0029155, FBGN0033830, FBGN0001128, FBGN0046302, FBGN0015032, FBGN0035046, FBGN0034660, FBGN0035914, FBGN0030058, FBGN0086348, FBGN0003423, FBGN0031817, FBGN0030737	261	620	7937	1.37335	1	0.618429	72.3832
GOTERM_BP_FAT	GO:0001738~morphogenesis of a polarized epithelium	6	1.04895	0.0787364	FBGN0010453, FBGN0003392, FBGN0001085, FBGN0015609, FBGN0011817, FBGN0000497	261	70	7937	2.60657	1	0.623343	73.2272
GOTERM_BP_FAT	GO:0048747~muscle fiber development	4	0.699301	0.0797024	FBGN0083228, FBGN0019985, FBGN0030897, FBGN0004516	261	31	7937	3.92387	1	0.624207	73.6747
GOTERM_BP_FAT	GO:0008037~cell recognition	5	0.874126	0.0802487	FBGN0005775, FBGN0038498, FBGN0015609, FBGN0028644, FBGN0015774	261	50	7937	3.041	1	0.623055	73.9248
GOTERM_BP_FAT	GO:0009266~response to temperature stimulus	6	1.04895	0.0904873	FBGN0003392, FBGN0001227, FBGN0035982, FBGN0001216, FBGN0001229, FBGN0026086	261	73	7937	2.49945	1	0.665475	78.2175
GOTERM_MF_FAT	GO:0031402~sodium ion binding	4	0.699301	0.0920176	FBGN0085434, FBGN0038641, FBGN0037238, FBGN0028704	307	28	7918	3.6845	1	0.631445	74.9557
GOTERM_BP_FAT	GO:0035317~imaginal disc-derived wing hair organization	4	0.699301	0.0923205	FBGN0010453, FBGN0001085, FBGN0005536, FBGN0000497	261	33	7937	3.68606	1	0.669502	78.9124
GOTERM_BP_FAT	GO:0008345~larval locomotory behavior	3	0.524476	0.0949164	FBGN0003380, FBGN0004242, FBGN0004516	261	16	7937	5.70187	1	0.676516	79.8609
GOTERM_BP_FAT	GO:0055065~metal ion homeostasis	3	0.524476	0.0949164	FBGN0052451, FBGN0038980, FBGN0004580	261	16	7937	5.70187	1	0.676516	79.8609
GOTERM_BP_FAT	GO:0070142~synaptic vesicle budding	3	0.524476	0.0949164	FBGN0086372, FBGN0003392, FBGN0016976	261	16	7937	5.70187	1	0.676516	79.8609
GOTERM_BP_FAT	GO:0019933~cAMP-mediated signaling	3	0.524476	0.0949164	FBGN0038980, FBGN0004168, FBGN0011582	261	16	7937	5.70187	1	0.676516	79.8609
GOTERM_BP_FAT	GO:0016185~synaptic vesicle budding from presynaptic membrane	3	0.524476	0.0949164	FBGN0086372, FBGN0003392, FBGN0016976	261	16	7937	5.70187	1	0.676516	79.8609
GOTERM_BP_FAT	GO:0019438~aromatic compound biosynthetic process	3	0.524476	0.0949164	FBGN0086348, FBGN0003162, FBGN0003141	261	16	7937	5.70187	1	0.676516	79.8609
GOTERM_BP_FAT	GO:0016200~synaptic target attraction	2	0.34965	0.0951014	FBGN0005775, FBGN0015774	261	3	7937	20.2733	1	0.673665	79.9269
GOTERM_BP_FAT	GO:0048167~regulation of synaptic plasticity	2	0.34965	0.0951014	FBGN0003392, FBGN0259246	261	3	7937	20.2733	1	0.673665	79.9269
GOTERM_BP_FAT	GO:0045472~response to ether	2	0.34965	0.0951014	FBGN0003380, FBGN0000535	261	3	7937	20.2733	1	0.673665	79.9269
GOTERM_BP_FAT	GO:0007212~dopamine receptor signaling pathway	2	0.34965	0.0951014	FBGN0053517, FBGN0011582	261	3	7937	20.2733	1	0.673665	79.9269
KEGG_PATHWAY	dme00250:Alanine, aspartate and glutamate metabolism	4	0.699301	0.0954292	FBGN0004516, FBGN0001098, FBGN0032076, FBGN0000153	82	28	2054	3.5784	0.996363	0.429733	62.8552
GOTERM_BP_FAT	GO:0035316~non-sensory hair organization	4	0.699301	0.0989206	FBGN0010453, FBGN0001085, FBGN0005536, FBGN0000497	261	34	7937	3.57764	1	0.685224	81.2458
GOTERM_BP_FAT	GO:0035315~hair cell differentiation	4	0.699301	0.0989206	FBGN0010453, FBGN0001085, FBGN0005536, FBGN0000497	261	34	7937	3.57764	1	0.685224	81.2458
KEGG_PATHWAY	dme00564:Glycerophospholipid metabolism	6	1.04895	0.0994883	FBGN0041087, FBGN0085413, FBGN0001128, FBGN0010350, FBGN0000024, FBGN0000303	82	63	2054	2.3856	0.997172	0.413444	64.4687
GOTERM_MF_FAT	GO:0005326~neurotransmitter transporter activity	4	0.699301	0.0998382	FBGN0039915, FBGN0035969, FBGN0031424, FBGN0034911	307	29	7918	3.55745	1	0.655257	77.878

## Sheet: downGenes_annotationClusters
Annotation Cluster 1	Enrichment Score: 5.891211892233766
Category	Term	Count	%	PValue	Genes	List Total	Pop Hits	Pop Total	Fold Enrichment	Bonferroni	Benjamini	FDR
GOTERM_BP_FAT	GO:0006811~ion transport	37	6.46853	4.74673e-10	FBGN0030707, FBGN0032946, FBGN0037238, FBGN0051030, FBGN0040297, FBGN0005564, FBGN0085434, FBGN0034636, FBGN0013995, FBGN0038839, FBGN0038641, FBGN0004118, FBGN0014391, FBGN0001134, FBGN0038165, FBGN0036043, FBGN0000535, FBGN0028704, FBGN0024963, FBGN0030745, FBGN0010240, FBGN0017561, FBGN0036843, FBGN0004244, FBGN0035521, FBGN0031424, FBGN0034497, FBGN0259822, FBGN0259145, FBGN0003380, FBGN00524…	261	346	7937	3.25193	5.42551e-07	5.42551e-07	7.62741e-07
GOTERM_MF_FAT	GO:0022803~passive transmembrane transporter activity	28	4.8951	2.398e-09	FBGN0030707, FBGN0028863, FBGN0034885, FBGN0027106, FBGN0005564, FBGN0085434, FBGN0034636, FBGN0038839, FBGN0004118, FBGN0001134, FBGN0038165, FBGN0000535, FBGN0024963, FBGN0030745, FBGN0010240, FBGN0039536, FBGN0017561, FBGN0004244, FBGN0259822, FBGN0259145, FBGN0003380, FBGN0086778, FBGN0259246, FBGN0259242, FBGN0003386, FBGN0000036, FBGN0005614, FBGN0000038	307	187	7918	3.86183	1.16543e-06	5.82714e-07	3.43943e-06
GOTERM_MF_FAT	GO:0015267~channel activity	28	4.8951	2.398e-09	FBGN0030707, FBGN0028863, FBGN0034885, FBGN0027106, FBGN0005564, FBGN0085434, FBGN0034636, FBGN0038839, FBGN0004118, FBGN0001134, FBGN0038165, FBGN0000535, FBGN0024963, FBGN0030745, FBGN0010240, FBGN0039536, FBGN0017561, FBGN0004244, FBGN0259822, FBGN0259145, FBGN0003380, FBGN0086778, FBGN0259246, FBGN0259242, FBGN0003386, FBGN0000036, FBGN0005614, FBGN0000038	307	187	7918	3.86183	1.16543e-06	5.82714e-07	3.43943e-06
GOTERM_MF_FAT	GO:0005261~cation channel activity	22	3.84615	3.43073e-09	FBGN0017561, FBGN0039536, FBGN0028863, FBGN0005564, FBGN0259822, FBGN0259145, FBGN0085434, FBGN0034636, FBGN0038839, FBGN0003380, FBGN0086778, FBGN0004118, FBGN0259246, FBGN0001134, FBGN0038165, FBGN0259242, FBGN0000535, FBGN0000036, FBGN0003386, FBGN0005614, FBGN0030745, FBGN0000038	307	118	7918	4.80859	1.66733e-06	5.55778e-07	4.92066e-06
GOTERM_MF_FAT	GO:0022838~substrate specific channel activity	27	4.72028	4.76941e-09	FBGN0030707, FBGN0028863, FBGN0034885, FBGN0005564, FBGN0085434, FBGN0034636, FBGN0038839, FBGN0004118, FBGN0001134, FBGN0038165, FBGN0000535, FBGN0024963, FBGN0030745, FBGN0010240, FBGN0039536, FBGN0017561, FBGN0004244, FBGN0259822, FBGN0259145, FBGN0003380, FBGN0086778, FBGN0259246, FBGN0259242, FBGN0000036, FBGN0003386, FBGN0005614, FBGN0000038	307	180	7918	3.86873	2.31793e-06	5.79484e-07	6.84072e-06
GOTERM_MF_FAT	GO:0005216~ion channel activity	26	4.54545	1.20303e-08	FBGN0030707, FBGN0028863, FBGN0005564, FBGN0085434, FBGN0034636, FBGN0038839, FBGN0004118, FBGN0038165, FBGN0001134, FBGN0000535, FBGN0024963, FBGN0030745, FBGN0010240, FBGN0039536, FBGN0017561, FBGN0004244, FBGN0259822, FBGN0259145, FBGN0003380, FBGN0086778, FBGN0259246, FBGN0259242, FBGN0000036, FBGN0003386, FBGN0005614, FBGN0000038	307	175	7918	3.83188	5.84672e-06	1.16935e-06	1.7255e-05
GOTERM_MF_FAT	GO:0022836~gated channel activity	21	3.67133	1.44449e-08	FBGN0010240, FBGN0017561, FBGN0030707, FBGN0028863, FBGN0004244, FBGN0005564, FBGN0259822, FBGN0259145, FBGN0085434, FBGN0034636, FBGN0038839, FBGN0003380, FBGN0086778, FBGN0004118, FBGN0001134, FBGN0000535, FBGN0000036, FBGN0003386, FBGN0024963, FBGN0005614, FBGN0000038	307	116	7918	4.66916	7.02018e-06	1.17003e-06	2.07181e-05
GOTERM_MF_FAT	GO:0046873~metal ion transmembrane transporter activity	23	4.02098	5.77422e-08	FBGN0017561, FBGN0039536, FBGN0028863, FBGN0005564, FBGN0259822, FBGN0259145, FBGN0085434, FBGN0034636, FBGN0052451, FBGN0038839, FBGN0003380, FBGN0086778, FBGN0004118, FBGN0259246, FBGN0001134, FBGN0038165, FBGN0259242, FBGN0000535, FBGN0003386, FBGN0000036, FBGN0005614, FBGN0030745, FBGN0000038	307	150	7918	3.9547	2.80623e-05	4.00895e-06	8.28191e-05
GOTERM_BP_FAT	GO:0006813~potassium ion transport	12	2.0979	8.56522e-08	FBGN0017561, FBGN0034636, FBGN0032946, FBGN0038839, FBGN0003380, FBGN0037238, FBGN0038165, FBGN0259242, FBGN0000535, FBGN0028704, FBGN0005564, FBGN0003386	261	43	7937	8.4865	9.78957e-05	1.39857e-05	0.000137632
GOTERM_MF_FAT	GO:0022843~voltage-gated cation channel activity	11	1.92308	2.47697e-06	FBGN0085434, FBGN0017561, FBGN0034636, FBGN0038839, FBGN0003380, FBGN0028863, FBGN0000535, FBGN0005564, FBGN0259822, FBGN0003386, FBGN0005614	307	41	7918	6.91968	0.00120308	0.000150465	0.00355263
GOTERM_BP_FAT	GO:0030001~metal ion transport	19	3.32168	6.83136e-06	FBGN0017561, FBGN0032946, FBGN0037238, FBGN0040297, FBGN0005564, FBGN0259822, FBGN0085434, FBGN0034636, FBGN0052451, FBGN0038839, FBGN0003380, FBGN0013995, FBGN0038641, FBGN0038165, FBGN0259242, FBGN0000535, FBGN0028704, FBGN0003386, FBGN0005614	261	165	7937	3.50175	0.00777787	0.000650478	0.0109766
GOTERM_BP_FAT	GO:0006812~cation transport	24	4.1958	7.67468e-06	FBGN0017561, FBGN0032946, FBGN0036843, FBGN0037238, FBGN0035521, FBGN0051030, FBGN0040297, FBGN0005564, FBGN0259822, FBGN0085434, FBGN0034636, FBGN0052451, FBGN0038839, FBGN0013995, FBGN0003380, FBGN0038641, FBGN0014391, FBGN0038165, FBGN0259242, FBGN0000535, FBGN0028704, FBGN0003386, FBGN0005614, FBGN0030745	261	252	7937	2.89619	0.00873383	0.000674556	0.0123315
GOTERM_BP_FAT	GO:0015672~monovalent inorganic cation transport	19	3.32168	1.55368e-05	FBGN0017561, FBGN0032946, FBGN0037238, FBGN0035521, FBGN0051030, FBGN0040297, FBGN0005564, FBGN0085434, FBGN0034636, FBGN0038839, FBGN0003380, FBGN0038641, FBGN0014391, FBGN0038165, FBGN0259242, FBGN0000535, FBGN0028704, FBGN0003386, FBGN0030745	261	175	7937	3.30165	0.017602	0.00118322	0.0249629
GOTERM_MF_FAT	GO:0022832~voltage-gated channel activity	11	1.92308	1.6658e-05	FBGN0085434, FBGN0017561, FBGN0034636, FBGN0038839, FBGN0003380, FBGN0028863, FBGN0000535, FBGN0005564, FBGN0259822, FBGN0003386, FBGN0005614	307	50	7918	5.67414	0.00806319	0.000735718	0.0238898
GOTERM_MF_FAT	GO:0005244~voltage-gated ion channel activity	11	1.92308	1.6658e-05	FBGN0085434, FBGN0017561, FBGN0034636, FBGN0038839, FBGN0003380, FBGN0028863, FBGN0000535, FBGN0005564, FBGN0259822, FBGN0003386, FBGN0005614	307	50	7918	5.67414	0.00806319	0.000735718	0.0238898
GOTERM_MF_FAT	GO:0005267~potassium channel activity	9	1.57343	3.42296e-05	FBGN0017561, FBGN0034636, FBGN0038839, FBGN0003380, FBGN0038165, FBGN0259242, FBGN0000535, FBGN0005564, FBGN0003386	307	34	7918	6.82717	0.0164982	0.00138536	0.0490839
GOTERM_MF_FAT	GO:0022834~ligand-gated channel activity	12	2.0979	6.75994e-05	FBGN0259145, FBGN0010240, FBGN0017561, FBGN0030707, FBGN0086778, FBGN0004118, FBGN0004244, FBGN0001134, FBGN0000036, FBGN0005614, FBGN0024963, FBGN0000038	307	70	7918	4.42141	0.0323206	0.00252407	0.0969135
GOTERM_MF_FAT	GO:0015276~ligand-gated ion channel activity	12	2.0979	6.75994e-05	FBGN0259145, FBGN0010240, FBGN0017561, FBGN0030707, FBGN0086778, FBGN0004118, FBGN0004244, FBGN0001134, FBGN0000036, FBGN0005614, FBGN0024963, FBGN0000038	307	70	7918	4.42141	0.0323206	0.00252407	0.0969135
GOTERM_MF_FAT	GO:0030955~potassium ion binding	7	1.22378	0.000301415	FBGN0017561, FBGN0003380, FBGN0037238, FBGN0000535, FBGN0028704, FBGN0005564, FBGN0003386	307	25	7918	7.22163	0.136283	0.00810639	0.431448
GOTERM_MF_FAT	GO:0031420~alkali metal ion binding	9	1.57343	0.000444139	FBGN0085434, FBGN0017561, FBGN0003380, FBGN0038641, FBGN0037238, FBGN0000535, FBGN0028704, FBGN0005564, FBGN0003386	307	48	7918	4.83591	0.194184	0.0112988	0.635141
GOTERM_MF_FAT	GO:0005249~voltage-gated potassium channel activity	7	1.22378	0.000709617	FBGN0017561, FBGN0034636, FBGN0038839, FBGN0003380, FBGN0000535, FBGN0005564, FBGN0003386	307	29	7918	6.22554	0.291777	0.0162942	1.01299
GOTERM_MF_FAT	GO:0005230~extracellular ligand-gated ion channel activity	9	1.57343	0.0007746	FBGN0010240, FBGN0030707, FBGN0086778, FBGN0004118, FBGN0004244, FBGN0001134, FBGN0000036, FBGN0024963, FBGN0000038	307	52	7918	4.46392	0.31381	0.0169726	1.10528
Annotation Cluster 2	Enrichment Score: 4.519057161388246
Category	Term	Count	%	PValue	Genes	List Total	Pop Hits	Pop Total	Fold Enrichment	Bonferroni	Benjamini	FDR
GOTERM_BP_FAT	GO:0007268~synaptic transmission	25	4.37063	9.85474e-09	FBGN0013334, FBGN0053653, FBGN0086372, FBGN0013759, FBGN0030897, FBGN0016976, FBGN0004242, FBGN0000346, FBGN0004516, FBGN0019643, FBGN0031424, FBGN0005586, FBGN0033876, FBGN0038659, FBGN0000024, FBGN0000303, FBGN0083228, FBGN0003392, FBGN0003380, FBGN0086778, FBGN0030613, FBGN0038641, FBGN0259246, FBGN0039900, FBGN0085447	261	189	7937	4.02248	1.12639e-05	5.63197e-06	1.58353e-05
GOTERM_BP_FAT	GO:0001505~regulation of neurotransmitter levels	19	3.32168	1.4029e-08	FBGN0053653, FBGN0086372, FBGN0013759, FBGN0016976, FBGN0030897, FBGN0004242, FBGN0000346, FBGN0004516, FBGN0019643, FBGN0005586, FBGN0033876, FBGN0038659, FBGN0000024, FBGN0000303, FBGN0083228, FBGN0030613, FBGN0038641, FBGN0259246, FBGN0039900	261	110	7937	5.25263	1.6035e-05	5.34504e-06	2.25429e-05
GOTERM_BP_FAT	GO:0019226~transmission of nerve impulse	25	4.37063	2.03285e-08	FBGN0013334, FBGN0053653, FBGN0086372, FBGN0013759, FBGN0030897, FBGN0016976, FBGN0004242, FBGN0000346, FBGN0004516, FBGN0019643, FBGN0031424, FBGN0005586, FBGN0033876, FBGN0038659, FBGN0000024, FBGN0000303, FBGN0083228, FBGN0003392, FBGN0003380, FBGN0086778, FBGN0030613, FBGN0038641, FBGN0259246, FBGN0039900, FBGN0085447	261	196	7937	3.87882	2.32352e-05	4.64707e-06	3.26653e-05
GOTERM_BP_FAT	GO:0007267~cell-cell signaling	25	4.37063	8.56028e-08	FBGN0013334, FBGN0053653, FBGN0086372, FBGN0013759, FBGN0030897, FBGN0016976, FBGN0004242, FBGN0000346, FBGN0004516, FBGN0019643, FBGN0031424, FBGN0005586, FBGN0033876, FBGN0038659, FBGN0000024, FBGN0000303, FBGN0083228, FBGN0003392, FBGN0003380, FBGN0086778, FBGN0030613, FBGN0038641, FBGN0259246, FBGN0039900, FBGN0085447	261	211	7937	3.60308	9.78392e-05	1.63072e-05	0.000137553
GOTERM_BP_FAT	GO:0050877~neurological system process	42	7.34266	3.71725e-07	FBGN0013972, FBGN0086372, FBGN0030897, FBGN0000346, FBGN0005586, FBGN0000024, FBGN0035382, FBGN0000303, FBGN0011582, FBGN0085434, FBGN0003392, FBGN0038641, FBGN0039900, FBGN0000535, FBGN0000206, FBGN0053653, FBGN0013334, FBGN0013759, FBGN0016976, FBGN0036260, FBGN0011283, FBGN0017590, FBGN0004514, FBGN0004242, FBGN0040726, FBGN0004516, FBGN0019643, FBGN0033876, FBGN0031424, FBGN0038659, FBGN00045…	261	546	7937	2.33923	0.000424791	5.31088e-05	0.000597314
GOTERM_BP_FAT	GO:0006836~neurotransmitter transport	17	2.97203	3.12692e-06	FBGN0053653, FBGN0086372, FBGN0013759, FBGN0016976, FBGN0030897, FBGN0004242, FBGN0000346, FBGN0005586, FBGN0033876, FBGN0038659, FBGN0034911, FBGN0039915, FBGN0083228, FBGN0030613, FBGN0259246, FBGN0039900, FBGN0035969	261	126	7937	4.10293	0.0035677	0.000324863	0.00502446
GOTERM_BP_FAT	GO:0007269~neurotransmitter secretion	14	2.44755	2.56689e-05	FBGN0053653, FBGN0086372, FBGN0013759, FBGN0016976, FBGN0030897, FBGN0004242, FBGN0000346, FBGN0005586, FBGN0033876, FBGN0038659, FBGN0083228, FBGN0030613, FBGN0039900, FBGN0259246	261	102	7937	4.17392	0.0289137	0.00172439	0.0412388
GOTERM_BP_FAT	GO:0003001~generation of a signal involved in cell-cell signaling	14	2.44755	2.85313e-05	FBGN0053653, FBGN0086372, FBGN0013759, FBGN0016976, FBGN0030897, FBGN0004242, FBGN0000346, FBGN0005586, FBGN0033876, FBGN0038659, FBGN0083228, FBGN0030613, FBGN0039900, FBGN0259246	261	103	7937	4.13339	0.0320857	0.00181013	0.0458365
GOTERM_BP_FAT	GO:0046903~secretion	15	2.62238	5.47089e-05	FBGN0053653, FBGN0086372, FBGN0013759, FBGN0016976, FBGN0030897, FBGN0004242, FBGN0000346, FBGN0005586, FBGN0033876, FBGN0038659, FBGN0083228, FBGN0030613, FBGN0259246, FBGN0039900, FBGN0005614	261	125	7937	3.6492	0.0606189	0.00297338	0.0878743
GOTERM_BP_FAT	GO:0032940~secretion by cell	14	2.44755	0.000119713	FBGN0053653, FBGN0086372, FBGN0013759, FBGN0016976, FBGN0030897, FBGN0004242, FBGN0000346, FBGN0005586, FBGN0033876, FBGN0038659, FBGN0083228, FBGN0030613, FBGN0039900, FBGN0259246	261	118	7937	3.60796	0.127891	0.00568547	0.192191
GOTERM_BP_FAT	GO:0048489~synaptic vesicle transport	10	1.74825	0.00263229	FBGN0053653, FBGN0086372, FBGN0013759, FBGN0003392, FBGN0016976, FBGN0004242, FBGN0000346, FBGN0039900, FBGN0033876, FBGN0038659	261	90	7937	3.37888	0.95084	0.0802795	4.14691
GOTERM_BP_FAT	GO:0006887~exocytosis	8	1.3986	0.00607169	FBGN0053653, FBGN0013759, FBGN0016976, FBGN0004242, FBGN0000346, FBGN0039900, FBGN0033876, FBGN0005586	261	67	7937	3.63104	0.999052	0.156152	9.32259
GOTERM_BP_FAT	GO:0016079~synaptic vesicle exocytosis	7	1.22378	0.00806657	FBGN0053653, FBGN0013759, FBGN0016976, FBGN0004242, FBGN0000346, FBGN0039900, FBGN0033876	261	54	7937	3.94203	0.999905	0.182292	12.2032
GOTERM_BP_FAT	GO:0016192~vesicle-mediated transport	18	3.14685	0.143842	FBGN0053653, FBGN0051064, FBGN0086372, FBGN0013759, FBGN0016976, FBGN0004242, FBGN0000346, FBGN0005586, FBGN0033876, FBGN0038659, FBGN0004595, FBGN0083228, FBGN0003392, FBGN0037521, FBGN0030613, FBGN0039900, FBGN0036687, FBGN0051345	261	391	7937	1.39995	1	0.786379	91.7544
GOTERM_BP_FAT	GO:0060341~regulation of cellular localization	3	0.524476	0.65825	FBGN0053653, FBGN0004242, FBGN0033876	261	68	7937	1.34162	1	0.994112	100
Annotation Cluster 3	Enrichment Score: 4.469286076298873
Category	Term	Count	%	PValue	Genes	List Total	Pop Hits	Pop Total	Fold Enrichment	Bonferroni	Benjamini	FDR
GOTERM_MF_FAT	GO:0030594~neurotransmitter receptor activity	18	3.14685	7.56572e-10	FBGN0010240, FBGN0030707, FBGN0037546, FBGN0037408, FBGN0036790, FBGN0035331, FBGN0004244, FBGN0053639, FBGN0086778, FBGN0004118, FBGN0001134, FBGN0260753, FBGN0036789, FBGN0003255, FBGN0031770, FBGN0000036, FBGN0024963, FBGN0000038	307	70	7918	6.63211	3.67694e-07	3.67694e-07	1.08514e-06
GOTERM_MF_FAT	GO:0042165~neurotransmitter binding	18	3.14685	7.56572e-10	FBGN0010240, FBGN0030707, FBGN0037546, FBGN0037408, FBGN0036790, FBGN0035331, FBGN0004244, FBGN0053639, FBGN0086778, FBGN0004118, FBGN0001134, FBGN0260753, FBGN0036789, FBGN0003255, FBGN0031770, FBGN0000036, FBGN0024963, FBGN0000038	307	70	7918	6.63211	3.67694e-07	3.67694e-07	1.08514e-06
GOTERM_MF_FAT	GO:0042923~neuropeptide binding	8	1.3986	0.00154061	FBGN0037408, FBGN0036790, FBGN0035331, FBGN0260753, FBGN0036789, FBGN0053639, FBGN0031770, FBGN0003255	307	45	7918	4.58516	0.527308	0.030739	2.18711
GOTERM_MF_FAT	GO:0008188~neuropeptide receptor activity	8	1.3986	0.00154061	FBGN0037408, FBGN0036790, FBGN0035331, FBGN0260753, FBGN0036789, FBGN0053639, FBGN0031770, FBGN0003255	307	45	7918	4.58516	0.527308	0.030739	2.18711
GOTERM_MF_FAT	GO:0008528~peptide receptor activity, G-protein coupled	8	1.3986	0.00199887	FBGN0037408, FBGN0036790, FBGN0035331, FBGN0260753, FBGN0036789, FBGN0053639, FBGN0031770, FBGN0003255	307	47	7918	4.39005	0.621835	0.0381502	2.82905
GOTERM_MF_FAT	GO:0001653~peptide receptor activity	8	1.3986	0.00199887	FBGN0037408, FBGN0036790, FBGN0035331, FBGN0260753, FBGN0036789, FBGN0053639, FBGN0031770, FBGN0003255	307	47	7918	4.39005	0.621835	0.0381502	2.82905
GOTERM_MF_FAT	GO:0042277~peptide binding	8	1.3986	0.00955746	FBGN0037408, FBGN0036790, FBGN0035331, FBGN0260753, FBGN0036789, FBGN0053639, FBGN0031770, FBGN0003255	307	62	7918	3.32794	0.990602	0.135714	12.8676
Annotation Cluster 4	Enrichment Score: 3.209895394026458
Category	Term	Count	%	PValue	Genes	List Total	Pop Hits	Pop Total	Fold Enrichment	Bonferroni	Benjamini	FDR
GOTERM_BP_FAT	GO:0044057~regulation of system process	8	1.3986	9.40475e-05	FBGN0017561, FBGN0003392, FBGN0019985, FBGN0003380, FBGN0259246, FBGN0035331, FBGN0004244, FBGN0000535	261	34	7937	7.15529	0.101925	0.00466306	0.151016
GOTERM_BP_FAT	GO:0031644~regulation of neurological system process	5	0.874126	0.0011544	FBGN0003392, FBGN0019985, FBGN0003380, FBGN0259246, FBGN0004244	261	15	7937	10.1367	0.73293	0.0445049	1.83893
GOTERM_BP_FAT	GO:0050804~regulation of synaptic transmission	5	0.874126	0.0011544	FBGN0003392, FBGN0019985, FBGN0003380, FBGN0259246, FBGN0004244	261	15	7937	10.1367	0.73293	0.0445049	1.83893
GOTERM_BP_FAT	GO:0051969~regulation of transmission of nerve impulse	5	0.874126	0.0011544	FBGN0003392, FBGN0019985, FBGN0003380, FBGN0259246, FBGN0004244	261	15	7937	10.1367	0.73293	0.0445049	1.83893
Annotation Cluster 5	Enrichment Score: 3.009999621611452
Category	Term	Count	%	PValue	Genes	List Total	Pop Hits	Pop Total	Fold Enrichment	Bonferroni	Benjamini	FDR
GOTERM_BP_FAT	GO:0007626~locomotory behavior	21	3.67133	1.69871e-06	FBGN0013972, FBGN0017561, FBGN0086372, FBGN0013759, FBGN0016976, FBGN0004242, FBGN0001128, FBGN0004516, FBGN0000024, FBGN0011817, FBGN0015774, FBGN0010473, FBGN0005775, FBGN0041087, FBGN0003423, FBGN0003380, FBGN0086778, FBGN0259246, FBGN0000535, FBGN0026086, FBGN0003360	261	181	7937	3.52823	0.00193974	0.000215713	0.00272958
GOTERM_BP_FAT	GO:0008344~adult locomotory behavior	10	1.74825	0.0016265	FBGN0010473, FBGN0013759, FBGN0016976, FBGN0003380, FBGN0086778, FBGN0001128, FBGN0259246, FBGN0003360, FBGN0026086, FBGN0000535	261	84	7937	3.62023	0.844421	0.0582538	2.5818
GOTERM_BP_FAT	GO:0030534~adult behavior	10	1.74825	0.0167409	FBGN0010473, FBGN0013759, FBGN0016976, FBGN0003380, FBGN0086778, FBGN0001128, FBGN0259246, FBGN0003360, FBGN0026086, FBGN0000535	261	120	7937	2.53416	1	0.295911	23.7599
GOTERM_BP_FAT	GO:0007629~flight behavior	6	1.04895	0.0197174	FBGN0010473, FBGN0016976, FBGN0003380, FBGN0001128, FBGN0003360, FBGN0000535	261	48	7937	3.80125	1	0.320093	27.3851
Annotation Cluster 6	Enrichment Score: 2.541149650703779
Category	Term	Count	%	PValue	Genes	List Total	Pop Hits	Pop Total	Fold Enrichment	Bonferroni	Benjamini	FDR
GOTERM_MF_FAT	GO:0016917~GABA receptor activity	6	1.04895	9.25335e-06	FBGN0010240, FBGN0030707, FBGN0027575, FBGN0004244, FBGN0001134, FBGN0023524	307	9	7918	17.1944	0.00448705	0.000499558	0.0132712
GOTERM_MF_FAT	GO:0004890~GABA-A receptor activity	4	0.699301	0.000222137	FBGN0010240, FBGN0030707, FBGN0004244, FBGN0001134	307	4	7918	25.7915	0.102346	0.00633109	0.318138
GOTERM_MF_FAT	GO:0005230~extracellular ligand-gated ion channel activity	9	1.57343	0.0007746	FBGN0010240, FBGN0030707, FBGN0086778, FBGN0004118, FBGN0004244, FBGN0001134, FBGN0000036, FBGN0024963, FBGN0000038	307	52	7918	4.46392	0.31381	0.0169726	1.10528
GOTERM_MF_FAT	GO:0031404~chloride ion binding	4	0.699301	0.005602	FBGN0010240, FBGN0004244, FBGN0001134, FBGN0024963	307	10	7918	10.3166	0.934795	0.092905	7.74141
GOTERM_MF_FAT	GO:0043168~anion binding	4	0.699301	0.00969728	FBGN0010240, FBGN0004244, FBGN0001134, FBGN0024963	307	12	7918	8.59718	0.991225	0.133689	13.0438
GOTERM_MF_FAT	GO:0008509~anion transmembrane transporter activity	9	1.57343	0.0254486	FBGN0038799, FBGN0010240, FBGN0004244, FBGN0001134, FBGN0036043, FBGN0031424, FBGN0034497, FBGN0038354, FBGN0024963	307	92	7918	2.52308	0.999996	0.287231	30.908
GOTERM_MF_FAT	GO:0005254~chloride channel activity	4	0.699301	0.03032	FBGN0010240, FBGN0004244, FBGN0001134, FBGN0024963	307	18	7918	5.73145	1	0.318651	35.6997
GOTERM_MF_FAT	GO:0005253~anion channel activity	4	0.699301	0.0702135	FBGN0010240, FBGN0004244, FBGN0001134, FBGN0024963	307	25	7918	4.12664	1	0.544447	64.8015
Annotation Cluster 7	Enrichment Score: 2.498667545410062
Category	Term	Count	%	PValue	Genes	List Total	Pop Hits	Pop Total	Fold Enrichment	Bonferroni	Benjamini	FDR
GOTERM_MF_FAT	GO:0015300~solute:solute antiporter activity	7	1.22378	0.00058143	FBGN0013995, FBGN0037238, FBGN0036043, FBGN0040297, FBGN0003360, FBGN0028704, FBGN0043005	307	28	7918	6.44788	0.246222	0.0140335	0.830712
GOTERM_MF_FAT	GO:0015297~antiporter activity	7	1.22378	0.000709617	FBGN0013995, FBGN0037238, FBGN0036043, FBGN0040297, FBGN0003360, FBGN0028704, FBGN0043005	307	29	7918	6.22554	0.291777	0.0162942	1.01299
GOTERM_BP_FAT	GO:0006816~calcium ion transport	6	1.04895	0.00264177	FBGN0052451, FBGN0013995, FBGN0037238, FBGN0028704, FBGN0259822, FBGN0005614	261	30	7937	6.08199	0.951371	0.0784674	4.16154
GOTERM_MF_FAT	GO:0015298~solute:cation antiporter activity	5	0.874126	0.00349192	FBGN0013995, FBGN0037238, FBGN0040297, FBGN0028704, FBGN0043005	307	17	7918	7.58574	0.817324	0.0632944	4.89341
GOTERM_MF_FAT	GO:0015491~cation:cation antiporter activity	4	0.699301	0.005602	FBGN0013995, FBGN0037238, FBGN0040297, FBGN0028704	307	10	7918	10.3166	0.934795	0.092905	7.74141
GOTERM_BP_FAT	GO:0015674~di-, tri-valent inorganic cation transport	6	1.04895	0.00752321	FBGN0052451, FBGN0013995, FBGN0037238, FBGN0028704, FBGN0259822, FBGN0005614	261	38	7937	4.80157	0.999822	0.178129	11.4272
GOTERM_MF_FAT	GO:0015368~calcium:cation antiporter activity	3	0.524476	0.0201419	FBGN0013995, FBGN0037238, FBGN0028704	307	6	7918	12.8958	0.999949	0.240194	25.3114
Annotation Cluster 8	Enrichment Score: 2.358109075026628
Category	Term	Count	%	PValue	Genes	List Total	Pop Hits	Pop Total	Fold Enrichment	Bonferroni	Benjamini	FDR
GOTERM_BP_FAT	GO:0009628~response to abiotic stimulus	23	4.02098	1.734e-06	FBGN0013972, FBGN0086372, FBGN0036260, FBGN0016976, FBGN0035982, FBGN0000024, FBGN0011817, FBGN0011582, FBGN0002939, FBGN0003392, FBGN0013995, FBGN0003423, FBGN0003380, FBGN0001227, FBGN0086778, FBGN0001216, FBGN0001229, FBGN0035969, FBGN0000153, FBGN0010350, FBGN0026086, FBGN0003360, FBGN0005614	261	214	7937	3.26836	0.00198	0.000198176	0.00278628
GOTERM_BP_FAT	GO:0009416~response to light stimulus	14	2.44755	2.06882e-05	FBGN0013972, FBGN0086372, FBGN0002939, FBGN0013995, FBGN0003423, FBGN0003380, FBGN0036260, FBGN0086778, FBGN0035969, FBGN0000153, FBGN0010350, FBGN0000024, FBGN0005614, FBGN0011582	261	100	7937	4.25739	0.0233694	0.00147684	0.0332382
GOTERM_BP_FAT	GO:0009314~response to radiation	14	2.44755	7.64372e-05	FBGN0013972, FBGN0086372, FBGN0002939, FBGN0013995, FBGN0003423, FBGN0003380, FBGN0036260, FBGN0086778, FBGN0035969, FBGN0000153, FBGN0010350, FBGN0000024, FBGN0005614, FBGN0011582	261	113	7937	3.76761	0.0836629	0.00396353	0.122754
GOTERM_BP_FAT	GO:0009583~detection of light stimulus	7	1.22378	0.00610141	FBGN0013972, FBGN0002939, FBGN0013995, FBGN0003380, FBGN0036260, FBGN0010350, FBGN0005614	261	51	7937	4.17392	0.999084	0.153423	9.36616
GOTERM_BP_FAT	GO:0009582~detection of abiotic stimulus	7	1.22378	0.00960658	FBGN0013972, FBGN0002939, FBGN0013995, FBGN0003380, FBGN0036260, FBGN0010350, FBGN0005614	261	56	7937	3.80125	0.999984	0.205357	14.3681
GOTERM_BP_FAT	GO:0009581~detection of external stimulus	7	1.22378	0.0143543	FBGN0013972, FBGN0002939, FBGN0013995, FBGN0003380, FBGN0036260, FBGN0010350, FBGN0005614	261	61	7937	3.48967	1	0.267878	20.7313
GOTERM_BP_FAT	GO:0051606~detection of stimulus	8	1.3986	0.045362	FBGN0013972, FBGN0002939, FBGN0013995, FBGN0003380, FBGN0036260, FBGN0010350, FBGN0005614, FBGN0051345	261	100	7937	2.4328	1	0.497978	52.5722
GOTERM_BP_FAT	GO:0009584~detection of visible light	4	0.699301	0.0469777	FBGN0013972, FBGN0002939, FBGN0003380, FBGN0005614	261	25	7937	4.86559	1	0.50594	53.8457
GOTERM_BP_FAT	GO:0007602~phototransduction	5	0.874126	0.0587854	FBGN0013972, FBGN0002939, FBGN0013995, FBGN0036260, FBGN0010350	261	45	7937	3.37888	1	0.565826	62.2246
GOTERM_BP_FAT	GO:0007601~visual perception	5	0.874126	0.19614	FBGN0013972, FBGN0036260, FBGN0010350, FBGN0000206, FBGN0005614	261	70	7937	2.17214	1	0.842531	97.0052
GOTERM_BP_FAT	GO:0050953~sensory perception of light stimulus	5	0.874126	0.202921	FBGN0013972, FBGN0036260, FBGN0010350, FBGN0000206, FBGN0005614	261	71	7937	2.14155	1	0.84095	97.3863
Annotation Cluster 9	Enrichment Score: 2.3395841282914227
Category	Term	Count	%	PValue	Genes	List Total	Pop Hits	Pop Total	Fold Enrichment	Bonferroni	Benjamini	FDR
GOTERM_MF_FAT	GO:0005275~amine transmembrane transporter activity	12	2.0979	1.07595e-05	FBGN0033368, FBGN0039915, FBGN0032911, FBGN0030218, FBGN0038641, FBGN0063649, FBGN0035969, FBGN0031424, FBGN0036984, FBGN0034911, FBGN0033911, FBGN0043005	307	58	7918	5.33618	0.00521548	0.000522777	0.0154311
GOTERM_MF_FAT	GO:0015171~amino acid transmembrane transporter activity	10	1.74825	7.57827e-05	FBGN0033368, FBGN0039915, FBGN0032911, FBGN0030218, FBGN0038641, FBGN0035969, FBGN0031424, FBGN0036984, FBGN0034911, FBGN0033911	307	48	7918	5.37324	0.0361618	0.00262738	0.108639
GOTERM_MF_FAT	GO:0005416~cation:amino acid symporter activity	5	0.874126	0.00118559	FBGN0039915, FBGN0038641, FBGN0035969, FBGN0034911, FBGN0033911	307	13	7918	9.91982	0.438159	0.0247552	1.68709
GOTERM_MF_FAT	GO:0015179~L-amino acid transmembrane transporter activity	5	0.874126	0.00118559	FBGN0039915, FBGN0030218, FBGN0038641, FBGN0031424, FBGN0033911	307	13	7918	9.91982	0.438159	0.0247552	1.68709
GOTERM_BP_FAT	GO:0006865~amino acid transport	7	1.22378	0.00175458	FBGN0033368, FBGN0032911, FBGN0030218, FBGN0038641, FBGN0031424, FBGN0036984, FBGN0033911	261	40	7937	5.32174	0.865642	0.0607997	2.78243
GOTERM_BP_FAT	GO:0015837~amine transport	7	1.22378	0.00227046	FBGN0033368, FBGN0032911, FBGN0030218, FBGN0038641, FBGN0031424, FBGN0036984, FBGN0033911	261	42	7937	5.06833	0.925584	0.0735678	3.5866
GOTERM_MF_FAT	GO:0015293~symporter activity	10	1.74825	0.0049306	FBGN0038799, FBGN0039915, FBGN0038641, FBGN0037238, FBGN0035969, FBGN0031424, FBGN0037807, FBGN0034911, FBGN0028704, FBGN0033911	307	84	7918	3.07042	0.909481	0.0851272	6.84394
GOTERM_BP_FAT	GO:0046942~carboxylic acid transport	7	1.22378	0.00736718	FBGN0033368, FBGN0032911, FBGN0030218, FBGN0038641, FBGN0031424, FBGN0036984, FBGN0033911	261	53	7937	4.01641	0.999786	0.178444	11.2032
GOTERM_BP_FAT	GO:0015849~organic acid transport	7	1.22378	0.00736718	FBGN0033368, FBGN0032911, FBGN0030218, FBGN0038641, FBGN0031424, FBGN0036984, FBGN0033911	261	53	7937	4.01641	0.999786	0.178444	11.2032
GOTERM_MF_FAT	GO:0015370~solute:sodium symporter activity	8	1.3986	0.00955746	FBGN0038799, FBGN0039915, FBGN0038641, FBGN0035969, FBGN0031424, FBGN0037807, FBGN0034911, FBGN0033911	307	62	7918	3.32794	0.990602	0.135714	12.8676
GOTERM_MF_FAT	GO:0005283~sodium:amino acid symporter activity	3	0.524476	0.0201419	FBGN0039915, FBGN0038641, FBGN0034911	307	6	7918	12.8958	0.999949	0.240194	25.3114
GOTERM_MF_FAT	GO:0015294~solute:cation symporter activity	8	1.3986	0.034441	FBGN0038799, FBGN0039915, FBGN0038641, FBGN0035969, FBGN0031424, FBGN0037807, FBGN0034911, FBGN0033911	307	80	7918	2.57915	1	0.339956	39.51
GOTERM_MF_FAT	GO:0005343~organic acid:sodium symporter activity	3	0.524476	0.0447789	FBGN0039915, FBGN0038641, FBGN0034911	307	9	7918	8.59718	1	0.411463	48.1639
GOTERM_MF_FAT	GO:0005326~neurotransmitter transporter activity	4	0.699301	0.0998382	FBGN0039915, FBGN0035969, FBGN0031424, FBGN0034911	307	29	7918	3.55745	1	0.66298	77.878
GOTERM_MF_FAT	GO:0005328~neurotransmitter:sodium symporter activity	3	0.524476	0.222501	FBGN0039915, FBGN0035969, FBGN0034911	307	23	7918	3.36411	1	0.878622	97.2941
Annotation Cluster 10	Enrichment Score: 2.161881304454053
Category	Term	Count	%	PValue	Genes	List Total	Pop Hits	Pop Total	Fold Enrichment	Bonferroni	Benjamini	FDR
GOTERM_BP_FAT	GO:0042133~neurotransmitter metabolic process	5	0.874126	3.6438e-05	FBGN0038641, FBGN0004516, FBGN0019643, FBGN0000024, FBGN0000303	261	7	7937	21.7214	0.0407939	0.00218967	0.0585352
GOTERM_BP_FAT	GO:0042439~ethanolamine and derivative metabolic process	4	0.699301	0.00252078	FBGN0038641, FBGN0019643, FBGN0000024, FBGN0000303	261	9	7937	13.5155	0.944139	0.07912	3.97456
GOTERM_BP_FAT	GO:0008291~acetylcholine metabolic process	3	0.524476	0.00313775	FBGN0038641, FBGN0000024, FBGN0000303	261	3	7937	30.41	0.972459	0.0901984	4.92452
GOTERM_BP_FAT	GO:0042136~neurotransmitter biosynthetic process	3	0.524476	0.0100125	FBGN0038641, FBGN0004516, FBGN0000303	261	5	7937	18.246	0.99999	0.205497	14.9302
GOTERM_BP_FAT	GO:0006576~biogenic amine metabolic process	5	0.874126	0.0265525	FBGN0038641, FBGN0019643, FBGN0000024, FBGN0000075, FBGN0000303	261	35	7937	4.34428	1	0.3816	35.1072
GOTERM_BP_FAT	GO:0006575~cellular amino acid derivative metabolic process	6	1.04895	0.0488104	FBGN0038641, FBGN0004516, FBGN0019643, FBGN0000024, FBGN0000075, FBGN0000303	261	61	7937	2.99114	1	0.506457	55.2514
GOTERM_BP_FAT	GO:0042398~cellular amino acid derivative biosynthetic process	3	0.524476	0.196772	FBGN0038641, FBGN0004516, FBGN0000303	261	25	7937	3.6492	1	0.841428	97.0428
Annotation Cluster 11	Enrichment Score: 2.0458009470689014
Category	Term	Count	%	PValue	Genes	List Total	Pop Hits	Pop Total	Fold Enrichment	Bonferroni	Benjamini	FDR
GOTERM_BP_FAT	GO:0042330~taxis	8	1.3986	0.000506496	FBGN0041087, FBGN0013972, FBGN0005775, FBGN0086372, FBGN0003423, FBGN0000024, FBGN0011817, FBGN0015774	261	44	7937	5.52908	0.439582	0.0220258	0.810778
GOTERM_BP_FAT	GO:0009453~energy taxis	4	0.699301	0.0379324	FBGN0013972, FBGN0086372, FBGN0003423, FBGN0000024	261	23	7937	5.28869	1	0.468172	46.2802
GOTERM_BP_FAT	GO:0042331~phototaxis	4	0.699301	0.0379324	FBGN0013972, FBGN0086372, FBGN0003423, FBGN0000024	261	23	7937	5.28869	1	0.468172	46.2802
Annotation Cluster 12	Enrichment Score: 1.8672117601312024
Category	Term	Count	%	PValue	Genes	List Total	Pop Hits	Pop Total	Fold Enrichment	Bonferroni	Benjamini	FDR
GOTERM_BP_FAT	GO:0050877~neurological system process	42	7.34266	3.71725e-07	FBGN0013972, FBGN0086372, FBGN0030897, FBGN0000346, FBGN0005586, FBGN0000024, FBGN0035382, FBGN0000303, FBGN0011582, FBGN0085434, FBGN0003392, FBGN0038641, FBGN0039900, FBGN0000535, FBGN0000206, FBGN0053653, FBGN0013334, FBGN0013759, FBGN0016976, FBGN0036260, FBGN0011283, FBGN0017590, FBGN0004514, FBGN0004242, FBGN0040726, FBGN0004516, FBGN0019643, FBGN0033876, FBGN0031424, FBGN0038659, FBGN00045…	261	546	7937	2.33923	0.000424791	5.31088e-05	0.000597314
GOTERM_BP_FAT	GO:0007600~sensory perception	16	2.7972	0.0373454	FBGN0013972, FBGN0011283, FBGN0036260, FBGN0004514, FBGN0040726, FBGN0035382, FBGN0004595, FBGN0034475, FBGN0085434, FBGN0033268, FBGN0003380, FBGN0039685, FBGN0010350, FBGN0000535, FBGN0000206, FBGN0005614	261	276	7937	1.7629	1	0.467665	45.7511
GOTERM_BP_FAT	GO:0050890~cognition	19	3.32168	0.0389964	FBGN0013972, FBGN0011283, FBGN0036260, FBGN0017590, FBGN0004514, FBGN0040726, FBGN0035382, FBGN0004595, FBGN0034475, FBGN0011582, FBGN0085434, FBGN0033268, FBGN0003392, FBGN0003380, FBGN0039685, FBGN0010350, FBGN0000535, FBGN0000206, FBGN0005614	261	350	7937	1.65083	1	0.472895	47.227
GOTERM_BP_FAT	GO:0007606~sensory perception of chemical stimulus	11	1.92308	0.104095	FBGN0033268, FBGN0085434, FBGN0011283, FBGN0003380, FBGN0039685, FBGN0004514, FBGN0040726, FBGN0000535, FBGN0035382, FBGN0004595, FBGN0034475	261	194	7937	1.72428	1	0.704711	82.9034
GOTERM_BP_FAT	GO:0007608~sensory perception of smell	6	1.04895	0.156059	FBGN0085434, FBGN0039685, FBGN0004514, FBGN0000535, FBGN0035382, FBGN0034475	261	87	7937	2.09724	1	0.793347	93.4548
GOTERM_MF_FAT	GO:0005549~odorant binding	5	0.874126	0.712079	FBGN0033268, FBGN0011283, FBGN0039685, FBGN0035382, FBGN0034475	307	124	7918	1.03998	1	0.998047	100
Annotation Cluster 13	Enrichment Score: 1.7917943598920412
Category	Term	Count	%	PValue	Genes	List Total	Pop Hits	Pop Total	Fold Enrichment	Bonferroni	Benjamini	FDR
GOTERM_MF_FAT	GO:0031420~alkali metal ion binding	9	1.57343	0.000444139	FBGN0085434, FBGN0017561, FBGN0003380, FBGN0038641, FBGN0037238, FBGN0000535, FBGN0028704, FBGN0005564, FBGN0003386	307	48	7918	4.83591	0.194184	0.0112988	0.635141
GOTERM_MF_FAT	GO:0031402~sodium ion binding	4	0.699301	0.0920176	FBGN0085434, FBGN0038641, FBGN0037238, FBGN0028704	307	28	7918	3.6845	1	0.639356	74.9557
GOTERM_BP_FAT	GO:0006814~sodium ion transport	6	1.04895	0.103092	FBGN0085434, FBGN0032946, FBGN0038641, FBGN0037238, FBGN0040297, FBGN0028704	261	76	7937	2.40079	1	0.704542	82.5934
Annotation Cluster 14	Enrichment Score: 1.76813144974787
Category	Term	Count	%	PValue	Genes	List Total	Pop Hits	Pop Total	Fold Enrichment	Bonferroni	Benjamini	FDR
GOTERM_BP_FAT	GO:0048512~circadian behavior	6	1.04895	0.00752321	FBGN0017561, FBGN0003380, FBGN0004244, FBGN0019643, FBGN0260753, FBGN0004168	261	38	7937	4.80157	0.999822	0.178129	11.4272
GOTERM_BP_FAT	GO:0042749~regulation of circadian sleep/wake cycle	4	0.699301	0.0077878	FBGN0003380, FBGN0004244, FBGN0019643, FBGN0004168	261	13	7937	9.35691	0.999868	0.180109	11.8059
GOTERM_BP_FAT	GO:0022410~circadian sleep/wake cycle process	4	0.699301	0.0077878	FBGN0003380, FBGN0004244, FBGN0019643, FBGN0004168	261	13	7937	9.35691	0.999868	0.180109	11.8059
GOTERM_BP_FAT	GO:0007622~rhythmic behavior	6	1.04895	0.00935411	FBGN0017561, FBGN0003380, FBGN0004244, FBGN0019643, FBGN0260753, FBGN0004168	261	40	7937	4.56149	0.999978	0.204317	14.0166
GOTERM_BP_FAT	GO:0042745~circadian sleep/wake cycle	4	0.699301	0.00967481	FBGN0003380, FBGN0004244, FBGN0019643, FBGN0004168	261	14	7937	8.68856	0.999985	0.202903	14.4628
GOTERM_BP_FAT	GO:0007623~circadian rhythm	6	1.04895	0.0213896	FBGN0017561, FBGN0003380, FBGN0004244, FBGN0019643, FBGN0260753, FBGN0004168	261	49	7937	3.72367	1	0.337605	29.3502
GOTERM_BP_FAT	GO:0048511~rhythmic process	6	1.04895	0.0231516	FBGN0017561, FBGN0003380, FBGN0004244, FBGN0019643, FBGN0260753, FBGN0004168	261	50	7937	3.6492	1	0.35068	31.3667
GOTERM_BP_FAT	GO:0050795~regulation of behavior	4	0.699301	0.0337796	FBGN0003380, FBGN0004244, FBGN0019643, FBGN0004168	261	22	7937	5.52908	1	0.438761	42.4305
GOTERM_BP_FAT	GO:0045187~regulation of circadian sleep/wake cycle, sleep	3	0.524476	0.0483792	FBGN0003380, FBGN0019643, FBGN0004168	261	11	7937	8.29363	1	0.507617	54.9244
GOTERM_BP_FAT	GO:0042752~regulation of circadian rhythm	4	0.699301	0.0623317	FBGN0003380, FBGN0004244, FBGN0019643, FBGN0004168	261	28	7937	4.34428	1	0.579134	64.4479
Annotation Cluster 15	Enrichment Score: 1.7509728110440081
Category	Term	Count	%	PValue	Genes	List Total	Pop Hits	Pop Total	Fold Enrichment	Bonferroni	Benjamini	FDR
GOTERM_BP_FAT	GO:0030537~larval behavior	7	1.22378	0.000850784	FBGN0010473, FBGN0003392, FBGN0003380, FBGN0037408, FBGN0004242, FBGN0004516, FBGN0036046	261	35	7937	6.08199	0.622	0.0353904	1.35838
GOTERM_BP_FAT	GO:0007631~feeding behavior	4	0.699301	0.0623317	FBGN0003392, FBGN0037408, FBGN0040726, FBGN0036046	261	28	7937	4.34428	1	0.579134	64.4479
GOTERM_BP_FAT	GO:0030536~larval feeding behavior	3	0.524476	0.10533	FBGN0003392, FBGN0037408, FBGN0036046	261	17	7937	5.36646	1	0.705724	83.2783
Annotation Cluster 16	Enrichment Score: 1.4324789863164127
Category	Term	Count	%	PValue	Genes	List Total	Pop Hits	Pop Total	Fold Enrichment	Bonferroni	Benjamini	FDR
GOTERM_MF_FAT	GO:0042302~structural constituent of cuticle	12	2.0979	0.00655239	FBGN0033729, FBGN0039805, FBGN0033728, FBGN0036619, FBGN0035281, FBGN0020642, FBGN0033602, FBGN0042119, FBGN0033730, FBGN0000075, FBGN0052029, FBGN0039481	307	120	7918	2.57915	0.959031	0.104318	8.99808
GOTERM_MF_FAT	GO:0005214~structural constituent of chitin-based cuticle	11	1.92308	0.00987881	FBGN0033729, FBGN0039805, FBGN0033728, FBGN0036619, FBGN0035281, FBGN0020642, FBGN0033602, FBGN0042119, FBGN0033730, FBGN0052029, FBGN0039481	307	110	7918	2.57915	0.991973	0.132301	13.2722
GOTERM_MF_FAT	GO:0005198~structural molecule activity	16	2.7972	0.778859	FBGN0039805, FBGN0020642, FBGN0042119, FBGN0032013, FBGN0033729, FBGN0033728, FBGN0005391, FBGN0036619, FBGN0035281, FBGN0033602, FBGN0033730, FBGN0029799, FBGN0030828, FBGN0000075, FBGN0039481, FBGN0052029	307	456	7918	0.904966	1	0.999298	100
Annotation Cluster 17	Enrichment Score: 1.3374058079963258
Category	Term	Count	%	PValue	Genes	List Total	Pop Hits	Pop Total	Fold Enrichment	Bonferroni	Benjamini	FDR
GOTERM_MF_FAT	GO:0008227~amine receptor activity	7	1.22378	0.000183407	FBGN0035538, FBGN0038980, FBGN0004514, FBGN0037546, FBGN0053517, FBGN0004168, FBGN0011582	307	23	7918	7.8496	0.0852862	0.00555601	0.262737
GOTERM_BP_FAT	GO:0019932~second-messenger-mediated signaling	5	0.874126	0.0196745	FBGN0052451, FBGN0038980, FBGN0005614, FBGN0004168, FBGN0011582	261	32	7937	4.75156	1	0.328646	27.334
GOTERM_BP_FAT	GO:0007187~G-protein signaling, coupled to cyclic nucleotide second messenger	3	0.524476	0.0404405	FBGN0038980, FBGN0004168, FBGN0011582	261	10	7937	9.12299	1	0.480732	48.4869
GOTERM_BP_FAT	GO:0007188~G-protein signaling, coupled to cAMP nucleotide second messenger	3	0.524476	0.0404405	FBGN0038980, FBGN0004168, FBGN0011582	261	10	7937	9.12299	1	0.480732	48.4869
GOTERM_BP_FAT	GO:0045761~regulation of adenylate cyclase activity	3	0.524476	0.0568276	FBGN0038980, FBGN0004168, FBGN0011582	261	12	7937	7.60249	1	0.55759	60.942
GOTERM_BP_FAT	GO:0031279~regulation of cyclase activity	3	0.524476	0.0568276	FBGN0038980, FBGN0004168, FBGN0011582	261	12	7937	7.60249	1	0.55759	60.942
GOTERM_BP_FAT	GO:0030814~regulation of cAMP metabolic process	3	0.524476	0.0568276	FBGN0038980, FBGN0004168, FBGN0011582	261	12	7937	7.60249	1	0.55759	60.942
GOTERM_BP_FAT	GO:0030817~regulation of cAMP biosynthetic process	3	0.524476	0.0568276	FBGN0038980, FBGN0004168, FBGN0011582	261	12	7937	7.60249	1	0.55759	60.942
GOTERM_BP_FAT	GO:0030802~regulation of cyclic nucleotide biosynthetic process	3	0.524476	0.0568276	FBGN0038980, FBGN0004168, FBGN0011582	261	12	7937	7.60249	1	0.55759	60.942
GOTERM_BP_FAT	GO:0030808~regulation of nucleotide biosynthetic process	3	0.524476	0.0568276	FBGN0038980, FBGN0004168, FBGN0011582	261	12	7937	7.60249	1	0.55759	60.942
GOTERM_BP_FAT	GO:0030799~regulation of cyclic nucleotide metabolic process	3	0.524476	0.0568276	FBGN0038980, FBGN0004168, FBGN0011582	261	12	7937	7.60249	1	0.55759	60.942
GOTERM_BP_FAT	GO:0051339~regulation of lyase activity	3	0.524476	0.0657439	FBGN0038980, FBGN0004168, FBGN0011582	261	13	7937	7.01768	1	0.590755	66.4707
GOTERM_BP_FAT	GO:0006140~regulation of nucleotide metabolic process	3	0.524476	0.0750887	FBGN0038980, FBGN0004168, FBGN0011582	261	14	7937	6.51642	1	0.620833	71.4721
GOTERM_BP_FAT	GO:0019933~cAMP-mediated signaling	3	0.524476	0.0949164	FBGN0038980, FBGN0004168, FBGN0011582	261	16	7937	5.70187	1	0.680146	79.8609
GOTERM_BP_FAT	GO:0019935~cyclic-nucleotide-mediated signaling	3	0.524476	0.10533	FBGN0038980, FBGN0004168, FBGN0011582	261	17	7937	5.36646	1	0.705724	83.2783
GOTERM_BP_FAT	GO:0043085~positive regulation of catalytic activity	5	0.874126	0.157096	FBGN0038980, FBGN0030613, FBGN0085413, FBGN0004168, FBGN0011582	261	64	7937	2.37578	1	0.793061	93.5828
GOTERM_BP_FAT	GO:0044093~positive regulation of molecular function	5	0.874126	0.209771	FBGN0038980, FBGN0030613, FBGN0085413, FBGN0004168, FBGN0011582	261	72	7937	2.1118	1	0.845682	97.7248
Annotation Cluster 18	Enrichment Score: 1.2981727779990389
Category	Term	Count	%	PValue	Genes	List Total	Pop Hits	Pop Total	Fold Enrichment	Bonferroni	Benjamini	FDR
GOTERM_BP_FAT	GO:0050801~ion homeostasis	8	1.3986	0.00111695	FBGN0039536, FBGN0052451, FBGN0038980, FBGN0003380, FBGN0086778, FBGN0040297, FBGN0026086, FBGN0004580	261	50	7937	4.86559	0.721235	0.044596	1.77977
GOTERM_BP_FAT	GO:0048878~chemical homeostasis	8	1.3986	0.00558946	FBGN0039536, FBGN0052451, FBGN0038980, FBGN0003380, FBGN0086778, FBGN0040297, FBGN0026086, FBGN0004580	261	66	7937	3.68606	0.998349	0.147998	8.61306
GOTERM_BP_FAT	GO:0006873~cellular ion homeostasis	6	1.04895	0.0138922	FBGN0052451, FBGN0038980, FBGN0003380, FBGN0086778, FBGN0026086, FBGN0004580	261	44	7937	4.14681	1	0.264718	20.132
GOTERM_BP_FAT	GO:0055080~cation homeostasis	5	0.874126	0.021828	FBGN0039536, FBGN0052451, FBGN0038980, FBGN0040297, FBGN0004580	261	33	7937	4.60757	1	0.338692	29.8569
GOTERM_BP_FAT	GO:0055082~cellular chemical homeostasis	6	1.04895	0.0250049	FBGN0052451, FBGN0038980, FBGN0003380, FBGN0086778, FBGN0026086, FBGN0004580	261	51	7937	3.57764	1	0.368356	33.4294
GOTERM_BP_FAT	GO:0006874~cellular calcium ion homeostasis	3	0.524476	0.0483792	FBGN0052451, FBGN0038980, FBGN0004580	261	11	7937	8.29363	1	0.507617	54.9244
GOTERM_BP_FAT	GO:0055074~calcium ion homeostasis	3	0.524476	0.0568276	FBGN0052451, FBGN0038980, FBGN0004580	261	12	7937	7.60249	1	0.55759	60.942
GOTERM_BP_FAT	GO:0006875~cellular metal ion homeostasis	3	0.524476	0.0750887	FBGN0052451, FBGN0038980, FBGN0004580	261	14	7937	6.51642	1	0.620833	71.4721
GOTERM_BP_FAT	GO:0055065~metal ion homeostasis	3	0.524476	0.0949164	FBGN0052451, FBGN0038980, FBGN0004580	261	16	7937	5.70187	1	0.680146	79.8609
GOTERM_BP_FAT	GO:0042391~regulation of membrane potential	3	0.524476	0.126999	FBGN0003380, FBGN0086778, FBGN0026086	261	19	7937	4.80157	1	0.756169	88.7234
GOTERM_BP_FAT	GO:0030005~cellular di-, tri-valent inorganic cation homeostasis	3	0.524476	0.149598	FBGN0052451, FBGN0038980, FBGN0004580	261	21	7937	4.34428	1	0.789118	92.6014
GOTERM_BP_FAT	GO:0042592~homeostatic process	9	1.57343	0.16578	FBGN0039536, FBGN0052451, FBGN0038980, FBGN0003380, FBGN0086778, FBGN0040297, FBGN0026086, FBGN0036046, FBGN0004580	261	163	7937	1.67908	1	0.80433	94.5666
GOTERM_BP_FAT	GO:0055066~di-, tri-valent inorganic cation homeostasis	3	0.524476	0.184789	FBGN0052451, FBGN0038980, FBGN0004580	261	24	7937	3.80125	1	0.827234	96.2484
GOTERM_BP_FAT	GO:0030003~cellular cation homeostasis	3	0.524476	0.208848	FBGN0052451, FBGN0038980, FBGN0004580	261	26	7937	3.50884	1	0.846259	97.6817
GOTERM_BP_FAT	GO:0019725~cellular homeostasis	6	1.04895	0.298743	FBGN0052451, FBGN0038980, FBGN0003380, FBGN0086778, FBGN0026086, FBGN0004580	261	111	7937	1.64378	1	0.911868	99.6662
Annotation Cluster 19	Enrichment Score: 1.2393077080486659
Category	Term	Count	%	PValue	Genes	List Total	Pop Hits	Pop Total	Fold Enrichment	Bonferroni	Benjamini	FDR
KEGG_PATHWAY	dme00983:Drug metabolism	8	1.3986	0.00812724	FBGN0040255, FBGN0083975, FBGN0040256, FBGN0026314, FBGN0034076, FBGN0032684, FBGN0015570, FBGN0031866	82	60	2054	3.33984	0.36681	0.141294	7.74183
KEGG_PATHWAY	dme00040:Pentose and glucuronate interconversions	6	1.04895	0.0187363	FBGN0040255, FBGN0036183, FBGN0040256, FBGN0026314, FBGN0032684, FBGN0030737	82	40	2054	3.75732	0.653263	0.232638	17.0361
KEGG_PATHWAY	dme00150:Androgen and estrogen metabolism	5	0.874126	0.0313958	FBGN0040255, FBGN0040256, FBGN0031817, FBGN0026314, FBGN0032684	82	31	2054	4.04013	0.83243	0.300417	27.02
KEGG_PATHWAY	dme00980:Metabolism of xenobiotics by cytochrome P450	7	1.22378	0.0376779	FBGN0086348, FBGN0040255, FBGN0036620, FBGN0040256, FBGN0026314, FBGN0032684, FBGN0033817	82	64	2054	2.73971	0.883602	0.301246	31.5616
KEGG_PATHWAY	dme00982:Drug metabolism	7	1.22378	0.042908	FBGN0086348, FBGN0040255, FBGN0036620, FBGN0040256, FBGN0026314, FBGN0032684, FBGN0033817	82	66	2054	2.65669	0.914216	0.295908	35.1471
KEGG_PATHWAY	dme00830:Retinol metabolism	5	0.874126	0.0506978	FBGN0040255, FBGN0036620, FBGN0040256, FBGN0026314, FBGN0032684	82	36	2054	3.479	0.945719	0.305245	40.1749
KEGG_PATHWAY	dme00053:Ascorbate and aldarate metabolism	4	0.699301	0.138498	FBGN0040255, FBGN0040256, FBGN0026314, FBGN0032684	82	33	2054	3.03622	0.999763	0.501274	77.0547
GOTERM_MF_FAT	GO:0015020~glucuronosyltransferase activity	4	0.699301	0.142545	FBGN0040255, FBGN0040256, FBGN0026314, FBGN0032684	307	34	7918	3.0343	1	0.775709	88.9832
KEGG_PATHWAY	dme00500:Starch and sucrose metabolism	5	0.874126	0.209401	FBGN0040255, FBGN0031463, FBGN0040256, FBGN0026314, FBGN0032684	82	60	2054	2.0874	0.999998	0.609316	90.1739
KEGG_PATHWAY	dme00860:Porphyrin and chlorophyll metabolism	4	0.699301	0.249708	FBGN0040255, FBGN0040256, FBGN0026314, FBGN0032684	82	44	2054	2.27716	1	0.634148	94.1389
Annotation Cluster 20	Enrichment Score: 1.1988197792801467
Category	Term	Count	%	PValue	Genes	List Total	Pop Hits	Pop Total	Fold Enrichment	Bonferroni	Benjamini	FDR
GOTERM_BP_FAT	GO:0007431~salivary gland development	11	1.92308	0.0157103	FBGN0004910, FBGN0010453, FBGN0003392, FBGN0039685, FBGN0085432, FBGN0000633, FBGN0001085, FBGN0085407, FBGN0034013, FBGN0000278, FBGN0015774	261	139	7937	2.40654	1	0.284786	22.4656
GOTERM_BP_FAT	GO:0035272~exocrine system development	11	1.92308	0.0157103	FBGN0004910, FBGN0010453, FBGN0003392, FBGN0039685, FBGN0085432, FBGN0000633, FBGN0001085, FBGN0085407, FBGN0034013, FBGN0000278, FBGN0015774	261	139	7937	2.40654	1	0.284786	22.4656
GOTERM_BP_FAT	GO:0022612~gland morphogenesis	9	1.57343	0.0331967	FBGN0004910, FBGN0010453, FBGN0003392, FBGN0039685, FBGN0085432, FBGN0000633, FBGN0001085, FBGN0085407, FBGN0000278	261	114	7937	2.40079	1	0.437823	41.8698
GOTERM_BP_FAT	GO:0007435~salivary gland morphogenesis	9	1.57343	0.0331967	FBGN0004910, FBGN0010453, FBGN0003392, FBGN0039685, FBGN0085432, FBGN0000633, FBGN0001085, FBGN0085407, FBGN0000278	261	114	7937	2.40079	1	0.437823	41.8698
GOTERM_BP_FAT	GO:0048732~gland development	11	1.92308	0.0413459	FBGN0004910, FBGN0010453, FBGN0003392, FBGN0039685, FBGN0085432, FBGN0000633, FBGN0001085, FBGN0085407, FBGN0034013, FBGN0000278, FBGN0015774	261	163	7937	2.05221	1	0.479104	49.2624
GOTERM_BP_FAT	GO:0048707~instar larval or pupal morphogenesis	12	2.0979	0.589241	FBGN0004910, FBGN0010453, FBGN0039685, FBGN0085432, FBGN0001085, FBGN0001083, FBGN0010314, FBGN0000278, FBGN0005536, FBGN0011817, FBGN0000497, FBGN0000547	261	347	7937	1.05164	1	0.98911	99.9999
GOTERM_BP_FAT	GO:0009886~post-embryonic morphogenesis	12	2.0979	0.612322	FBGN0004910, FBGN0010453, FBGN0039685, FBGN0085432, FBGN0001085, FBGN0001083, FBGN0010314, FBGN0000278, FBGN0005536, FBGN0011817, FBGN0000497, FBGN0000547	261	353	7937	1.03377	1	0.990613	100
Annotation Cluster 21	Enrichment Score: 1.1677207995231946
Category	Term	Count	%	PValue	Genes	List Total	Pop Hits	Pop Total	Fold Enrichment	Bonferroni	Benjamini	FDR
GOTERM_BP_FAT	GO:0006728~pteridine biosynthetic process	3	0.524476	0.0100125	FBGN0086348, FBGN0003162, FBGN0003141	261	5	7937	18.246	0.99999	0.205497	14.9302
GOTERM_BP_FAT	GO:0019889~pteridine metabolic process	3	0.524476	0.0100125	FBGN0086348, FBGN0003162, FBGN0003141	261	5	7937	18.246	0.99999	0.205497	14.9302
GOTERM_BP_FAT	GO:0042559~pteridine and derivative biosynthetic process	3	0.524476	0.0750887	FBGN0086348, FBGN0003162, FBGN0003141	261	14	7937	6.51642	1	0.620833	71.4721
GOTERM_BP_FAT	GO:0019438~aromatic compound biosynthetic process	3	0.524476	0.0949164	FBGN0086348, FBGN0003162, FBGN0003141	261	16	7937	5.70187	1	0.680146	79.8609
GOTERM_BP_FAT	GO:0042558~pteridine and derivative metabolic process	3	0.524476	0.10533	FBGN0086348, FBGN0003162, FBGN0003141	261	17	7937	5.36646	1	0.705724	83.2783
GOTERM_BP_FAT	GO:0046148~pigment biosynthetic process	5	0.874126	0.110386	FBGN0086348, FBGN0002939, FBGN0033367, FBGN0003162, FBGN0003141	261	56	7937	2.71518	1	0.716703	84.7336
GOTERM_BP_FAT	GO:0042440~pigment metabolic process	5	0.874126	0.169774	FBGN0086348, FBGN0002939, FBGN0033367, FBGN0003162, FBGN0003141	261	66	7937	2.30378	1	0.810134	94.9698
GOTERM_BP_FAT	GO:0018130~heterocycle biosynthetic process	4	0.699301	0.322775	FBGN0086348, FBGN0003162, FBGN0026602, FBGN0003141	261	61	7937	1.9941	1	0.927234	99.8094
Annotation Cluster 22	Enrichment Score: 1.0175028126593662
Category	Term	Count	%	PValue	Genes	List Total	Pop Hits	Pop Total	Fold Enrichment	Bonferroni	Benjamini	FDR
GOTERM_BP_FAT	GO:0048488~synaptic vesicle endocytosis	5	0.874126	0.0265525	FBGN0086372, FBGN0003392, FBGN0016976, FBGN0004242, FBGN0038659	261	35	7937	4.34428	1	0.3816	35.1072
GOTERM_BP_FAT	GO:0016185~synaptic vesicle budding from presynaptic membrane	3	0.524476	0.0949164	FBGN0086372, FBGN0003392, FBGN0016976	261	16	7937	5.70187	1	0.680146	79.8609
GOTERM_BP_FAT	GO:0070142~synaptic vesicle budding	3	0.524476	0.0949164	FBGN0086372, FBGN0003392, FBGN0016976	261	16	7937	5.70187	1	0.680146	79.8609
GOTERM_BP_FAT	GO:0006900~membrane budding	3	0.524476	0.116034	FBGN0086372, FBGN0003392, FBGN0016976	261	18	7937	5.06833	1	0.725648	86.219
GOTERM_BP_FAT	GO:0016050~vesicle organization	3	0.524476	0.294517	FBGN0086372, FBGN0003392, FBGN0016976	261	33	7937	2.76454	1	0.90948	99.6324
Annotation Cluster 23	Enrichment Score: 0.9954570601547575
Category	Term	Count	%	PValue	Genes	List Total	Pop Hits	Pop Total	Fold Enrichment	Bonferroni	Benjamini	FDR
KEGG_PATHWAY	dme00430:Taurine and hypotaurine metabolism	4	0.699301	0.00184482	FBGN0036975, FBGN0004516, FBGN0000153, FBGN0030361	82	7	2054	14.3136	0.0982388	0.0982388	1.80681
GOTERM_MF_FAT	GO:0016831~carboxy-lyase activity	4	0.699301	0.0702135	FBGN0036975, FBGN0004516, FBGN0000153, FBGN0000075	307	25	7918	4.12664	1	0.544447	64.8015
GOTERM_MF_FAT	GO:0070279~vitamin B6 binding	4	0.699301	0.190118	FBGN0036975, FBGN0004516, FBGN0000153, FBGN0000075	307	39	7918	2.64529	1	0.84484	95.1415
GOTERM_MF_FAT	GO:0030170~pyridoxal phosphate binding	4	0.699301	0.190118	FBGN0036975, FBGN0004516, FBGN0000153, FBGN0000075	307	39	7918	2.64529	1	0.84484	95.1415
GOTERM_MF_FAT	GO:0048037~cofactor binding	9	1.57343	0.424173	FBGN0029155, FBGN0036975, FBGN0033769, FBGN0001128, FBGN0004516, FBGN0030593, FBGN0001091, FBGN0000153, FBGN0000075	307	185	7918	1.25472	1	0.967905	99.9635
GOTERM_MF_FAT	GO:0019842~vitamin binding	5	0.874126	0.536158	FBGN0036975, FBGN0004516, FBGN0000153, FBGN0000075, FBGN0029922	307	99	7918	1.3026	1	0.988259	99.9984
Annotation Cluster 24	Enrichment Score: 0.9711764215509208
Category	Term	Count	%	PValue	Genes	List Total	Pop Hits	Pop Total	Fold Enrichment	Bonferroni	Benjamini	FDR
GOTERM_MF_FAT	GO:0008509~anion transmembrane transporter activity	9	1.57343	0.0254486	FBGN0038799, FBGN0010240, FBGN0004244, FBGN0001134, FBGN0036043, FBGN0031424, FBGN0034497, FBGN0038354, FBGN0024963	307	92	7918	2.52308	0.999996	0.287231	30.908
GOTERM_MF_FAT	GO:0015103~inorganic anion transmembrane transporter activity	4	0.699301	0.180289	FBGN0038799, FBGN0031424, FBGN0034497, FBGN0038354	307	38	7918	2.7149	1	0.832912	94.2238
GOTERM_MF_FAT	GO:0015114~phosphate transmembrane transporter activity	3	0.524476	0.265973	FBGN0038799, FBGN0031424, FBGN0034497	307	26	7918	2.97595	1	0.911416	98.8145
Annotation Cluster 25	Enrichment Score: 0.9704266250798158
Category	Term	Count	%	PValue	Genes	List Total	Pop Hits	Pop Total	Fold Enrichment	Bonferroni	Benjamini	FDR
GOTERM_BP_FAT	GO:0009310~amine catabolic process	5	0.874126	0.0291268	FBGN0003423, FBGN0004516, FBGN0001098, FBGN0019643, FBGN0000024	261	36	7937	4.22361	1	0.405355	37.8105
GOTERM_BP_FAT	GO:0009065~glutamine family amino acid catabolic process	3	0.524476	0.0330553	FBGN0003423, FBGN0004516, FBGN0001098	261	9	7937	10.1367	1	0.441295	41.7331
GOTERM_BP_FAT	GO:0006536~glutamate metabolic process	3	0.524476	0.0404405	FBGN0003423, FBGN0004516, FBGN0001098	261	10	7937	9.12299	1	0.480732	48.4869
GOTERM_BP_FAT	GO:0009064~glutamine family amino acid metabolic process	4	0.699301	0.073698	FBGN0003423, FBGN0004516, FBGN0001098, FBGN0032076	261	30	7937	4.05466	1	0.617706	70.775
GOTERM_BP_FAT	GO:0009063~cellular amino acid catabolic process	3	0.524476	0.294517	FBGN0003423, FBGN0004516, FBGN0001098	261	33	7937	2.76454	1	0.90948	99.6324
GOTERM_BP_FAT	GO:0016054~organic acid catabolic process	3	0.524476	0.436564	FBGN0003423, FBGN0004516, FBGN0001098	261	45	7937	2.02733	1	0.965361	99.9901
GOTERM_BP_FAT	GO:0046395~carboxylic acid catabolic process	3	0.524476	0.436564	FBGN0003423, FBGN0004516, FBGN0001098	261	45	7937	2.02733	1	0.965361	99.9901
Annotation Cluster 26	Enrichment Score: 0.9000796708236373
Category	Term	Count	%	PValue	Genes	List Total	Pop Hits	Pop Total	Fold Enrichment	Bonferroni	Benjamini	FDR
GOTERM_BP_FAT	GO:0007528~neuromuscular junction development	4	0.699301	0.0379324	FBGN0083228, FBGN0019985, FBGN0030897, FBGN0004516	261	23	7937	5.28869	1	0.468172	46.2802
GOTERM_BP_FAT	GO:0048741~skeletal muscle fiber development	4	0.699301	0.0379324	FBGN0083228, FBGN0019985, FBGN0030897, FBGN0004516	261	23	7937	5.28869	1	0.468172	46.2802
GOTERM_BP_FAT	GO:0050808~synapse organization	5	0.874126	0.0475987	FBGN0083228, FBGN0019985, FBGN0030897, FBGN0004516, FBGN0004595	261	42	7937	3.62023	1	0.50619	54.3266
GOTERM_BP_FAT	GO:0048747~muscle fiber development	4	0.699301	0.0797024	FBGN0083228, FBGN0019985, FBGN0030897, FBGN0004516	261	31	7937	3.92387	1	0.628018	73.6747
GOTERM_BP_FAT	GO:0007519~skeletal muscle tissue development	4	0.699301	0.105705	FBGN0083228, FBGN0019985, FBGN0030897, FBGN0004516	261	35	7937	3.47542	1	0.703631	83.3905
GOTERM_BP_FAT	GO:0014706~striated muscle tissue development	4	0.699301	0.142136	FBGN0083228, FBGN0019985, FBGN0030897, FBGN0004516	261	40	7937	3.041	1	0.785002	91.4863
GOTERM_BP_FAT	GO:0060537~muscle tissue development	4	0.699301	0.149871	FBGN0083228, FBGN0019985, FBGN0030897, FBGN0004516	261	41	7937	2.96683	1	0.787017	92.6395
GOTERM_BP_FAT	GO:0051146~striated muscle cell differentiation	5	0.874126	0.16339	FBGN0083228, FBGN0019985, FBGN0030897, FBGN0004516, FBGN0029082	261	65	7937	2.33923	1	0.801768	94.3109
GOTERM_BP_FAT	GO:0055002~striated muscle cell development	4	0.699301	0.182056	FBGN0083228, FBGN0019985, FBGN0030897, FBGN0004516	261	45	7937	2.70311	1	0.82682	96.0411
GOTERM_BP_FAT	GO:0055001~muscle cell development	4	0.699301	0.182056	FBGN0083228, FBGN0019985, FBGN0030897, FBGN0004516	261	45	7937	2.70311	1	0.82682	96.0411
GOTERM_BP_FAT	GO:0043062~extracellular structure organization	5	0.874126	0.189431	FBGN0083228, FBGN0019985, FBGN0030897, FBGN0004516, FBGN0004595	261	69	7937	2.20362	1	0.833278	96.5773
GOTERM_BP_FAT	GO:0042692~muscle cell differentiation	5	0.874126	0.223662	FBGN0083228, FBGN0019985, FBGN0030897, FBGN0004516, FBGN0029082	261	74	7937	2.05473	1	0.860335	98.289
GOTERM_BP_FAT	GO:0060538~skeletal muscle organ development	4	0.699301	0.286642	FBGN0083228, FBGN0019985, FBGN0030897, FBGN0004516	261	57	7937	2.13403	1	0.907742	99.5606
GOTERM_BP_FAT	GO:0007517~muscle organ development	7	1.22378	0.309929	FBGN0083228, FBGN0019985, FBGN0010768, FBGN0030897, FBGN0004652, FBGN0004516, FBGN0000547	261	140	7937	1.5205	1	0.91985	99.7422
Annotation Cluster 27	Enrichment Score: 0.8628163383440849
Category	Term	Count	%	PValue	Genes	List Total	Pop Hits	Pop Total	Fold Enrichment	Bonferroni	Benjamini	FDR
GOTERM_BP_FAT	GO:0006887~exocytosis	8	1.3986	0.00607169	FBGN0053653, FBGN0013759, FBGN0016976, FBGN0004242, FBGN0000346, FBGN0039900, FBGN0033876, FBGN0005586	261	67	7937	3.63104	0.999052	0.156152	9.32259
GOTERM_BP_FAT	GO:0016079~synaptic vesicle exocytosis	7	1.22378	0.00806657	FBGN0053653, FBGN0013759, FBGN0016976, FBGN0004242, FBGN0000346, FBGN0039900, FBGN0033876	261	54	7937	3.94203	0.999905	0.182292	12.2032
GOTERM_BP_FAT	GO:0015031~protein transport	4	0.699301	0.995323	FBGN0053653, FBGN0016976, FBGN0000346, FBGN0005586	261	278	7937	0.437553	1	1	100
GOTERM_BP_FAT	GO:0045184~establishment of protein localization	4	0.699301	0.996153	FBGN0053653, FBGN0016976, FBGN0000346, FBGN0005586	261	285	7937	0.426806	1	1	100
GOTERM_BP_FAT	GO:0008104~protein localization	5	0.874126	0.999148	FBGN0053653, FBGN0016976, FBGN0000346, FBGN0001085, FBGN0005586	261	392	7937	0.387882	1	1	100
Annotation Cluster 28	Enrichment Score: 0.8122257178382131
Category	Term	Count	%	PValue	Genes	List Total	Pop Hits	Pop Total	Fold Enrichment	Bonferroni	Benjamini	FDR
GOTERM_BP_FAT	GO:0048489~synaptic vesicle transport	10	1.74825	0.00263229	FBGN0053653, FBGN0086372, FBGN0013759, FBGN0003392, FBGN0016976, FBGN0004242, FBGN0000346, FBGN0039900, FBGN0033876, FBGN0038659	261	90	7937	3.37888	0.95084	0.0802795	4.14691
GOTERM_BP_FAT	GO:0048488~synaptic vesicle endocytosis	5	0.874126	0.0265525	FBGN0086372, FBGN0003392, FBGN0016976, FBGN0004242, FBGN0038659	261	35	7937	4.34428	1	0.3816	35.1072
GOTERM_BP_FAT	GO:0016192~vesicle-mediated transport	18	3.14685	0.143842	FBGN0053653, FBGN0051064, FBGN0086372, FBGN0013759, FBGN0016976, FBGN0004242, FBGN0000346, FBGN0005586, FBGN0033876, FBGN0038659, FBGN0004595, FBGN0083228, FBGN0003392, FBGN0037521, FBGN0030613, FBGN0039900, FBGN0036687, FBGN0051345	261	391	7937	1.39995	1	0.786379	91.7544
GOTERM_BP_FAT	GO:0006897~endocytosis	11	1.92308	0.339679	FBGN0051064, FBGN0086372, FBGN0003392, FBGN0016976, FBGN0037521, FBGN0004242, FBGN0000346, FBGN0038659, FBGN0036687, FBGN0004595, FBGN0051345	261	258	7937	1.29655	1	0.93454	99.873
GOTERM_BP_FAT	GO:0010324~membrane invagination	11	1.92308	0.339679	FBGN0051064, FBGN0086372, FBGN0003392, FBGN0016976, FBGN0037521, FBGN0004242, FBGN0000346, FBGN0038659, FBGN0036687, FBGN0004595, FBGN0051345	261	258	7937	1.29655	1	0.93454	99.873
GOTERM_BP_FAT	GO:0016044~membrane organization	12	2.0979	0.475701	FBGN0051064, FBGN0086372, FBGN0003392, FBGN0016976, FBGN0037521, FBGN0004242, FBGN0000346, FBGN0038659, FBGN0036687, FBGN0004595, FBGN0034433, FBGN0051345	261	319	7937	1.14395	1	0.97268	99.9969
GOTERM_BP_FAT	GO:0006911~phagocytosis, engulfment	6	1.04895	0.73919	FBGN0051064, FBGN0037521, FBGN0000346, FBGN0036687, FBGN0004595, FBGN0051345	261	187	7937	0.975721	1	0.997405	100
GOTERM_BP_FAT	GO:0006909~phagocytosis	6	1.04895	0.779186	FBGN0051064, FBGN0037521, FBGN0000346, FBGN0036687, FBGN0004595, FBGN0051345	261	197	7937	0.926192	1	0.998519	100
Annotation Cluster 29	Enrichment Score: 0.7593845534605755
Category	Term	Count	%	PValue	Genes	List Total	Pop Hits	Pop Total	Fold Enrichment	Bonferroni	Benjamini	FDR
GOTERM_BP_FAT	GO:0046148~pigment biosynthetic process	5	0.874126	0.110386	FBGN0086348, FBGN0002939, FBGN0033367, FBGN0003162, FBGN0003141	261	56	7937	2.71518	1	0.716703	84.7336
GOTERM_BP_FAT	GO:0048066~pigmentation during development	5	0.874126	0.138788	FBGN0086348, FBGN0002939, FBGN0003162, FBGN0019643, FBGN0000153	261	61	7937	2.49262	1	0.779384	90.9364
GOTERM_BP_FAT	GO:0043473~pigmentation	5	0.874126	0.157096	FBGN0086348, FBGN0002939, FBGN0003162, FBGN0019643, FBGN0000153	261	64	7937	2.37578	1	0.793061	93.5828
GOTERM_BP_FAT	GO:0042440~pigment metabolic process	5	0.874126	0.169774	FBGN0086348, FBGN0002939, FBGN0033367, FBGN0003162, FBGN0003141	261	66	7937	2.30378	1	0.810134	94.9698
GOTERM_BP_FAT	GO:0048069~eye pigmentation	3	0.524476	0.39064	FBGN0086348, FBGN0002939, FBGN0003162	261	41	7937	2.22512	1	0.954674	99.9651
Annotation Cluster 30	Enrichment Score: 0.683622505617956
Category	Term	Count	%	PValue	Genes	List Total	Pop Hits	Pop Total	Fold Enrichment	Bonferroni	Benjamini	FDR
GOTERM_BP_FAT	GO:0007619~courtship behavior	5	0.874126	0.138788	FBGN0003392, FBGN0003380, FBGN0004652, FBGN0000535, FBGN0004595	261	61	7937	2.49262	1	0.779384	90.9364
GOTERM_BP_FAT	GO:0007618~mating	6	1.04895	0.150839	FBGN0003392, FBGN0003380, FBGN0004652, FBGN0001098, FBGN0000535, FBGN0004595	261	86	7937	2.12163	1	0.786588	92.7731
GOTERM_BP_FAT	GO:0007617~mating behavior	5	0.874126	0.216686	FBGN0003392, FBGN0003380, FBGN0004652, FBGN0000535, FBGN0004595	261	73	7937	2.08287	1	0.854144	98.0245
GOTERM_BP_FAT	GO:0051705~behavioral interaction between organisms	5	0.874126	0.223662	FBGN0003392, FBGN0003380, FBGN0004652, FBGN0000535, FBGN0004595	261	74	7937	2.05473	1	0.860335	98.289
GOTERM_BP_FAT	GO:0007611~learning or memory	5	0.874126	0.244926	FBGN0003392, FBGN0003380, FBGN0017590, FBGN0000535, FBGN0011582	261	77	7937	1.97467	1	0.879076	98.9049
GOTERM_BP_FAT	GO:0019098~reproductive behavior	5	0.874126	0.318377	FBGN0003392, FBGN0003380, FBGN0004652, FBGN0000535, FBGN0004595	261	87	7937	1.7477	1	0.925147	99.7885
Annotation Cluster 31	Enrichment Score: 0.6740874501202444
Category	Term	Count	%	PValue	Genes	List Total	Pop Hits	Pop Total	Fold Enrichment	Bonferroni	Benjamini	FDR
GOTERM_BP_FAT	GO:0009309~amine biosynthetic process	5	0.874126	0.0669547	FBGN0003423, FBGN0038641, FBGN0032076, FBGN0000153, FBGN0000303	261	47	7937	3.2351	1	0.593484	67.1622
GOTERM_BP_FAT	GO:0008652~cellular amino acid biosynthetic process	3	0.524476	0.245447	FBGN0003423, FBGN0032076, FBGN0000153	261	29	7937	3.14586	1	0.878025	98.917
GOTERM_BP_FAT	GO:0016053~organic acid biosynthetic process	4	0.699301	0.34991	FBGN0003423, FBGN0038130, FBGN0032076, FBGN0000153	261	64	7937	1.90062	1	0.938991	99.9012
GOTERM_BP_FAT	GO:0046394~carboxylic acid biosynthetic process	4	0.699301	0.34991	FBGN0003423, FBGN0038130, FBGN0032076, FBGN0000153	261	64	7937	1.90062	1	0.938991	99.9012
Annotation Cluster 32	Enrichment Score: 0.6315795026434098
Category	Term	Count	%	PValue	Genes	List Total	Pop Hits	Pop Total	Fold Enrichment	Bonferroni	Benjamini	FDR
GOTERM_BP_FAT	GO:0048588~developmental cell growth	4	0.699301	0.073698	FBGN0003380, FBGN0001085, FBGN0015609, FBGN0000535	261	30	7937	4.05466	1	0.617706	70.775
GOTERM_BP_FAT	GO:0048675~axon extension	3	0.524476	0.116034	FBGN0003380, FBGN0001085, FBGN0015609	261	18	7937	5.06833	1	0.725648	86.219
GOTERM_BP_FAT	GO:0016049~cell growth	4	0.699301	0.207294	FBGN0003380, FBGN0001085, FBGN0015609, FBGN0000535	261	48	7937	2.53416	1	0.845857	97.6075
GOTERM_BP_FAT	GO:0008361~regulation of cell size	5	0.874126	0.230697	FBGN0003380, FBGN0001085, FBGN0015609, FBGN0000535, FBGN0036046	261	75	7937	2.02733	1	0.866267	98.5218
GOTERM_BP_FAT	GO:0040007~growth	6	1.04895	0.292327	FBGN0003380, FBGN0039914, FBGN0001085, FBGN0015609, FBGN0000535, FBGN0036046	261	110	7937	1.65873	1	0.908852	99.6136
GOTERM_BP_FAT	GO:0010033~response to organic substance	6	1.04895	0.370384	FBGN0035538, FBGN0003380, FBGN0039685, FBGN0000535, FBGN0036046, FBGN0034475	261	122	7937	1.49557	1	0.948738	99.9409
GOTERM_BP_FAT	GO:0032535~regulation of cellular component size	5	0.874126	0.408231	FBGN0003380, FBGN0001085, FBGN0015609, FBGN0000535, FBGN0036046	261	99	7937	1.53586	1	0.960204	99.9782
GOTERM_BP_FAT	GO:0048589~developmental growth	4	0.699301	0.490078	FBGN0003380, FBGN0001085, FBGN0015609, FBGN0000535	261	80	7937	1.5205	1	0.976173	99.998
Annotation Cluster 33	Enrichment Score: 0.5998392393736308
Category	Term	Count	%	PValue	Genes	List Total	Pop Hits	Pop Total	Fold Enrichment	Bonferroni	Benjamini	FDR
GOTERM_BP_FAT	GO:0030178~negative regulation of Wnt receptor signaling pathway	3	0.524476	0.138196	FBGN0039282, FBGN0085432, FBGN0011817	261	20	7937	4.56149	1	0.78081	90.8358
GOTERM_BP_FAT	GO:0010648~negative regulation of cell communication	6	1.04895	0.248238	FBGN0039282, FBGN0036165, FBGN0085432, FBGN0004244, FBGN0011817, FBGN0000547	261	103	7937	1.77145	1	0.879701	98.9796
GOTERM_BP_FAT	GO:0030111~regulation of Wnt receptor signaling pathway	3	0.524476	0.269991	FBGN0039282, FBGN0085432, FBGN0011817	261	31	7937	2.9429	1	0.895886	99.3634
GOTERM_BP_FAT	GO:0009968~negative regulation of signal transduction	5	0.874126	0.430458	FBGN0039282, FBGN0036165, FBGN0085432, FBGN0011817, FBGN0000547	261	102	7937	1.49068	1	0.964342	99.9882
Annotation Cluster 34	Enrichment Score: 0.5843999041040383
Category	Term	Count	%	PValue	Genes	List Total	Pop Hits	Pop Total	Fold Enrichment	Bonferroni	Benjamini	FDR
GOTERM_BP_FAT	GO:0006164~purine nucleotide biosynthetic process	8	1.3986	0.115624	FBGN0013972, FBGN0085386, FBGN0032946, FBGN0052451, FBGN0014391, FBGN0023416, FBGN0035521, FBGN0051030	261	125	7937	1.94624	1	0.727578	86.1157
GOTERM_BP_FAT	GO:0006163~purine nucleotide metabolic process	8	1.3986	0.134168	FBGN0013972, FBGN0085386, FBGN0032946, FBGN0052451, FBGN0014391, FBGN0023416, FBGN0035521, FBGN0051030	261	130	7937	1.87138	1	0.773153	90.1228
GOTERM_BP_FAT	GO:0034404~nucleobase, nucleoside and nucleotide biosynthetic process	9	1.57343	0.146854	FBGN0013972, FBGN0085386, FBGN0032946, FBGN0052451, FBGN0014391, FBGN0023416, FBGN0035521, FBGN0051030, FBGN0026602	261	158	7937	1.73221	1	0.788089	92.2083
GOTERM_BP_FAT	GO:0034654~nucleobase, nucleoside, nucleotide and nucleic acid biosynthetic process	9	1.57343	0.146854	FBGN0013972, FBGN0085386, FBGN0032946, FBGN0052451, FBGN0014391, FBGN0023416, FBGN0035521, FBGN0051030, FBGN0026602	261	158	7937	1.73221	1	0.788089	92.2083
GOTERM_BP_FAT	GO:0009190~cyclic nucleotide biosynthetic process	3	0.524476	0.220997	FBGN0013972, FBGN0085386, FBGN0023416	261	27	7937	3.37888	1	0.858459	98.1921
GOTERM_BP_FAT	GO:0009165~nucleotide biosynthetic process	8	1.3986	0.225924	FBGN0013972, FBGN0085386, FBGN0032946, FBGN0052451, FBGN0014391, FBGN0023416, FBGN0035521, FBGN0051030	261	151	7937	1.61112	1	0.861619	98.3674
GOTERM_BP_FAT	GO:0009187~cyclic nucleotide metabolic process	3	0.524476	0.269991	FBGN0013972, FBGN0085386, FBGN0023416	261	31	7937	2.9429	1	0.895886	99.3634
GOTERM_MF_FAT	GO:0016849~phosphorus-oxygen lyase activity	3	0.524476	0.323843	FBGN0013972, FBGN0085386, FBGN0023416	307	30	7918	2.57915	1	0.931346	99.6349
GOTERM_MF_FAT	GO:0009975~cyclase activity	3	0.524476	0.352385	FBGN0013972, FBGN0085386, FBGN0023416	307	32	7918	2.41796	1	0.946742	99.8033
GOTERM_BP_FAT	GO:0009124~nucleoside monophosphate biosynthetic process	3	0.524476	0.491226	FBGN0013972, FBGN0085386, FBGN0023416	261	50	7937	1.8246	1	0.976039	99.9981
GOTERM_BP_FAT	GO:0009123~nucleoside monophosphate metabolic process	3	0.524476	0.532491	FBGN0013972, FBGN0085386, FBGN0023416	261	54	7937	1.68944	1	0.983094	99.9995
KEGG_PATHWAY	dme00230:Purine metabolism	5	0.874126	0.721256	FBGN0013972, FBGN0085386, FBGN0023416, FBGN0026602, FBGN0000075	82	122	2054	1.02659	1	0.936165	99.9997
Annotation Cluster 35	Enrichment Score: 0.5800004259498968
Category	Term	Count	%	PValue	Genes	List Total	Pop Hits	Pop Total	Fold Enrichment	Bonferroni	Benjamini	FDR
GOTERM_BP_FAT	GO:0007156~homophilic cell adhesion	6	1.04895	0.00192177	FBGN0005775, FBGN0017590, FBGN0001085, FBGN0015609, FBGN0000497, FBGN0000547	261	28	7937	6.51642	0.889052	0.064456	3.04373
GOTERM_BP_FAT	GO:0016337~cell-cell adhesion	6	1.04895	0.0432619	FBGN0005775, FBGN0017590, FBGN0001085, FBGN0015609, FBGN0000497, FBGN0000547	261	59	7937	3.09254	1	0.485793	50.8676
GOTERM_BP_FAT	GO:0016318~ommatidial rotation	4	0.699301	0.0469777	FBGN0001085, FBGN0015609, FBGN0011817, FBGN0000497	261	25	7937	4.86559	1	0.50594	53.8457
GOTERM_BP_FAT	GO:0048729~tissue morphogenesis	14	2.44755	0.0617745	FBGN0010453, FBGN0028979, FBGN0001085, FBGN0011817, FBGN0000497, FBGN0003392, FBGN0000633, FBGN0085432, FBGN0015609, FBGN0010350, FBGN0004919, FBGN0010452, FBGN0005536, FBGN0000547	261	247	7937	1.72364	1	0.580067	64.1069
GOTERM_BP_FAT	GO:0042067~establishment of ommatidial polarity	5	0.874126	0.0627997	FBGN0010453, FBGN0001085, FBGN0015609, FBGN0011817, FBGN0000497	261	46	7937	3.30543	1	0.577688	64.7319
GOTERM_BP_FAT	GO:0008544~epidermis development	5	0.874126	0.071249	FBGN0010453, FBGN0028979, FBGN0001085, FBGN0005536, FBGN0000497	261	48	7937	3.1677	1	0.612974	69.5083
GOTERM_BP_FAT	GO:0001738~morphogenesis of a polarized epithelium	6	1.04895	0.0787364	FBGN0010453, FBGN0003392, FBGN0001085, FBGN0015609, FBGN0011817, FBGN0000497	261	70	7937	2.60657	1	0.627195	73.2272
GOTERM_BP_FAT	GO:0035317~imaginal disc-derived wing hair organization	4	0.699301	0.0923205	FBGN0010453, FBGN0001085, FBGN0005536, FBGN0000497	261	33	7937	3.68606	1	0.673178	78.9124
GOTERM_BP_FAT	GO:0035316~non-sensory hair organization	4	0.699301	0.0989206	FBGN0010453, FBGN0001085, FBGN0005536, FBGN0000497	261	34	7937	3.57764	1	0.692347	81.2458
GOTERM_BP_FAT	GO:0035315~hair cell differentiation	4	0.699301	0.0989206	FBGN0010453, FBGN0001085, FBGN0005536, FBGN0000497	261	34	7937	3.57764	1	0.692347	81.2458
GOTERM_BP_FAT	GO:0001737~establishment of imaginal disc-derived wing hair orientation	3	0.524476	0.10533	FBGN0010453, FBGN0001085, FBGN0000497	261	17	7937	5.36646	1	0.705724	83.2783
GOTERM_BP_FAT	GO:0009913~epidermal cell differentiation	4	0.699301	0.112667	FBGN0010453, FBGN0001085, FBGN0005536, FBGN0000497	261	36	7937	3.37888	1	0.721099	85.3507
GOTERM_BP_FAT	GO:0001736~establishment of planar polarity	5	0.874126	0.138788	FBGN0010453, FBGN0001085, FBGN0015609, FBGN0011817, FBGN0000497	261	61	7937	2.49262	1	0.779384	90.9364
GOTERM_BP_FAT	GO:0007164~establishment of tissue polarity	5	0.874126	0.144792	FBGN0010453, FBGN0001085, FBGN0015609, FBGN0011817, FBGN0000497	261	62	7937	2.45242	1	0.785871	91.9001
GOTERM_BP_FAT	GO:0007163~establishment or maintenance of cell polarity	7	1.22378	0.147206	FBGN0010453, FBGN0013759, FBGN0000633, FBGN0001085, FBGN0015609, FBGN0011817, FBGN0000497	261	109	7937	1.95293	1	0.786142	92.2599
GOTERM_BP_FAT	GO:0007398~ectoderm development	5	0.874126	0.182798	FBGN0010453, FBGN0028979, FBGN0001085, FBGN0005536, FBGN0000497	261	68	7937	2.23603	1	0.825879	96.0984
GOTERM_BP_FAT	GO:0002009~morphogenesis of an epithelium	11	1.92308	0.202744	FBGN0010453, FBGN0003392, FBGN0000633, FBGN0001085, FBGN0015609, FBGN0010350, FBGN0010452, FBGN0005536, FBGN0011817, FBGN0000497, FBGN0000547	261	225	7937	1.48671	1	0.842741	97.377
GOTERM_BP_FAT	GO:0060429~epithelium development	11	1.92308	0.241166	FBGN0010453, FBGN0003392, FBGN0000633, FBGN0001085, FBGN0015609, FBGN0010350, FBGN0010452, FBGN0005536, FBGN0011817, FBGN0000497, FBGN0000547	261	235	7937	1.42345	1	0.876187	98.8139
GOTERM_BP_FAT	GO:0035114~imaginal disc-derived appendage morphogenesis	10	1.74825	0.381833	FBGN0010453, FBGN0039286, FBGN0085432, FBGN0001085, FBGN0039283, FBGN0001083, FBGN0005536, FBGN0011817, FBGN0000497, FBGN0000547	261	239	7937	1.27238	1	0.952043	99.956
GOTERM_BP_FAT	GO:0035107~appendage morphogenesis	10	1.74825	0.395961	FBGN0010453, FBGN0039286, FBGN0085432, FBGN0001085, FBGN0039283, FBGN0001083, FBGN0005536, FBGN0011817, FBGN0000497, FBGN0000547	261	242	7937	1.25661	1	0.95635	99.9697
GOTERM_BP_FAT	GO:0048737~imaginal disc-derived appendage development	10	1.74825	0.402203	FBGN0010453, FBGN0039286, FBGN0085432, FBGN0001085, FBGN0039283, FBGN0001083, FBGN0005536, FBGN0011817, FBGN0000497, FBGN0000547	261	243	7937	1.25144	1	0.958365	99.9743
GOTERM_BP_FAT	GO:0016055~Wnt receptor signaling pathway	4	0.699301	0.412573	FBGN0010453, FBGN0085432, FBGN0001085, FBGN0031902	261	71	7937	1.71324	1	0.961294	99.9806
GOTERM_BP_FAT	GO:0048736~appendage development	10	1.74825	0.414785	FBGN0010453, FBGN0039286, FBGN0085432, FBGN0001085, FBGN0039283, FBGN0001083, FBGN0005536, FBGN0011817, FBGN0000497, FBGN0000547	261	246	7937	1.23618	1	0.961512	99.9818
GOTERM_BP_FAT	GO:0048749~compound eye development	12	2.0979	0.428411	FBGN0010453, FBGN0039286, FBGN0017590, FBGN0001085, FBGN0039283, FBGN0015609, FBGN0028704, FBGN0000206, FBGN0002609, FBGN0011817, FBGN0004595, FBGN0000497	261	308	7937	1.1848	1	0.964818	99.9875
GOTERM_BP_FAT	GO:0002165~instar larval or pupal development	15	2.62238	0.51713	FBGN0010453, FBGN0003162, FBGN0001085, FBGN0001083, FBGN0010314, FBGN0000278, FBGN0011817, FBGN0000497, FBGN0035538, FBGN0004910, FBGN0004865, FBGN0039685, FBGN0085432, FBGN0005536, FBGN0000547	261	418	7937	1.09127	1	0.981341	99.9992
GOTERM_BP_FAT	GO:0007552~metamorphosis	13	2.27273	0.525553	FBGN0010453, FBGN0001085, FBGN0001083, FBGN0010314, FBGN0000278, FBGN0011817, FBGN0000448, FBGN0000497, FBGN0004910, FBGN0039685, FBGN0085432, FBGN0005536, FBGN0000547	261	362	7937	1.09207	1	0.982385	99.9994
GOTERM_BP_FAT	GO:0001654~eye development	12	2.0979	0.528989	FBGN0010453, FBGN0039286, FBGN0017590, FBGN0001085, FBGN0039283, FBGN0015609, FBGN0028704, FBGN0000206, FBGN0002609, FBGN0011817, FBGN0004595, FBGN0000497	261	332	7937	1.09916	1	0.982736	99.9994
GOTERM_BP_FAT	GO:0009791~post-embryonic development	15	2.62238	0.564023	FBGN0010453, FBGN0003162, FBGN0001085, FBGN0001083, FBGN0010314, FBGN0000278, FBGN0011817, FBGN0000497, FBGN0035538, FBGN0004910, FBGN0004865, FBGN0039685, FBGN0085432, FBGN0005536, FBGN0000547	261	434	7937	1.05104	1	0.986608	99.9998
GOTERM_BP_FAT	GO:0007476~imaginal disc-derived wing morphogenesis	8	1.3986	0.576186	FBGN0010453, FBGN0085432, FBGN0001085, FBGN0001083, FBGN0005536, FBGN0011817, FBGN0000497, FBGN0000547	261	218	7937	1.11596	1	0.987965	99.9999
GOTERM_BP_FAT	GO:0007472~wing disc morphogenesis	8	1.3986	0.585951	FBGN0010453, FBGN0085432, FBGN0001085, FBGN0001083, FBGN0005536, FBGN0011817, FBGN0000497, FBGN0000547	261	220	7937	1.10582	1	0.989106	99.9999
GOTERM_BP_FAT	GO:0048707~instar larval or pupal morphogenesis	12	2.0979	0.589241	FBGN0004910, FBGN0010453, FBGN0039685, FBGN0085432, FBGN0001085, FBGN0001083, FBGN0010314, FBGN0000278, FBGN0005536, FBGN0011817, FBGN0000497, FBGN0000547	261	347	7937	1.05164	1	0.98911	99.9999
GOTERM_BP_FAT	GO:0007423~sensory organ development	14	2.44755	0.589907	FBGN0010453, FBGN0017590, FBGN0039286, FBGN0039283, FBGN0001085, FBGN0001083, FBGN0011817, FBGN0004595, FBGN0000497, FBGN0015609, FBGN0028704, FBGN0000206, FBGN0002609, FBGN0000547	261	410	7937	1.03839	1	0.988981	99.9999
GOTERM_BP_FAT	GO:0009886~post-embryonic morphogenesis	12	2.0979	0.612322	FBGN0004910, FBGN0010453, FBGN0039685, FBGN0085432, FBGN0001085, FBGN0001083, FBGN0010314, FBGN0000278, FBGN0005536, FBGN0011817, FBGN0000497, FBGN0000547	261	353	7937	1.03377	1	0.990613	100
GOTERM_BP_FAT	GO:0035120~post-embryonic appendage morphogenesis	8	1.3986	0.628476	FBGN0010453, FBGN0085432, FBGN0001085, FBGN0001083, FBGN0005536, FBGN0011817, FBGN0000497, FBGN0000547	261	229	7937	1.06236	1	0.991733	100
GOTERM_BP_FAT	GO:0007444~imaginal disc development	13	2.27273	0.705308	FBGN0010453, FBGN0039286, FBGN0039283, FBGN0001085, FBGN0001083, FBGN0010314, FBGN0243486, FBGN0011817, FBGN0000497, FBGN0039380, FBGN0085432, FBGN0005536, FBGN0000547	261	412	7937	0.959538	1	0.996497	100
GOTERM_BP_FAT	GO:0035220~wing disc development	9	1.57343	0.708097	FBGN0010453, FBGN0039380, FBGN0085432, FBGN0001085, FBGN0001083, FBGN0005536, FBGN0011817, FBGN0000497, FBGN0000547	261	281	7937	0.973985	1	0.99657	100
GOTERM_BP_FAT	GO:0001745~compound eye morphogenesis	8	1.3986	0.717524	FBGN0010453, FBGN0017590, FBGN0001085, FBGN0015609, FBGN0000206, FBGN0011817, FBGN0004595, FBGN0000497	261	250	7937	0.973119	1	0.996839	100
GOTERM_BP_FAT	GO:0048563~post-embryonic organ morphogenesis	9	1.57343	0.719161	FBGN0010453, FBGN0085432, FBGN0001085, FBGN0001083, FBGN0010314, FBGN0005536, FBGN0011817, FBGN0000497, FBGN0000547	261	284	7937	0.963696	1	0.99685	100
GOTERM_BP_FAT	GO:0007560~imaginal disc morphogenesis	9	1.57343	0.719161	FBGN0010453, FBGN0085432, FBGN0001085, FBGN0001083, FBGN0010314, FBGN0005536, FBGN0011817, FBGN0000497, FBGN0000547	261	284	7937	0.963696	1	0.99685	100
GOTERM_BP_FAT	GO:0048569~post-embryonic organ development	9	1.57343	0.763861	FBGN0010453, FBGN0085432, FBGN0001085, FBGN0001083, FBGN0010314, FBGN0005536, FBGN0011817, FBGN0000497, FBGN0000547	261	297	7937	0.921514	1	0.998158	100
GOTERM_BP_FAT	GO:0048592~eye morphogenesis	8	1.3986	0.784738	FBGN0010453, FBGN0017590, FBGN0001085, FBGN0015609, FBGN0000206, FBGN0011817, FBGN0004595, FBGN0000497	261	269	7937	0.904385	1	0.998639	100
GOTERM_BP_FAT	GO:0007389~pattern specification process	14	2.44755	0.800539	FBGN0010453, FBGN0003162, FBGN0039286, FBGN0028979, FBGN0039283, FBGN0001085, FBGN0034013, FBGN0011817, FBGN0015774, FBGN0000497, FBGN0039380, FBGN0085432, FBGN0015609, FBGN0000206	261	480	7937	0.886957	1	0.998941	100
GOTERM_BP_FAT	GO:0003002~regionalization	12	2.0979	0.886376	FBGN0010453, FBGN0039286, FBGN0039380, FBGN0028979, FBGN0085432, FBGN0001085, FBGN0039283, FBGN0034013, FBGN0000206, FBGN0011817, FBGN0015774, FBGN0000497	261	454	7937	0.803788	1	0.999842	100
GOTERM_BP_FAT	GO:0035282~segmentation	5	0.874126	0.97387	FBGN0010453, FBGN0039286, FBGN0028979, FBGN0085432, FBGN0039283	261	260	7937	0.584807	1	0.999999	100
Annotation Cluster 36	Enrichment Score: 0.5436482128273513
Category	Term	Count	%	PValue	Genes	List Total	Pop Hits	Pop Total	Fold Enrichment	Bonferroni	Benjamini	FDR
GOTERM_BP_FAT	GO:0048859~formation of anatomical boundary	4	0.699301	0.173838	FBGN0001085, FBGN0034013, FBGN0015774, FBGN0000497	261	44	7937	2.76454	1	0.815855	95.3512
GOTERM_BP_FAT	GO:0010160~formation of organ boundary	3	0.524476	0.355133	FBGN0001085, FBGN0034013, FBGN0015774	261	38	7937	2.40079	1	0.941166	99.9132
GOTERM_BP_FAT	GO:0048645~organ formation	3	0.524476	0.378895	FBGN0001085, FBGN0034013, FBGN0015774	261	40	7937	2.28075	1	0.951404	99.9525
Annotation Cluster 37	Enrichment Score: 0.5251470359164477
Category	Term	Count	%	PValue	Genes	List Total	Pop Hits	Pop Total	Fold Enrichment	Bonferroni	Benjamini	FDR
GOTERM_BP_FAT	GO:0050768~negative regulation of neurogenesis	3	0.524476	0.126999	FBGN0015609, FBGN0004595, FBGN0000547	261	19	7937	4.80157	1	0.756169	88.7234
GOTERM_BP_FAT	GO:0010721~negative regulation of cell development	3	0.524476	0.138196	FBGN0015609, FBGN0004595, FBGN0000547	261	20	7937	4.56149	1	0.78081	90.8358
GOTERM_BP_FAT	GO:0050767~regulation of neurogenesis	5	0.874126	0.176245	FBGN0015609, FBGN0005536, FBGN0085447, FBGN0004595, FBGN0000547	261	67	7937	2.2694	1	0.818167	95.5641
GOTERM_BP_FAT	GO:0045664~regulation of neuron differentiation	4	0.699301	0.259766	FBGN0015609, FBGN0005536, FBGN0085447, FBGN0004595	261	54	7937	2.25259	1	0.888063	99.204
GOTERM_BP_FAT	GO:0051960~regulation of nervous system development	5	0.874126	0.34084	FBGN0015609, FBGN0005536, FBGN0085447, FBGN0004595, FBGN0000547	261	90	7937	1.68944	1	0.934272	99.8766
GOTERM_BP_FAT	GO:0060284~regulation of cell development	6	1.04895	0.429229	FBGN0004242, FBGN0015609, FBGN0005536, FBGN0085447, FBGN0004595, FBGN0000547	261	131	7937	1.39282	1	0.964503	99.9878
GOTERM_BP_FAT	GO:0045596~negative regulation of cell differentiation	3	0.524476	0.71027	FBGN0015609, FBGN0004595, FBGN0000547	261	75	7937	1.2164	1	0.996609	100
GOTERM_BP_FAT	GO:0022604~regulation of cell morphogenesis	4	0.699301	0.753646	FBGN0013759, FBGN0015609, FBGN0085447, FBGN0000547	261	119	7937	1.02218	1	0.997835	100
Annotation Cluster 38	Enrichment Score: 0.4643924477088345
Category	Term	Count	%	PValue	Genes	List Total	Pop Hits	Pop Total	Fold Enrichment	Bonferroni	Benjamini	FDR
GOTERM_BP_FAT	GO:0022612~gland morphogenesis	9	1.57343	0.0331967	FBGN0004910, FBGN0010453, FBGN0003392, FBGN0039685, FBGN0085432, FBGN0000633, FBGN0001085, FBGN0085407, FBGN0000278	261	114	7937	2.40079	1	0.437823	41.8698
GOTERM_BP_FAT	GO:0007435~salivary gland morphogenesis	9	1.57343	0.0331967	FBGN0004910, FBGN0010453, FBGN0003392, FBGN0039685, FBGN0085432, FBGN0000633, FBGN0001085, FBGN0085407, FBGN0000278	261	114	7937	2.40079	1	0.437823	41.8698
GOTERM_BP_FAT	GO:0012501~programmed cell death	7	1.22378	0.386117	FBGN0004910, FBGN0041087, FBGN0036165, FBGN0028408, FBGN0039685, FBGN0030613, FBGN0000278	261	153	7937	1.39131	1	0.95332	99.9607
GOTERM_BP_FAT	GO:0008219~cell death	7	1.22378	0.439085	FBGN0004910, FBGN0041087, FBGN0036165, FBGN0028408, FBGN0039685, FBGN0030613, FBGN0000278	261	162	7937	1.31401	1	0.965671	99.9908
GOTERM_BP_FAT	GO:0016265~death	7	1.22378	0.444932	FBGN0004910, FBGN0041087, FBGN0036165, FBGN0028408, FBGN0039685, FBGN0030613, FBGN0000278	261	163	7937	1.30595	1	0.967138	99.9922
GOTERM_BP_FAT	GO:0035070~salivary gland histolysis	3	0.524476	0.65825	FBGN0004910, FBGN0039685, FBGN0000278	261	68	7937	1.34162	1	0.994112	100
GOTERM_BP_FAT	GO:0035071~salivary gland cell autophagic cell death	3	0.524476	0.65825	FBGN0004910, FBGN0039685, FBGN0000278	261	68	7937	1.34162	1	0.994112	100
GOTERM_BP_FAT	GO:0048102~autophagic cell death	3	0.524476	0.65825	FBGN0004910, FBGN0039685, FBGN0000278	261	68	7937	1.34162	1	0.994112	100
GOTERM_BP_FAT	GO:0016271~tissue death	3	0.524476	0.673831	FBGN0004910, FBGN0039685, FBGN0000278	261	70	7937	1.30328	1	0.995075	100
GOTERM_BP_FAT	GO:0007559~histolysis	3	0.524476	0.673831	FBGN0004910, FBGN0039685, FBGN0000278	261	70	7937	1.30328	1	0.995075	100
GOTERM_BP_FAT	GO:0006915~apoptosis	3	0.524476	0.723867	FBGN0036165, FBGN0028408, FBGN0030613	261	77	7937	1.1848	1	0.996945	100
Annotation Cluster 39	Enrichment Score: 0.4522345639161418
Category	Term	Count	%	PValue	Genes	List Total	Pop Hits	Pop Total	Fold Enrichment	Bonferroni	Benjamini	FDR
GOTERM_BP_FAT	GO:0007611~learning or memory	5	0.874126	0.244926	FBGN0003392, FBGN0003380, FBGN0017590, FBGN0000535, FBGN0011582	261	77	7937	1.97467	1	0.879076	98.9049
GOTERM_BP_FAT	GO:0007613~memory	3	0.524476	0.331059	FBGN0003392, FBGN0017590, FBGN0011582	261	36	7937	2.53416	1	0.930874	99.8436
GOTERM_BP_FAT	GO:0007612~learning	3	0.524476	0.542445	FBGN0003392, FBGN0017590, FBGN0011582	261	55	7937	1.65873	1	0.984035	99.9997
Annotation Cluster 40	Enrichment Score: 0.4429445502505402
Category	Term	Count	%	PValue	Genes	List Total	Pop Hits	Pop Total	Fold Enrichment	Bonferroni	Benjamini	FDR
GOTERM_BP_FAT	GO:0008038~neuron recognition	5	0.874126	0.0756809	FBGN0005775, FBGN0038498, FBGN0015609, FBGN0028644, FBGN0015774	261	49	7937	3.10306	1	0.619863	71.7642
GOTERM_BP_FAT	GO:0008037~cell recognition	5	0.874126	0.0802487	FBGN0005775, FBGN0038498, FBGN0015609, FBGN0028644, FBGN0015774	261	50	7937	3.041	1	0.626827	73.9248
GOTERM_BP_FAT	GO:0007409~axonogenesis	10	1.74825	0.201054	FBGN0005775, FBGN0038498, FBGN0003380, FBGN0001085, FBGN0015609, FBGN0034013, FBGN0028644, FBGN0004595, FBGN0015774, FBGN0015773	261	198	7937	1.53586	1	0.842094	97.2862
GOTERM_BP_FAT	GO:0000904~cell morphogenesis involved in differentiation	13	2.27273	0.290232	FBGN0001085, FBGN0034013, FBGN0004595, FBGN0028644, FBGN0015774, FBGN0000497, FBGN0015773, FBGN0005775, FBGN0038498, FBGN0003380, FBGN0010768, FBGN0015609, FBGN0003255	261	303	7937	1.30472	1	0.908303	99.5948
GOTERM_BP_FAT	GO:0000902~cell morphogenesis	17	2.97203	0.37305	FBGN0010453, FBGN0013759, FBGN0001085, FBGN0034013, FBGN0011817, FBGN0004595, FBGN0028644, FBGN0015774, FBGN0000497, FBGN0015773, FBGN0005775, FBGN0038498, FBGN0003380, FBGN0010768, FBGN0000633, FBGN0015609, FBGN0003255	261	442	7937	1.16961	1	0.949273	99.9448
GOTERM_BP_FAT	GO:0030030~cell projection organization	14	2.44755	0.419217	FBGN0010453, FBGN0001085, FBGN0034013, FBGN0028644, FBGN0004595, FBGN0015774, FBGN0000497, FBGN0015773, FBGN0005775, FBGN0038498, FBGN0003380, FBGN0010768, FBGN0015609, FBGN0005536	261	365	7937	1.16641	1	0.962602	99.9839
GOTERM_BP_FAT	GO:0007411~axon guidance	6	1.04895	0.461498	FBGN0038498, FBGN0015609, FBGN0034013, FBGN0028644, FBGN0015774, FBGN0015773	261	136	7937	1.34162	1	0.971932	99.9952
GOTERM_BP_FAT	GO:0048812~neuron projection morphogenesis	11	1.92308	0.462381	FBGN0005775, FBGN0038498, FBGN0010768, FBGN0003380, FBGN0001085, FBGN0015609, FBGN0034013, FBGN0028644, FBGN0004595, FBGN0015774, FBGN0015773	261	286	7937	1.16961	1	0.971691	99.9953
GOTERM_BP_FAT	GO:0031175~neuron projection development	11	1.92308	0.465904	FBGN0005775, FBGN0038498, FBGN0010768, FBGN0003380, FBGN0001085, FBGN0015609, FBGN0034013, FBGN0028644, FBGN0004595, FBGN0015774, FBGN0015773	261	287	7937	1.16554	1	0.972245	99.9958
GOTERM_BP_FAT	GO:0048666~neuron development	13	2.27273	0.466671	FBGN0005775, FBGN0038498, FBGN0037375, FBGN0010768, FBGN0003380, FBGN0001085, FBGN0015609, FBGN0034013, FBGN0004595, FBGN0028644, FBGN0000206, FBGN0015774, FBGN0015773	261	347	7937	1.13928	1	0.971975	99.9959
GOTERM_BP_FAT	GO:0048667~cell morphogenesis involved in neuron differentiation	11	1.92308	0.472116	FBGN0005775, FBGN0038498, FBGN0010768, FBGN0003380, FBGN0001085, FBGN0015609, FBGN0034013, FBGN0028644, FBGN0004595, FBGN0015774, FBGN0015773	261	288	7937	1.16149	1	0.972113	99.9965
GOTERM_BP_FAT	GO:0032989~cellular component morphogenesis	18	3.14685	0.533912	FBGN0010453, FBGN0013759, FBGN0001085, FBGN0034013, FBGN0011817, FBGN0004595, FBGN0028644, FBGN0015774, FBGN0000497, FBGN0015773, FBGN0005775, FBGN0038498, FBGN0003380, FBGN0010768, FBGN0000633, FBGN0015609, FBGN0003255, FBGN0000547	261	518	7937	1.05672	1	0.983047	99.9995
GOTERM_BP_FAT	GO:0006928~cell motion	11	1.92308	0.545436	FBGN0041087, FBGN0038498, FBGN0010453, FBGN0003392, FBGN0015609, FBGN0085407, FBGN0034013, FBGN0010452, FBGN0028644, FBGN0015774, FBGN0015773	261	305	7937	1.09675	1	0.98428	99.9997
GOTERM_BP_FAT	GO:0030182~neuron differentiation	14	2.44755	0.5863	FBGN0005775, FBGN0038498, FBGN0037375, FBGN0010768, FBGN0003380, FBGN0017590, FBGN0001085, FBGN0015609, FBGN0034013, FBGN0028644, FBGN0004595, FBGN0000206, FBGN0015774, FBGN0015773	261	409	7937	1.04093	1	0.988932	99.9999
GOTERM_BP_FAT	GO:0048858~cell projection morphogenesis	11	1.92308	0.607322	FBGN0005775, FBGN0038498, FBGN0010768, FBGN0003380, FBGN0001085, FBGN0015609, FBGN0034013, FBGN0028644, FBGN0004595, FBGN0015774, FBGN0015773	261	320	7937	1.04534	1	0.990394	100
GOTERM_BP_FAT	GO:0032990~cell part morphogenesis	11	1.92308	0.65001	FBGN0005775, FBGN0038498, FBGN0010768, FBGN0003380, FBGN0001085, FBGN0015609, FBGN0034013, FBGN0028644, FBGN0004595, FBGN0015774, FBGN0015773	261	331	7937	1.0106	1	0.993539	100
Annotation Cluster 41	Enrichment Score: 0.43539104270825657
Category	Term	Count	%	PValue	Genes	List Total	Pop Hits	Pop Total	Fold Enrichment	Bonferroni	Benjamini	FDR
GOTERM_BP_FAT	GO:0044271~nitrogen compound biosynthetic process	17	2.97203	0.00403992	FBGN0013972, FBGN0085386, FBGN0032946, FBGN0003162, FBGN0032076, FBGN0035521, FBGN0051030, FBGN0000303, FBGN0003141, FBGN0086348, FBGN0052451, FBGN0003423, FBGN0038641, FBGN0014391, FBGN0023416, FBGN0000153, FBGN0026602	261	233	7937	2.21875	0.990216	0.111873	6.29775
GOTERM_BP_FAT	GO:0006164~purine nucleotide biosynthetic process	8	1.3986	0.115624	FBGN0013972, FBGN0085386, FBGN0032946, FBGN0052451, FBGN0014391, FBGN0023416, FBGN0035521, FBGN0051030	261	125	7937	1.94624	1	0.727578	86.1157
GOTERM_MF_FAT	GO:0022890~inorganic cation transmembrane transporter activity	9	1.57343	0.121963	FBGN0028699, FBGN0052451, FBGN0063649, FBGN0014391, FBGN0031066, FBGN0085201, FBGN0035521, FBGN0051030, FBGN0040297	307	128	7918	1.81347	1	0.732043	84.5187
GOTERM_BP_FAT	GO:0006163~purine nucleotide metabolic process	8	1.3986	0.134168	FBGN0013972, FBGN0085386, FBGN0032946, FBGN0052451, FBGN0014391, FBGN0023416, FBGN0035521, FBGN0051030	261	130	7937	1.87138	1	0.773153	90.1228
GOTERM_BP_FAT	GO:0034404~nucleobase, nucleoside and nucleotide biosynthetic process	9	1.57343	0.146854	FBGN0013972, FBGN0085386, FBGN0032946, FBGN0052451, FBGN0014391, FBGN0023416, FBGN0035521, FBGN0051030, FBGN0026602	261	158	7937	1.73221	1	0.788089	92.2083
GOTERM_BP_FAT	GO:0034654~nucleobase, nucleoside, nucleotide and nucleic acid biosynthetic process	9	1.57343	0.146854	FBGN0013972, FBGN0085386, FBGN0032946, FBGN0052451, FBGN0014391, FBGN0023416, FBGN0035521, FBGN0051030, FBGN0026602	261	158	7937	1.73221	1	0.788089	92.2083
GOTERM_BP_FAT	GO:0009165~nucleotide biosynthetic process	8	1.3986	0.225924	FBGN0013972, FBGN0085386, FBGN0032946, FBGN0052451, FBGN0014391, FBGN0023416, FBGN0035521, FBGN0051030	261	151	7937	1.61112	1	0.861619	98.3674
GOTERM_BP_FAT	GO:0006754~ATP biosynthetic process	5	0.874126	0.252114	FBGN0032946, FBGN0052451, FBGN0014391, FBGN0035521, FBGN0051030	261	78	7937	1.94936	1	0.882608	99.0609
GOTERM_BP_FAT	GO:0046034~ATP metabolic process	5	0.874126	0.266617	FBGN0032946, FBGN0052451, FBGN0014391, FBGN0035521, FBGN0051030	261	80	7937	1.90062	1	0.893885	99.3145
GOTERM_BP_FAT	GO:0009206~purine ribonucleoside triphosphate biosynthetic process	5	0.874126	0.28127	FBGN0032946, FBGN0052451, FBGN0014391, FBGN0035521, FBGN0051030	261	82	7937	1.85427	1	0.905519	99.5043
GOTERM_BP_FAT	GO:0009145~purine nucleoside triphosphate biosynthetic process	5	0.874126	0.28127	FBGN0032946, FBGN0052451, FBGN0014391, FBGN0035521, FBGN0051030	261	82	7937	1.85427	1	0.905519	99.5043
GOTERM_BP_FAT	GO:0009201~ribonucleoside triphosphate biosynthetic process	5	0.874126	0.288643	FBGN0032946, FBGN0052451, FBGN0014391, FBGN0035521, FBGN0051030	261	83	7937	1.83193	1	0.90821	99.58
GOTERM_BP_FAT	GO:0009142~nucleoside triphosphate biosynthetic process	5	0.874126	0.288643	FBGN0032946, FBGN0052451, FBGN0014391, FBGN0035521, FBGN0051030	261	83	7937	1.83193	1	0.90821	99.58
GOTERM_MF_FAT	GO:0015078~hydrogen ion transmembrane transporter activity	6	1.04895	0.305537	FBGN0014391, FBGN0031066, FBGN0085201, FBGN0035521, FBGN0051030, FBGN0040297	307	95	7918	1.62894	1	0.928983	99.4645
GOTERM_MF_FAT	GO:0019829~cation-transporting ATPase activity	3	0.524476	0.309448	FBGN0052451, FBGN0014391, FBGN0051030	307	29	7918	2.66809	1	0.929087	99.5061
GOTERM_BP_FAT	GO:0009205~purine ribonucleoside triphosphate metabolic process	5	0.874126	0.318377	FBGN0032946, FBGN0052451, FBGN0014391, FBGN0035521, FBGN0051030	261	87	7937	1.7477	1	0.925147	99.7885
GOTERM_BP_FAT	GO:0009144~purine nucleoside triphosphate metabolic process	5	0.874126	0.318377	FBGN0032946, FBGN0052451, FBGN0014391, FBGN0035521, FBGN0051030	261	87	7937	1.7477	1	0.925147	99.7885
GOTERM_MF_FAT	GO:0015077~monovalent inorganic cation transmembrane transporter activity	6	1.04895	0.320843	FBGN0014391, FBGN0031066, FBGN0085201, FBGN0035521, FBGN0051030, FBGN0040297	307	97	7918	1.59535	1	0.931862	99.611
GOTERM_BP_FAT	GO:0009199~ribonucleoside triphosphate metabolic process	5	0.874126	0.325854	FBGN0032946, FBGN0052451, FBGN0014391, FBGN0035521, FBGN0051030	261	88	7937	1.72784	1	0.928327	99.8229
GOTERM_BP_FAT	GO:0009141~nucleoside triphosphate metabolic process	5	0.874126	0.333343	FBGN0032946, FBGN0052451, FBGN0014391, FBGN0035521, FBGN0051030	261	89	7937	1.70842	1	0.931367	99.852
GOTERM_MF_FAT	GO:0042625~ATPase activity, coupled to transmembrane movement of ions	5	0.874126	0.364873	FBGN0032946, FBGN0052451, FBGN0014391, FBGN0035521, FBGN0051030	307	79	7918	1.63238	1	0.951299	99.8513
GOTERM_BP_FAT	GO:0009152~purine ribonucleotide biosynthetic process	5	0.874126	0.430458	FBGN0032946, FBGN0052451, FBGN0014391, FBGN0035521, FBGN0051030	261	102	7937	1.49068	1	0.964342	99.9882
GOTERM_BP_FAT	GO:0009260~ribonucleotide biosynthetic process	5	0.874126	0.466981	FBGN0032946, FBGN0052451, FBGN0014391, FBGN0035521, FBGN0051030	261	107	7937	1.42103	1	0.971569	99.9959
GOTERM_BP_FAT	GO:0009150~purine ribonucleotide metabolic process	5	0.874126	0.466981	FBGN0032946, FBGN0052451, FBGN0014391, FBGN0035521, FBGN0051030	261	107	7937	1.42103	1	0.971569	99.9959
GOTERM_BP_FAT	GO:0009259~ribonucleotide metabolic process	5	0.874126	0.50264	FBGN0032946, FBGN0052451, FBGN0014391, FBGN0035521, FBGN0051030	261	112	7937	1.35759	1	0.978465	99.9987
GOTERM_BP_FAT	GO:0015985~energy coupled proton transport, down electrochemical gradient	3	0.524476	0.552252	FBGN0014391, FBGN0035521, FBGN0051030	261	56	7937	1.62911	1	0.985198	99.9998
GOTERM_BP_FAT	GO:0015986~ATP synthesis coupled proton transport	3	0.524476	0.552252	FBGN0014391, FBGN0035521, FBGN0051030	261	56	7937	1.62911	1	0.985198	99.9998
GOTERM_MF_FAT	GO:0015662~ATPase activity, coupled to transmembrane movement of ions, phosphorylative mechanism	4	0.699301	0.55875	FBGN0032946, FBGN0052451, FBGN0014391, FBGN0035521	307	75	7918	1.37555	1	0.990181	99.9992
GOTERM_BP_FAT	GO:0034220~ion transmembrane transport	3	0.524476	0.57142	FBGN0014391, FBGN0035521, FBGN0051030	261	58	7937	1.57293	1	0.987501	99.9999
GOTERM_BP_FAT	GO:0015992~proton transport	3	0.524476	0.61671	FBGN0014391, FBGN0035521, FBGN0051030	261	63	7937	1.44809	1	0.990944	100
GOTERM_BP_FAT	GO:0006818~hydrogen transport	3	0.524476	0.625317	FBGN0014391, FBGN0035521, FBGN0051030	261	64	7937	1.42547	1	0.991559	100
GOTERM_BP_FAT	GO:0006091~generation of precursor metabolites and energy	7	1.22378	0.720879	FBGN0014391, FBGN0001128, FBGN0001098, FBGN0001091, FBGN0035521, FBGN0035046, FBGN0051030	261	217	7937	0.980967	1	0.996865	100
GOTERM_MF_FAT	GO:0042626~ATPase activity, coupled to transmembrane movement of substances	5	0.874126	0.777112	FBGN0032946, FBGN0052451, FBGN0014391, FBGN0035521, FBGN0051030	307	136	7918	0.948218	1	0.999321	100
GOTERM_MF_FAT	GO:0043492~ATPase activity, coupled to movement of substances	5	0.874126	0.777112	FBGN0032946, FBGN0052451, FBGN0014391, FBGN0035521, FBGN0051030	307	136	7918	0.948218	1	0.999321	100
GOTERM_MF_FAT	GO:0016820~hydrolase activity, acting on acid anhydrides, catalyzing transmembrane movement of substances	5	0.874126	0.786742	FBGN0032946, FBGN0052451, FBGN0014391, FBGN0035521, FBGN0051030	307	138	7918	0.934476	1	0.999365	100
GOTERM_BP_FAT	GO:0006119~oxidative phosphorylation	4	0.699301	0.812798	FBGN0014391, FBGN0035521, FBGN0035046, FBGN0051030	261	132	7937	0.921514	1	0.999125	100
GOTERM_MF_FAT	GO:0015405~P-P-bond-hydrolysis-driven transmembrane transporter activity	5	0.874126	0.862487	FBGN0032946, FBGN0052451, FBGN0014391, FBGN0035521, FBGN0051030	307	157	7918	0.821386	1	0.999844	100
GOTERM_MF_FAT	GO:0015399~primary active transmembrane transporter activity	5	0.874126	0.862487	FBGN0032946, FBGN0052451, FBGN0014391, FBGN0035521, FBGN0051030	307	157	7918	0.821386	1	0.999844	100
GOTERM_MF_FAT	GO:0016887~ATPase activity	11	1.92308	0.88296	FBGN0002773, FBGN0032946, FBGN0037375, FBGN0002772, FBGN0052451, FBGN0001216, FBGN0000346, FBGN0014391, FBGN0035521, FBGN0051030, FBGN0029881	307	353	7918	0.803702	1	0.999902	100
GOTERM_BP_FAT	GO:0055085~transmembrane transport	3	0.524476	0.886775	FBGN0014391, FBGN0035521, FBGN0051030	261	112	7937	0.814553	1	0.999839	100
KEGG_PATHWAY	dme00190:Oxidative phosphorylation	4	0.699301	0.912113	FBGN0014391, FBGN0031066, FBGN0035521, FBGN0035046	82	135	2054	0.742186	1	0.993549	100
GOTERM_MF_FAT	GO:0042623~ATPase activity, coupled	7	1.22378	0.981383	FBGN0002773, FBGN0032946, FBGN0002772, FBGN0052451, FBGN0014391, FBGN0035521, FBGN0051030	307	307	7918	0.588081	1	1	100
Annotation Cluster 42	Enrichment Score: 0.396021086182429
Category	Term	Count	%	PValue	Genes	List Total	Pop Hits	Pop Total	Fold Enrichment	Bonferroni	Benjamini	FDR
GOTERM_BP_FAT	GO:0007465~R7 cell fate commitment	3	0.524476	0.138196	FBGN0017590, FBGN0000206, FBGN0004595	261	20	7937	4.56149	1	0.78081	90.8358
GOTERM_BP_FAT	GO:0042706~eye photoreceptor cell fate commitment	4	0.699301	0.198791	FBGN0017590, FBGN0001085, FBGN0000206, FBGN0004595	261	47	7937	2.58808	1	0.842622	97.16
GOTERM_BP_FAT	GO:0001752~compound eye photoreceptor fate commitment	4	0.699301	0.198791	FBGN0017590, FBGN0001085, FBGN0000206, FBGN0004595	261	47	7937	2.58808	1	0.842622	97.16
GOTERM_BP_FAT	GO:0046552~photoreceptor cell fate commitment	4	0.699301	0.233259	FBGN0017590, FBGN0001085, FBGN0000206, FBGN0004595	261	51	7937	2.3851	1	0.867863	98.599
GOTERM_BP_FAT	GO:0045466~R7 cell differentiation	3	0.524476	0.257714	FBGN0017590, FBGN0000206, FBGN0004595	261	30	7937	3.041	1	0.887362	99.1678
GOTERM_BP_FAT	GO:0048663~neuron fate commitment	4	0.699301	0.259766	FBGN0017590, FBGN0001085, FBGN0000206, FBGN0004595	261	54	7937	2.25259	1	0.888063	99.204
GOTERM_BP_FAT	GO:0001751~compound eye photoreceptor cell differentiation	4	0.699301	0.710332	FBGN0017590, FBGN0001085, FBGN0000206, FBGN0004595	261	111	7937	1.09585	1	0.996534	100
GOTERM_BP_FAT	GO:0001745~compound eye morphogenesis	8	1.3986	0.717524	FBGN0010453, FBGN0017590, FBGN0001085, FBGN0015609, FBGN0000206, FBGN0011817, FBGN0004595, FBGN0000497	261	250	7937	0.973119	1	0.996839	100
GOTERM_BP_FAT	GO:0001754~eye photoreceptor cell differentiation	4	0.699301	0.738046	FBGN0017590, FBGN0001085, FBGN0000206, FBGN0004595	261	116	7937	1.04862	1	0.997414	100
GOTERM_BP_FAT	GO:0048592~eye morphogenesis	8	1.3986	0.784738	FBGN0010453, FBGN0017590, FBGN0001085, FBGN0015609, FBGN0000206, FBGN0011817, FBGN0004595, FBGN0000497	261	269	7937	0.904385	1	0.998639	100
GOTERM_BP_FAT	GO:0046530~photoreceptor cell differentiation	4	0.699301	0.796007	FBGN0017590, FBGN0001085, FBGN0000206, FBGN0004595	261	128	7937	0.950311	1	0.998892	100
GOTERM_BP_FAT	GO:0045165~cell fate commitment	6	1.04895	0.882827	FBGN0017590, FBGN0085432, FBGN0000633, FBGN0001085, FBGN0000206, FBGN0004595	261	232	7937	0.786465	1	0.999832	100
Annotation Cluster 43	Enrichment Score: 0.3724750039766242
Category	Term	Count	%	PValue	Genes	List Total	Pop Hits	Pop Total	Fold Enrichment	Bonferroni	Benjamini	FDR
GOTERM_MF_FAT	GO:0043167~ion binding	77	13.4615	0.162924	FBGN0013972, FBGN0033367, FBGN0030897, FBGN0031925, FBGN0003162, FBGN0028979, FBGN0000346, FBGN0026616, FBGN0039734, FBGN0036839, FBGN0051721, FBGN0000448, FBGN0032652, FBGN0035481, FBGN0085434, FBGN0051475, FBGN0039064, FBGN0004865, FBGN0038641, FBGN0085430, FBGN0001134, FBGN0038735, FBGN0010383, FBGN0031693, FBGN0051064, FBGN0017561, FBGN0010240, FBGN0029155, FBGN0035915, FBGN0037698, FBGN00346…	307	1772	7918	1.12074	1	0.816348	92.1976
GOTERM_MF_FAT	GO:0046872~metal ion binding	72	12.5874	0.277978	FBGN0013972, FBGN0033367, FBGN0030897, FBGN0031925, FBGN0003162, FBGN0028979, FBGN0000346, FBGN0026616, FBGN0039734, FBGN0036839, FBGN0051721, FBGN0000448, FBGN0032652, FBGN0035481, FBGN0085434, FBGN0051475, FBGN0039064, FBGN0004865, FBGN0038641, FBGN0085430, FBGN0038735, FBGN0010383, FBGN0031693, FBGN0051064, FBGN0017561, FBGN0029155, FBGN0035915, FBGN0037698, FBGN0034660, FBGN0025833, FBGN00517…	307	1718	7918	1.0809	1	0.912422	99.0642
GOTERM_MF_FAT	GO:0043169~cation binding	73	12.7622	0.317186	FBGN0013972, FBGN0033367, FBGN0030897, FBGN0031925, FBGN0003162, FBGN0028979, FBGN0000346, FBGN0026616, FBGN0039734, FBGN0036839, FBGN0051721, FBGN0000448, FBGN0032652, FBGN0035481, FBGN0085434, FBGN0051475, FBGN0039064, FBGN0004865, FBGN0038641, FBGN0085430, FBGN0038735, FBGN0010383, FBGN0031693, FBGN0051064, FBGN0017561, FBGN0029155, FBGN0035915, FBGN0037698, FBGN0034660, FBGN0025833, FBGN00517…	307	1764	7918	1.06734	1	0.931937	99.5798
GOTERM_MF_FAT	GO:0046914~transition metal ion binding	42	7.34266	0.9695	FBGN0013972, FBGN0038236, FBGN0031375, FBGN0033367, FBGN0031530, FBGN0031925, FBGN0003162, FBGN0028979, FBGN0038130, FBGN0026616, FBGN0039734, FBGN0036839, FBGN0051721, FBGN0000448, FBGN0032652, FBGN0003141, FBGN0035481, FBGN0031239, FBGN0004865, FBGN0039064, FBGN0085430, FBGN0085413, FBGN0051619, FBGN0010383, FBGN0031693, FBGN0051064, FBGN0035915, FBGN0037698, FBGN0035189, FBGN0015032, FBGN00291…	307	1354	7918	0.800033	1	0.999999	100
GOTERM_MF_FAT	GO:0008270~zinc ion binding	29	5.06993	0.985756	FBGN0031375, FBGN0003162, FBGN0028979, FBGN0026616, FBGN0039734, FBGN0036839, FBGN0051721, FBGN0000448, FBGN0003141, FBGN0031239, FBGN0035481, FBGN0039064, FBGN0004865, FBGN0085430, FBGN0085413, FBGN0051619, FBGN0051064, FBGN0037698, FBGN0035189, FBGN0029137, FBGN0038693, FBGN0025833, FBGN0010768, FBGN0030778, FBGN0004652, FBGN0260941, FBGN0004919, FBGN0043791, FBGN0026086	307	1026	7918	0.729	1	1	100
Annotation Cluster 44	Enrichment Score: 0.31687986422323705
Category	Term	Count	%	PValue	Genes	List Total	Pop Hits	Pop Total	Fold Enrichment	Bonferroni	Benjamini	FDR
GOTERM_MF_FAT	GO:0005525~GTP binding	10	1.74825	0.250682	FBGN0013972, FBGN0037754, FBGN0003392, FBGN0003162, FBGN0040370, FBGN0001098, FBGN0005586, FBGN0036391, FBGN0085426, FBGN0035733	307	178	7918	1.44896	1	0.90344	98.4065
GOTERM_MF_FAT	GO:0032561~guanyl ribonucleotide binding	10	1.74825	0.266019	FBGN0013972, FBGN0037754, FBGN0003392, FBGN0003162, FBGN0040370, FBGN0001098, FBGN0005586, FBGN0036391, FBGN0085426, FBGN0035733	307	181	7918	1.42495	1	0.907986	98.8155
GOTERM_MF_FAT	GO:0019001~guanyl nucleotide binding	10	1.74825	0.271196	FBGN0013972, FBGN0037754, FBGN0003392, FBGN0003162, FBGN0040370, FBGN0001098, FBGN0005586, FBGN0036391, FBGN0085426, FBGN0035733	307	182	7918	1.41712	1	0.909489	98.9299
GOTERM_BP_FAT	GO:0007264~small GTPase mediated signal transduction	6	1.04895	0.285936	FBGN0037754, FBGN0085421, FBGN0040370, FBGN0005586, FBGN0085426, FBGN0035733	261	109	7937	1.67394	1	0.908457	99.5536
GOTERM_MF_FAT	GO:0003924~GTPase activity	6	1.04895	0.568692	FBGN0037754, FBGN0003392, FBGN0030011, FBGN0040370, FBGN0005586, FBGN0035733	307	130	7918	1.19038	1	0.990883	99.9994
GOTERM_MF_FAT	GO:0032555~purine ribonucleotide binding	23	4.02098	0.996784	FBGN0037754, FBGN0013972, FBGN0085386, FBGN0013759, FBGN0003162, FBGN0000346, FBGN0040370, FBGN0001098, FBGN0005586, FBGN0011829, FBGN0011817, FBGN0000116, FBGN0035733, FBGN0003392, FBGN0037375, FBGN0052451, FBGN0001216, FBGN0085413, FBGN0040056, FBGN0031518, FBGN0031855, FBGN0085426, FBGN0036391	307	923	7918	0.642693	1	1	100
GOTERM_MF_FAT	GO:0032553~ribonucleotide binding	23	4.02098	0.996784	FBGN0037754, FBGN0013972, FBGN0085386, FBGN0013759, FBGN0003162, FBGN0000346, FBGN0040370, FBGN0001098, FBGN0005586, FBGN0011829, FBGN0011817, FBGN0000116, FBGN0035733, FBGN0003392, FBGN0037375, FBGN0052451, FBGN0001216, FBGN0085413, FBGN0040056, FBGN0031518, FBGN0031855, FBGN0085426, FBGN0036391	307	923	7918	0.642693	1	1	100
GOTERM_MF_FAT	GO:0017076~purine nucleotide binding	24	4.1958	0.998377	FBGN0037754, FBGN0013972, FBGN0085386, FBGN0013759, FBGN0003162, FBGN0000346, FBGN0040370, FBGN0001098, FBGN0005586, FBGN0011829, FBGN0011817, FBGN0000116, FBGN0035733, FBGN0003392, FBGN0037375, FBGN0052451, FBGN0001216, FBGN0085413, FBGN0030593, FBGN0040056, FBGN0031518, FBGN0031855, FBGN0085426, FBGN0036391	307	989	7918	0.625881	1	1	100
Annotation Cluster 45	Enrichment Score: 0.3081591066820395
Category	Term	Count	%	PValue	Genes	List Total	Pop Hits	Pop Total	Fold Enrichment	Bonferroni	Benjamini	FDR
GOTERM_MF_FAT	GO:0030246~carbohydrate binding	14	2.44755	0.033613	FBGN0031530, FBGN0035199, FBGN0026616, FBGN0259821, FBGN0038632, FBGN0034588, FBGN0261341, FBGN0051776, FBGN0040502, FBGN0033067, FBGN0031214, FBGN0051973, FBGN0259241, FBGN0035427	307	191	7918	1.89048	1	0.339937	38.7617
GOTERM_MF_FAT	GO:0030247~polysaccharide binding	5	0.874126	0.712079	FBGN0038632, FBGN0261341, FBGN0051973, FBGN0259241, FBGN0035427	307	124	7918	1.03998	1	0.998047	100
GOTERM_MF_FAT	GO:0001871~pattern binding	5	0.874126	0.712079	FBGN0038632, FBGN0261341, FBGN0051973, FBGN0259241, FBGN0035427	307	124	7918	1.03998	1	0.998047	100
GOTERM_BP_FAT	GO:0006030~chitin metabolic process	4	0.699301	0.72722	FBGN0038632, FBGN0261341, FBGN0051973, FBGN0035427	261	114	7937	1.06702	1	0.997041	100
GOTERM_MF_FAT	GO:0008061~chitin binding	4	0.699301	0.748957	FBGN0038632, FBGN0261341, FBGN0051973, FBGN0035427	307	100	7918	1.03166	1	0.998945	100
GOTERM_BP_FAT	GO:0006022~aminoglycan metabolic process	4	0.699301	0.849736	FBGN0038632, FBGN0261341, FBGN0051973, FBGN0035427	261	142	7937	0.856619	1	0.999599	100
GOTERM_BP_FAT	GO:0005976~polysaccharide metabolic process	4	0.699301	0.882911	FBGN0038632, FBGN0261341, FBGN0051973, FBGN0035427	261	153	7937	0.795032	1	0.999827	100
Annotation Cluster 46	Enrichment Score: 0.300436132843085
Category	Term	Count	%	PValue	Genes	List Total	Pop Hits	Pop Total	Fold Enrichment	Bonferroni	Benjamini	FDR
GOTERM_MF_FAT	GO:0009055~electron carrier activity	11	1.92308	0.254378	FBGN0038236, FBGN0031417, FBGN0035943, FBGN0031925, FBGN0033830, FBGN0015032, FBGN0085201, FBGN0010383, FBGN0031693, FBGN0036750, FBGN0032652	307	202	7918	1.40449	1	0.903544	98.5156
GOTERM_MF_FAT	GO:0020037~heme binding	7	1.22378	0.457647	FBGN0038236, FBGN0013972, FBGN0031925, FBGN0015032, FBGN0010383, FBGN0031693, FBGN0032652	307	140	7918	1.28958	1	0.975691	99.9846
GOTERM_MF_FAT	GO:0046906~tetrapyrrole binding	7	1.22378	0.457647	FBGN0038236, FBGN0013972, FBGN0031925, FBGN0015032, FBGN0010383, FBGN0031693, FBGN0032652	307	140	7918	1.28958	1	0.975691	99.9846
KEGG_PATHWAY	dme00903:Limonene and pinene degradation	4	0.699301	0.669716	FBGN0038236, FBGN0031925, FBGN0015032, FBGN0031693	82	86	2054	1.16506	1	0.924594	99.9982
GOTERM_MF_FAT	GO:0005506~iron ion binding	8	1.3986	0.881836	FBGN0038236, FBGN0013972, FBGN0031925, FBGN0015032, FBGN0038130, FBGN0010383, FBGN0031693, FBGN0032652	307	260	7918	0.793586	1	0.999906	100
Annotation Cluster 47	Enrichment Score: 0.28377498428388215
Category	Term	Count	%	PValue	Genes	List Total	Pop Hits	Pop Total	Fold Enrichment	Bonferroni	Benjamini	FDR
GOTERM_MF_FAT	GO:0005088~Ras guanyl-nucleotide exchange factor activity	4	0.699301	0.142545	FBGN0032796, FBGN0085421, FBGN0030613, FBGN0085447	307	34	7918	3.0343	1	0.775709	88.9832
GOTERM_MF_FAT	GO:0005085~guanyl-nucleotide exchange factor activity	4	0.699301	0.410866	FBGN0032796, FBGN0085421, FBGN0030613, FBGN0085447	307	60	7918	1.71944	1	0.964546	99.9494
GOTERM_BP_FAT	GO:0051056~regulation of small GTPase mediated signal transduction	4	0.699301	0.599633	FBGN0032796, FBGN0035916, FBGN0085421, FBGN0085447	261	94	7937	1.29404	1	0.98963	100
GOTERM_MF_FAT	GO:0005083~small GTPase regulator activity	5	0.874126	0.605528	FBGN0032796, FBGN0035916, FBGN0085421, FBGN0030613, FBGN0085447	307	108	7918	1.19405	1	0.993777	99.9998
GOTERM_BP_FAT	GO:0046578~regulation of Ras protein signal transduction	3	0.524476	0.736924	FBGN0032796, FBGN0035916, FBGN0085447	261	79	7937	1.15481	1	0.997425	100
GOTERM_MF_FAT	GO:0030695~GTPase regulator activity	5	0.874126	0.805007	FBGN0032796, FBGN0035916, FBGN0085421, FBGN0030613, FBGN0085447	307	142	7918	0.908152	1	0.999483	100
GOTERM_MF_FAT	GO:0060589~nucleoside-triphosphatase regulator activity	5	0.874126	0.81786	FBGN0032796, FBGN0035916, FBGN0085421, FBGN0030613, FBGN0085447	307	145	7918	0.889363	1	0.999594	100
Annotation Cluster 48	Enrichment Score: 0.269997160316944
Category	Term	Count	%	PValue	Genes	List Total	Pop Hits	Pop Total	Fold Enrichment	Bonferroni	Benjamini	FDR
GOTERM_MF_FAT	GO:0048037~cofactor binding	9	1.57343	0.424173	FBGN0029155, FBGN0036975, FBGN0033769, FBGN0001128, FBGN0004516, FBGN0030593, FBGN0001091, FBGN0000153, FBGN0000075	307	185	7918	1.25472	1	0.967905	99.9635
GOTERM_MF_FAT	GO:0051287~NAD or NADH binding	3	0.524476	0.461373	FBGN0029155, FBGN0001128, FBGN0001091	307	40	7918	1.93436	1	0.975581	99.986
GOTERM_MF_FAT	GO:0050662~coenzyme binding	5	0.874126	0.791431	FBGN0029155, FBGN0033769, FBGN0001128, FBGN0030593, FBGN0001091	307	139	7918	0.927753	1	0.999386	100
Annotation Cluster 49	Enrichment Score: 0.1803898974835832
Category	Term	Count	%	PValue	Genes	List Total	Pop Hits	Pop Total	Fold Enrichment	Bonferroni	Benjamini	FDR
GOTERM_MF_FAT	GO:0008237~metallopeptidase activity	10	1.74825	0.20198	FBGN0035915, FBGN0039064, FBGN0039052, FBGN0030778, FBGN0039277, FBGN0036986, FBGN0051619, FBGN0039420, FBGN0039734, FBGN0037818	307	168	7918	1.53521	1	0.853938	96.0682
GOTERM_MF_FAT	GO:0008235~metalloexopeptidase activity	4	0.699301	0.230645	FBGN0035915, FBGN0030778, FBGN0036986, FBGN0039420	307	43	7918	2.39921	1	0.884657	97.6734
GOTERM_MF_FAT	GO:0008238~exopeptidase activity	6	1.04895	0.390432	FBGN0035915, FBGN0039064, FBGN0036975, FBGN0030778, FBGN0036986, FBGN0039420	307	106	7918	1.4599	1	0.959548	99.9175
GOTERM_BP_FAT	GO:0006508~proteolysis	19	3.32168	0.924816	FBGN0035915, FBGN0039277, FBGN0039420, FBGN0039734, FBGN0010314, FBGN0030027, FBGN0039064, FBGN0039052, FBGN0036975, FBGN0030778, FBGN0036986, FBGN0051619, FBGN0031384, FBGN0039703, FBGN0037818, FBGN0085466, FBGN0037396, FBGN0036022, FBGN0030773	261	731	7937	0.790409	1	0.999961	100
GOTERM_MF_FAT	GO:0070011~peptidase activity, acting on L-amino acid peptides	17	2.97203	0.968209	FBGN0035915, FBGN0039277, FBGN0039420, FBGN0039734, FBGN0030027, FBGN0039064, FBGN0039052, FBGN0036975, FBGN0030778, FBGN0036986, FBGN0051619, FBGN0039703, FBGN0085466, FBGN0037818, FBGN0037396, FBGN0036022, FBGN0030773	307	612	7918	0.716431	1	0.999999	100
GOTERM_MF_FAT	GO:0008233~peptidase activity	17	2.97203	0.983655	FBGN0035915, FBGN0039277, FBGN0039420, FBGN0039734, FBGN0030027, FBGN0039064, FBGN0039052, FBGN0036975, FBGN0030778, FBGN0036986, FBGN0051619, FBGN0039703, FBGN0085466, FBGN0037818, FBGN0037396, FBGN0036022, FBGN0030773	307	648	7918	0.67663	1	1	100
GOTERM_MF_FAT	GO:0008236~serine-type peptidase activity	6	1.04895	0.993497	FBGN0030027, FBGN0030778, FBGN0039703, FBGN0085466, FBGN0036022, FBGN0030773	307	308	7918	0.502432	1	1	100
GOTERM_MF_FAT	GO:0017171~serine hydrolase activity	6	1.04895	0.993859	FBGN0030027, FBGN0030778, FBGN0039703, FBGN0085466, FBGN0036022, FBGN0030773	307	310	7918	0.499191	1	1	100
GOTERM_MF_FAT	GO:0004252~serine-type endopeptidase activity	5	0.874126	0.995517	FBGN0030027, FBGN0039703, FBGN0085466, FBGN0036022, FBGN0030773	307	280	7918	0.460563	1	1	100
GOTERM_MF_FAT	GO:0004175~endopeptidase activity	9	1.57343	0.997459	FBGN0030027, FBGN0039277, FBGN0051619, FBGN0039703, FBGN0039734, FBGN0085466, FBGN0037396, FBGN0036022, FBGN0030773	307	457	7918	0.507929	1	1	100
Annotation Cluster 50	Enrichment Score: 0.173946322880071
Category	Term	Count	%	PValue	Genes	List Total	Pop Hits	Pop Total	Fold Enrichment	Bonferroni	Benjamini	FDR
GOTERM_BP_FAT	GO:0042325~regulation of phosphorylation	3	0.524476	0.633773	FBGN0085421, FBGN0030613, FBGN0085413	261	65	7937	1.40354	1	0.992128	100
GOTERM_BP_FAT	GO:0051174~regulation of phosphorus metabolic process	3	0.524476	0.688832	FBGN0085421, FBGN0030613, FBGN0085413	261	72	7937	1.26708	1	0.995783	100
GOTERM_BP_FAT	GO:0019220~regulation of phosphate metabolic process	3	0.524476	0.688832	FBGN0085421, FBGN0030613, FBGN0085413	261	72	7937	1.26708	1	0.995783	100
Annotation Cluster 51	Enrichment Score: 0.1673872588414426
Category	Term	Count	%	PValue	Genes	List Total	Pop Hits	Pop Total	Fold Enrichment	Bonferroni	Benjamini	FDR
GOTERM_BP_FAT	GO:0006928~cell motion	11	1.92308	0.545436	FBGN0041087, FBGN0038498, FBGN0010453, FBGN0003392, FBGN0015609, FBGN0085407, FBGN0034013, FBGN0010452, FBGN0028644, FBGN0015774, FBGN0015773	261	305	7937	1.09675	1	0.98428	99.9997
GOTERM_BP_FAT	GO:0016477~cell migration	6	1.04895	0.684574	FBGN0041087, FBGN0010453, FBGN0003392, FBGN0085407, FBGN0034013, FBGN0010452	261	175	7937	1.04263	1	0.995605	100
GOTERM_BP_FAT	GO:0048870~cell motility	6	1.04895	0.73919	FBGN0041087, FBGN0010453, FBGN0003392, FBGN0085407, FBGN0034013, FBGN0010452	261	187	7937	0.975721	1	0.997405	100
GOTERM_BP_FAT	GO:0051674~localization of cell	6	1.04895	0.775409	FBGN0041087, FBGN0010453, FBGN0003392, FBGN0085407, FBGN0034013, FBGN0010452	261	196	7937	0.930917	1	0.998445	100
Annotation Cluster 52	Enrichment Score: 0.10910451458993978
Category	Term	Count	%	PValue	Genes	List Total	Pop Hits	Pop Total	Fold Enrichment	Bonferroni	Benjamini	FDR
GOTERM_BP_FAT	GO:0007507~heart development	3	0.524476	0.666113	FBGN0085432, FBGN0000633, FBGN0001085	261	69	7937	1.32217	1	0.994616	100
GOTERM_BP_FAT	GO:0001709~cell fate determination	4	0.699301	0.800318	FBGN0085432, FBGN0000633, FBGN0001085, FBGN0004595	261	129	7937	0.942945	1	0.998962	100
GOTERM_BP_FAT	GO:0045165~cell fate commitment	6	1.04895	0.882827	FBGN0017590, FBGN0085432, FBGN0000633, FBGN0001085, FBGN0000206, FBGN0004595	261	232	7937	0.786465	1	0.999832	100
Annotation Cluster 53	Enrichment Score: 0.08501538107802095
Category	Term	Count	%	PValue	Genes	List Total	Pop Hits	Pop Total	Fold Enrichment	Bonferroni	Benjamini	FDR
GOTERM_BP_FAT	GO:0006091~generation of precursor metabolites and energy	7	1.22378	0.720879	FBGN0014391, FBGN0001128, FBGN0001098, FBGN0001091, FBGN0035521, FBGN0035046, FBGN0051030	261	217	7937	0.980967	1	0.996865	100
GOTERM_BP_FAT	GO:0045333~cellular respiration	3	0.524476	0.863792	FBGN0001128, FBGN0001098, FBGN0035046	261	105	7937	0.868856	1	0.999716	100
GOTERM_BP_FAT	GO:0015980~energy derivation by oxidation of organic compounds	3	0.524476	0.892652	FBGN0001128, FBGN0001098, FBGN0035046	261	114	7937	0.800262	1	0.999866	100
Annotation Cluster 54	Enrichment Score: 0.08433757026383495
Category	Term	Count	%	PValue	Genes	List Total	Pop Hits	Pop Total	Fold Enrichment	Bonferroni	Benjamini	FDR
GOTERM_BP_FAT	GO:0016310~phosphorylation	16	2.7972	0.436323	FBGN0085386, FBGN0013759, FBGN0035521, FBGN0035046, FBGN0051030, FBGN0010314, FBGN0011829, FBGN0011817, FBGN0034789, FBGN0000116, FBGN0030613, FBGN0014391, FBGN0085413, FBGN0040056, FBGN0031518, FBGN0031855	261	425	7937	1.14485	1	0.96587	99.99
GOTERM_BP_FAT	GO:0006796~phosphate metabolic process	19	3.32168	0.541121	FBGN0085386, FBGN0013759, FBGN0001128, FBGN0035521, FBGN0035046, FBGN0010314, FBGN0051030, FBGN0011829, FBGN0011817, FBGN0000116, FBGN0034789, FBGN0041087, FBGN0036369, FBGN0030613, FBGN0014391, FBGN0085413, FBGN0040056, FBGN0031518, FBGN0031855	261	551	7937	1.04862	1	0.984097	99.9996
GOTERM_BP_FAT	GO:0006793~phosphorus metabolic process	19	3.32168	0.541121	FBGN0085386, FBGN0013759, FBGN0001128, FBGN0035521, FBGN0035046, FBGN0010314, FBGN0051030, FBGN0011829, FBGN0011817, FBGN0000116, FBGN0034789, FBGN0041087, FBGN0036369, FBGN0030613, FBGN0014391, FBGN0085413, FBGN0040056, FBGN0031518, FBGN0031855	261	551	7937	1.04862	1	0.984097	99.9996
GOTERM_BP_FAT	GO:0006468~protein amino acid phosphorylation	9	1.57343	0.618768	FBGN0085386, FBGN0013759, FBGN0030613, FBGN0040056, FBGN0031518, FBGN0010314, FBGN0031855, FBGN0011829, FBGN0011817	261	259	7937	1.05672	1	0.990999	100
GOTERM_MF_FAT	GO:0004672~protein kinase activity	10	1.74825	0.77239	FBGN0085386, FBGN0013759, FBGN0085421, FBGN0040056, FBGN0031518, FBGN0010314, FBGN0031855, FBGN0000535, FBGN0011829, FBGN0011817	307	283	7918	0.911362	1	0.999301	100
GOTERM_MF_FAT	GO:0004674~protein serine/threonine kinase activity	6	1.04895	0.898792	FBGN0013759, FBGN0085421, FBGN0040056, FBGN0010314, FBGN0031855, FBGN0011817	307	203	7918	0.762311	1	0.999943	100
GOTERM_MF_FAT	GO:0032555~purine ribonucleotide binding	23	4.02098	0.996784	FBGN0037754, FBGN0013972, FBGN0085386, FBGN0013759, FBGN0003162, FBGN0000346, FBGN0040370, FBGN0001098, FBGN0005586, FBGN0011829, FBGN0011817, FBGN0000116, FBGN0035733, FBGN0003392, FBGN0037375, FBGN0052451, FBGN0001216, FBGN0085413, FBGN0040056, FBGN0031518, FBGN0031855, FBGN0085426, FBGN0036391	307	923	7918	0.642693	1	1	100
GOTERM_MF_FAT	GO:0032553~ribonucleotide binding	23	4.02098	0.996784	FBGN0037754, FBGN0013972, FBGN0085386, FBGN0013759, FBGN0003162, FBGN0000346, FBGN0040370, FBGN0001098, FBGN0005586, FBGN0011829, FBGN0011817, FBGN0000116, FBGN0035733, FBGN0003392, FBGN0037375, FBGN0052451, FBGN0001216, FBGN0085413, FBGN0040056, FBGN0031518, FBGN0031855, FBGN0085426, FBGN0036391	307	923	7918	0.642693	1	1	100
GOTERM_MF_FAT	GO:0000166~nucleotide binding	31	5.41958	0.998241	FBGN0013972, FBGN0085386, FBGN0003162, FBGN0000346, FBGN0040370, FBGN0001098, FBGN0001091, FBGN0005586, FBGN0011817, FBGN0000116, FBGN0011305, FBGN0037375, FBGN0003392, FBGN0001216, FBGN0085413, FBGN0030593, FBGN0024987, FBGN0036391, FBGN0085383, FBGN0037754, FBGN0013759, FBGN0029155, FBGN0001128, FBGN0011829, FBGN0035733, FBGN0052451, FBGN0023416, FBGN0040056, FBGN0031518, FBGN0031855, FBGN00854…	307	1206	7918	0.662966	1	1	100
GOTERM_MF_FAT	GO:0017076~purine nucleotide binding	24	4.1958	0.998377	FBGN0037754, FBGN0013972, FBGN0085386, FBGN0013759, FBGN0003162, FBGN0000346, FBGN0040370, FBGN0001098, FBGN0005586, FBGN0011829, FBGN0011817, FBGN0000116, FBGN0035733, FBGN0003392, FBGN0037375, FBGN0052451, FBGN0001216, FBGN0085413, FBGN0030593, FBGN0040056, FBGN0031518, FBGN0031855, FBGN0085426, FBGN0036391	307	989	7918	0.625881	1	1	100
GOTERM_MF_FAT	GO:0005524~ATP binding	14	2.44755	0.999845	FBGN0085386, FBGN0037375, FBGN0013759, FBGN0052451, FBGN0001216, FBGN0000346, FBGN0085413, FBGN0001098, FBGN0040056, FBGN0031518, FBGN0031855, FBGN0011829, FBGN0011817, FBGN0000116	307	748	7918	0.482729	1	1	100
GOTERM_MF_FAT	GO:0032559~adenyl ribonucleotide binding	14	2.44755	0.999853	FBGN0085386, FBGN0037375, FBGN0013759, FBGN0052451, FBGN0001216, FBGN0000346, FBGN0085413, FBGN0001098, FBGN0040056, FBGN0031518, FBGN0031855, FBGN0011829, FBGN0011817, FBGN0000116	307	750	7918	0.481442	1	1	100
GOTERM_MF_FAT	GO:0030554~adenyl nucleotide binding	15	2.62238	0.999925	FBGN0085386, FBGN0037375, FBGN0013759, FBGN0052451, FBGN0001216, FBGN0000346, FBGN0085413, FBGN0001098, FBGN0030593, FBGN0040056, FBGN0031518, FBGN0031855, FBGN0011829, FBGN0011817, FBGN0000116	307	812	7918	0.476445	1	1	100
GOTERM_MF_FAT	GO:0001883~purine nucleoside binding	15	2.62238	0.999934	FBGN0085386, FBGN0037375, FBGN0013759, FBGN0052451, FBGN0001216, FBGN0000346, FBGN0085413, FBGN0001098, FBGN0030593, FBGN0040056, FBGN0031518, FBGN0031855, FBGN0011829, FBGN0011817, FBGN0000116	307	817	7918	0.473529	1	1	100
GOTERM_MF_FAT	GO:0001882~nucleoside binding	15	2.62238	0.999946	FBGN0085386, FBGN0037375, FBGN0013759, FBGN0052451, FBGN0001216, FBGN0000346, FBGN0085413, FBGN0001098, FBGN0030593, FBGN0040056, FBGN0031518, FBGN0031855, FBGN0011829, FBGN0011817, FBGN0000116	307	824	7918	0.469506	1	1	100
Annotation Cluster 55	Enrichment Score: 0.0707109764591715
Category	Term	Count	%	PValue	Genes	List Total	Pop Hits	Pop Total	Fold Enrichment	Bonferroni	Benjamini	FDR
GOTERM_BP_FAT	GO:0045087~innate immune response	3	0.524476	0.809543	FBGN0000278, FBGN0000279, FBGN0034476	261	92	7937	0.991629	1	0.999083	100
GOTERM_BP_FAT	GO:0006952~defense response	5	0.874126	0.824214	FBGN0002939, FBGN0027562, FBGN0000278, FBGN0000279, FBGN0034476	261	173	7937	0.878901	1	0.999291	100
GOTERM_BP_FAT	GO:0006955~immune response	4	0.699301	0.919575	FBGN0259241, FBGN0000278, FBGN0000279, FBGN0034476	261	169	7937	0.719762	1	0.999952	100
Annotation Cluster 56	Enrichment Score: 0.06282434509957295
Category	Term	Count	%	PValue	Genes	List Total	Pop Hits	Pop Total	Fold Enrichment	Bonferroni	Benjamini	FDR
GOTERM_MF_FAT	GO:0003700~transcription factor activity	15	2.62238	0.64868	FBGN0028993, FBGN0039286, FBGN0005658, FBGN0028979, FBGN0004896, FBGN0039283, FBGN0030058, FBGN0004595, FBGN0000448, FBGN0030408, FBGN0004865, FBGN0010768, FBGN0004652, FBGN0000529, FBGN0002609	307	389	7918	0.994532	1	0.996018	100
GOTERM_BP_FAT	GO:0006350~transcription	14	2.44755	0.746963	FBGN0039286, FBGN0028979, FBGN0039283, FBGN0004896, FBGN0004595, FBGN0000448, FBGN0040020, FBGN0004865, FBGN0010768, FBGN0004652, FBGN0085432, FBGN0000529, FBGN0004919, FBGN0002609	261	459	7937	0.927537	1	0.997621	100
GOTERM_MF_FAT	GO:0043565~sequence-specific DNA binding	8	1.3986	0.792243	FBGN0004865, FBGN0028993, FBGN0005658, FBGN0000529, FBGN0004896, FBGN0000448, FBGN0030058, FBGN0030408	307	230	7918	0.897097	1	0.999353	100
GOTERM_MF_FAT	GO:0030528~transcription regulator activity	21	3.67133	0.927495	FBGN0030257, FBGN0028993, FBGN0039286, FBGN0005658, FBGN0028979, FBGN0004896, FBGN0039283, FBGN0036839, FBGN0000448, FBGN0030058, FBGN0004595, FBGN0040020, FBGN0030408, FBGN0010768, FBGN0004865, FBGN0004652, FBGN0085432, FBGN0000529, FBGN0022361, FBGN0004919, FBGN0002609	307	682	7918	0.794167	1	0.999982	100
GOTERM_BP_FAT	GO:0006355~regulation of transcription, DNA-dependent	15	2.62238	0.945353	FBGN0028993, FBGN0005658, FBGN0028979, FBGN0004896, FBGN0030058, FBGN0004595, FBGN0000448, FBGN0040020, FBGN0030408, FBGN0004865, FBGN0085432, FBGN0000529, FBGN0004919, FBGN0000535, FBGN0002609	261	612	7937	0.745342	1	0.999989	100
GOTERM_BP_FAT	GO:0051252~regulation of RNA metabolic process	16	2.7972	0.965013	FBGN0028993, FBGN0005658, FBGN0028979, FBGN0004896, FBGN0030058, FBGN0004595, FBGN0000448, FBGN0040020, FBGN0030408, FBGN0011305, FBGN0004865, FBGN0085432, FBGN0000529, FBGN0004919, FBGN0000535, FBGN0002609	261	678	7937	0.717639	1	0.999998	100
GOTERM_BP_FAT	GO:0045449~regulation of transcription	19	3.32168	0.970671	FBGN0028993, FBGN0039286, FBGN0005658, FBGN0028979, FBGN0004896, FBGN0039283, FBGN0000448, FBGN0030058, FBGN0004595, FBGN0040020, FBGN0030408, FBGN0004865, FBGN0010768, FBGN0004652, FBGN0085432, FBGN0000529, FBGN0004919, FBGN0000535, FBGN0002609	261	799	7937	0.723141	1	0.999999	100
GOTERM_MF_FAT	GO:0003677~DNA binding	20	3.4965	0.997024	FBGN0036843, FBGN0028993, FBGN0039286, FBGN0037698, FBGN0005658, FBGN0028979, FBGN0004896, FBGN0039283, FBGN0000448, FBGN0030058, FBGN0004595, FBGN0030408, FBGN0004865, FBGN0010768, FBGN0004652, FBGN0085432, FBGN0000529, FBGN0022361, FBGN0004919, FBGN0002609	307	830	7918	0.621483	1	1	100
Annotation Cluster 57	Enrichment Score: 0.04148387869417971
Category	Term	Count	%	PValue	Genes	List Total	Pop Hits	Pop Total	Fold Enrichment	Bonferroni	Benjamini	FDR
GOTERM_BP_FAT	GO:0007391~dorsal closure	3	0.524476	0.823546	FBGN0000633, FBGN0005536, FBGN0000547	261	95	7937	0.960315	1	0.999299	100
GOTERM_BP_FAT	GO:0048598~embryonic morphogenesis	6	1.04895	0.868701	FBGN0036165, FBGN0085432, FBGN0000633, FBGN0004919, FBGN0005536, FBGN0000547	261	226	7937	0.807344	1	0.999748	100
GOTERM_BP_FAT	GO:0016331~morphogenesis of embryonic epithelium	3	0.524476	0.90863	FBGN0000633, FBGN0005536, FBGN0000547	261	120	7937	0.760249	1	0.999925	100
GOTERM_BP_FAT	GO:0001700~embryonic development via the syncytial blastoderm	4	0.699301	0.973831	FBGN0036165, FBGN0000633, FBGN0005536, FBGN0000547	261	214	7937	0.56841	1	0.999999	100
GOTERM_BP_FAT	GO:0009792~embryonic development ending in birth or egg hatching	4	0.699301	0.979833	FBGN0036165, FBGN0000633, FBGN0005536, FBGN0000547	261	224	7937	0.543035	1	1	100
Annotation Cluster 58	Enrichment Score: 0.020831374178726932
Category	Term	Count	%	PValue	Genes	List Total	Pop Hits	Pop Total	Fold Enrichment	Bonferroni	Benjamini	FDR
GOTERM_BP_FAT	GO:0070271~protein complex biogenesis	4	0.699301	0.915644	FBGN0086372, FBGN0000346, FBGN0085413, FBGN0040020	261	167	7937	0.728382	1	0.999943	100
GOTERM_BP_FAT	GO:0006461~protein complex assembly	4	0.699301	0.915644	FBGN0086372, FBGN0000346, FBGN0085413, FBGN0040020	261	167	7937	0.728382	1	0.999943	100
GOTERM_BP_FAT	GO:0065003~macromolecular complex assembly	4	0.699301	0.988765	FBGN0086372, FBGN0000346, FBGN0085413, FBGN0040020	261	246	7937	0.494471	1	1	100
GOTERM_BP_FAT	GO:0043933~macromolecular complex subunit organization	4	0.699301	0.995698	FBGN0086372, FBGN0000346, FBGN0085413, FBGN0040020	261	281	7937	0.432882	1	1	100
Annotation Cluster 59	Enrichment Score: 0.01419669336973612
Category	Term	Count	%	PValue	Genes	List Total	Pop Hits	Pop Total	Fold Enrichment	Bonferroni	Benjamini	FDR
GOTERM_BP_FAT	GO:0030036~actin cytoskeleton organization	3	0.524476	0.951488	FBGN0085447, FBGN0038774, FBGN0000547	261	143	7937	0.637971	1	0.999993	100
GOTERM_BP_FAT	GO:0030029~actin filament-based process	3	0.524476	0.952828	FBGN0085447, FBGN0038774, FBGN0000547	261	144	7937	0.633541	1	0.999993	100
GOTERM_BP_FAT	GO:0007010~cytoskeleton organization	4	0.699301	0.999982	FBGN0010314, FBGN0085447, FBGN0038774, FBGN0000547	261	465	7937	0.261591	1	1	100
Annotation Cluster 60	Enrichment Score: 0.007072459833175875
Category	Term	Count	%	PValue	Genes	List Total	Pop Hits	Pop Total	Fold Enrichment	Bonferroni	Benjamini	FDR
GOTERM_BP_FAT	GO:0035282~segmentation	5	0.874126	0.97387	FBGN0010453, FBGN0039286, FBGN0028979, FBGN0085432, FBGN0039283	261	260	7937	0.584807	1	0.999999	100
GOTERM_BP_FAT	GO:0009880~embryonic pattern specification	4	0.699301	0.98323	FBGN0010453, FBGN0003162, FBGN0028979, FBGN0085432	261	231	7937	0.526579	1	1	100
GOTERM_BP_FAT	GO:0007350~blastoderm segmentation	3	0.524476	0.99455	FBGN0010453, FBGN0028979, FBGN0085432	261	218	7937	0.418486	1	1	100
Annotation Cluster 61	Enrichment Score: 1.0169264412091782E-5
Category	Term	Count	%	PValue	Genes	List Total	Pop Hits	Pop Total	Fold Enrichment	Bonferroni	Benjamini	FDR
GOTERM_BP_FAT	GO:0003006~reproductive developmental process	6	1.04895	0.999844	FBGN0041087, FBGN0010453, FBGN0003392, FBGN0005391, FBGN0004652, FBGN0000547	261	506	7937	0.360592	1	1	100
GOTERM_BP_FAT	GO:0048477~oogenesis	5	0.874126	0.999988	FBGN0003392, FBGN0010768, FBGN0005391, FBGN0005536, FBGN0000547	261	539	7937	0.282096	1	1	100
GOTERM_BP_FAT	GO:0007292~female gamete generation	5	0.874126	0.99999	FBGN0003392, FBGN0010768, FBGN0005391, FBGN0005536, FBGN0000547	261	546	7937	0.27848	1	1	100
GOTERM_BP_FAT	GO:0048610~reproductive cellular process	4	0.699301	0.999994	FBGN0041087, FBGN0003392, FBGN0005391, FBGN0000547	261	500	7937	0.24328	1	1	100
GOTERM_BP_FAT	GO:0048609~reproductive process in a multicellular organism	8	1.3986	0.999999	FBGN0041087, FBGN0003392, FBGN0010768, FBGN0005391, FBGN0004652, FBGN0001098, FBGN0005536, FBGN0000547	261	778	7937	0.312699	1	1	100
GOTERM_BP_FAT	GO:0032504~multicellular organism reproduction	8	1.3986	0.999999	FBGN0041087, FBGN0003392, FBGN0010768, FBGN0005391, FBGN0004652, FBGN0001098, FBGN0005536, FBGN0000547	261	778	7937	0.312699	1	1	100
GOTERM_BP_FAT	GO:0007276~gamete generation	6	1.04895	1	FBGN0041087, FBGN0003392, FBGN0010768, FBGN0005391, FBGN0005536, FBGN0000547	261	715	7937	0.255188	1	1	100
GOTERM_BP_FAT	GO:0019953~sexual reproduction	6	1.04895	1	FBGN0041087, FBGN0003392, FBGN0010768, FBGN0005391, FBGN0005536, FBGN0000547	261	735	7937	0.248245	1	1	100
